# Supplementary material for: Visceral pressure stimulator for exploring hollow organ pain: a pilot study
Source: Biomed Eng Online. 2021 Mar 25;20:30. doi: 10.1186/s12938-021-00870-y (PMC7993476; doi:10.1186/s12938-021-00870-y)
Supplement: Supplementary file 1 — Additional file 1. This is the raw data used for Figure 4 and 5. [file 12938_2021_870_MOESM1_ESM.xlsx]

## Sheet: Data Description
The data used for Figure 4 and 5 UBD experiments are contained in this file. Figure 4 is the first three sheets.
Data were downloaded at 100hz from Spike2 software for plotting. Note: Full analysis of data is sampled at 1000Hz.
Columns include time (sec), Stimulus marker from the VPS (V), Pressure detected from VPS (mmHg), Pressure detected from a secondary analog-to-digital converter (mmHg), and EMG signal (V).
Additional data from multiple runs at 30mmHg and 60mmHg (see table) start with sheet 5 "Real World Data" which summariizes this data. The remaining sheets are from the 60 trials extracted for analysis of pressure for Figure 5.

## Sheet: Distention 1
Time	3 Stimulus VPS	2 Pressure VPS	4 Pressure analog	1 EMG
0	0.00273	0.14	0.423	0.00793
0.01	0.00256	0.202	0.431	-0.02121
0.02	0.00259	0.125	0.43	0.03204
0.03	0.00246	0.078	0.434	-0.00702
0.04	0.00246	0.175	0.429	-0.00595
0.05	0.00259	0.152	0.423	-0.02396
0.06	0.00259	0.269	0.432	0.01556
0.07	0.00232	0.198	0.43	-0.02243
0.08	0.00246	0.19	0.435	0.06943
0.09	0.00247	0.218	0.434	0.00809
0.1	0.00261	0.255	0.424	-0.01389
0.11	0.00246	0.181	0.429	0.02167
0.12	0.00246	0.194	0.445	0.03113
0.13	0.00258	0.398	0.428	0.03799
0.14	0.00273	0.221	0.429	0.01862
0.15	0.00261	0.174	0.423	-0.00488
0.16	0.00272	0.13	0.404	0.00824
0.17	0.00258	0.163	0.419	-0.04181
0.18	0.00259	0.182	0.428	0.03082
0.19	0.00259	0.194	0.433	0.00732
0.2	0.00259	0.21	0.418	0.02838
0.21	0.00259	0.205	0.429	-0.00961
0.22	0.00246	0.145	0.429	-0.02106
0.23	0.00258	0.287	0.428	0.00641
0.24	0.00272	0.227	0.423	-0.07111
0.25	0.00275	0.194	0.428	-0.04562
0.26	0.00261	0.25	0.429	0.01602
0.27	0.0027	0.215	0.434	-0.03876
0.28	0.00258	0.197	0.422	0.03448
0.29	0.00258	0.182	0.428	-0.02502
0.3	0.00259	0.184	0.429	0.03174
0.31	0.00276	0.245	0.429	-0.00671
0.32	0.00259	0.155	0.428	-0.01953
0.33	0.00258	0.037	0.395	-0.0058
0.34	0.00259	0.257	0.439	0.03693
0.35	0.00246	0.214	0.438	0.00351
0.36	0.00259	0.082	0.429	0.02014
0.37	0.00259	0.151	0.424	0.03265
0.38	0.00259	0.281	0.43	0.07294
0.39	0.00259	0.354	0.429	-0.06027
0.4	0.00261	0.054	0.429	0.01907
0.41	0.00246	0.234	0.439	0.03876
0.42	0.00258	0.197	0.456	-0.01297
0.43	0.00259	0.211	0.43	-0.01709
0.44	0.00259	0.182	0.43	-0.04318
0.45	0.00272	0.191	0.43	-0.01434
0.46	0.00275	0.206	0.434	0.01297
0.47	0.00256	0.134	0.429	0.03845
0.48	0.00247	0.172	0.397	0.07217
0.49	0.00259	0.242	0.423	-0.01724
0.5	0.00273	0.205	0.428	0.04669
0.51	0.00258	0.183	0.455	-0.01862
0.52	0.00244	0.204	0.439	0.00687
0.53	0.00246	0.043	0.434	0.00565
0.54	0.00275	0.198	0.429	-0.04532
0.55	0.00261	0.184	0.454	0.0383
0.56	0.00287	0.204	0.421	-0.04089
0.57	0.00244	0.15	0.429	0.00198
0.58	0.00273	0.205	0.43	0.00397
0.59	0.00259	0.153	0.424	0.00458
0.6	0.00259	0.272	0.429	0.00931
0.61	0.00256	0.165	0.423	-0.08423
0.62	0.00259	0.204	0.43	0.03174
0.63	0.00259	0.226	0.429	0.03662
0.64	0.00273	0.197	0.432	0.00504
0.65	0.00246	0.189	0.424	0.03525
0.66	0.00259	0.178	0.433	-0.02182
0.67	0.00246	0.189	0.428	0.03143
0.68	0.00246	0.223	0.432	0.00305
0.69	2.00275	0.141	0.43	-0.00488
0.7	2.0029	0.148	0.429	0.0267
0.71	2.00275	0.459	0.433	-0.02213
0.72	2.00285	0.245	0.429	-0.04654
0.73	2.00273	0.249	0.425	0.01282
0.74	2.00288	0.181	0.429	-0.05692
0.75	2.00287	0.15	0.429	-0.00488
0.76	2.00301	0.211	0.417	-0.02304
0.77	2.00287	0.18	0.435	-0.00931
0.78	2.00288	0.213	0.434	0.05569
0.79	2.00273	0.196	0.439	0.02335
0.8	2.00316	0.066	0.386	-0.0145
0.81	2.00273	0.196	0.423	0.02014
0.82	2.00273	0.187	0.423	0.00458
0.83	2.00288	0.156	0.423	-0.00793
0.84	2.00287	0.174	0.438	0.00397
0.85	2.00301	0.173	0.43	-0.03098
0.86	2.00273	0.191	0.426	0.01175
0.87	2.00275	0.138	0.428	-0.02106
0.88	2.00285	0.18	0.427	0.01373
0.89	2.00299	0.181	0.428	-0.0293
0.9	2.00284	0.157	0.434	0.01556
0.91	2.00272	0.148	0.424	0.03891
0.92	2.00285	0.482	0.428	0.01816
0.93	2.00259	0.189	0.428	0.00931
0.94	2.00275	0.194	0.434	-0.02701
0.95	2.00273	0.164	0.423	0.03204
0.96	2.00301	0.188	0.433	-0.01953
0.97	2.00285	0.181	0.423	-0.04395
0.98	2.00275	0.253	0.423	0.01495
0.99	2.00287	0.131	0.433	-0.01465
1	2.00287	0.217	0.429	0.00549
1.01	2.0027	0.175	0.438	-0.04959
1.02	2.00272	0.197	0.428	-0.01053
1.03	2.00288	0.187	0.43	-0.00549
1.04	2.00314	0.09	0.423	0.0032
1.05	2.00301	0.167	0.428	-0.02792
1.06	2.00273	0.188	0.424	-0.01511
1.07	2.00301	0.144	0.427	-0.01251
1.08	2.00299	0.171	0.43	0.05219
1.09	2.00285	0.124	0.423	-0.07355
1.1	2.00316	0.13	0.417	0.00473
1.11	2.00273	0.211	0.434	0.01083
1.12	2.00272	0.183	0.429	0.04074
1.13	2.00302	0.166	0.402	0.00793
1.14	2.00314	0.338	0.422	-0.0412
1.15	2.00287	0.124	0.43	-0.02319
1.16	2.00273	0.18	0.423	-0.0174
1.17	2.00299	0.188	0.429	0.02243
1.18	2.00272	0.2	0.417	0.01831
1.19	2.00285	0.226	0.423	-0.04791
1.2	2.00284	0.391	0.423	-0.02045
1.21	2.00285	0.144	0.428	0.04745
1.22	2.0027	0.182	0.423	0.01984
1.23	2.00258	0.223	0.418	0.00702
1.24	2.00285	0.196	0.415	-0.00961
1.25	2.00272	0.336	0.437	0.0386
1.26	2.00287	0.104	0.43	0.01343
1.27	2.00299	0.22	0.429	-0.05966
1.28	2.00301	0.151	0.423	-0.00809
1.29	2.00288	0.194	0.439	0.04028
1.3	2.00261	0.232	0.423	-0.06393
1.31	2.00284	0.198	0.429	-0.02686
1.32	2.00273	0.221	0.424	0.01266
1.33	2.00288	0.189	0.428	-0.02335
1.34	2.00288	0.181	0.424	-0.04013
1.35	2.00287	0.166	0.415	0.01785
1.36	2.00282	0.166	0.428	-0.01099
1.37	2.00243	0.202	0.43	0.00687
1.38	2.00285	0.159	0.438	0.01846
1.39	2.00299	0.192	0.428	-0.06577
1.4	2.00301	0.158	0.424	0.01251
1.41	2.00287	0.189	0.428	0.00122
1.42	2.00285	0.191	0.435	0.05402
1.43	2.00287	0.359	0.429	0.01755
1.44	2.00285	0.168	0.429	-0.00458
1.45	2.00285	0.221	0.407	-0.04868
1.46	2.00256	0.213	0.431	0.00046
1.47	2.00299	0.187	0.429	-0.00595
1.48	2.00275	0.204	0.428	0.06256
1.49	2.00301	0.271	0.429	-0.01297
1.5	2.00275	0.15	0.44	0.02487
1.51	2.00258	0.204	0.434	0.00732
1.52	2.00273	0.186	0.433	0.01358
1.53	2.00272	0.197	0.423	0.04333
1.54	2.00261	0.114	0.423	0.00504
1.55	2.00275	0.198	0.429	0.06348
1.56	2.00299	0.081	0.427	0.0119
1.57	2.00302	0.16	0.428	0.02396
1.58	2.00273	0.128	0.427	0.02014
1.59	2.00302	0.161	0.434	-0.04715
1.6	2.00302	0.183	0.423	-0.0293
1.61	2.00272	0.166	0.415	-0.00702
1.62	2.00275	0.399	0.424	0.09079
1.63	2.00301	0.168	0.423	0.04364
1.64	2.00272	0.15	0.428	-0.00854
1.65	2.00273	0.187	0.398	-0.01053
1.66	2.00273	0.215	0.414	-0.00671
1.67	2.00288	0.144	0.428	0.02716
1.68	2.00287	0.13	0.428	0.02335
1.69	0.00258	0.178	0.429	-0.01694
1.7	0.00261	0.226	0.429	0.03479
1.71	0.00246	0.211	0.422	-0.07599
1.72	0.00246	0.218	0.429	0.01785
1.73	0.00259	0.183	0.423	-0.0029
1.74	0.00243	0.189	0.433	-0.01755
1.75	0.00232	0.218	0.428	-0.0351
1.76	0.00244	0.212	0.424	0.04837
1.77	0.00285	0.175	0.429	0.03235
1.78	0.00261	0.176	0.423	-0.00687
1.79	0.00258	0.166	0.435	-0.04486
1.8	0.00232	0.226	0.457	0.00305
1.81	0.00258	0.111	0.43	0.03281
1.82	0.00258	0.185	0.434	0.01617
1.83	0.00259	0.129	0.421	0.02304
1.84	0.00259	0.195	0.429	0.00412
1.85	0.0023	0.189	0.428	-0.00305
1.86	0.00258	0.221	0.423	-0.00626
1.87	0.00259	0.213	0.429	-0.01511
1.88	0.00247	0.212	0.434	0.0264
1.89	0.00259	0.166	0.429	-0.05325
1.9	0.00259	0.198	0.435	0.01068
1.91	0.00244	0.19	0.442	0.01312
1.92	0.0023	0.37	0.422	0.06775
1.93	0.00258	0.151	0.424	-0.03204
1.94	0.00258	0.158	0.435	-0.00229
1.95	0.00258	0.025	0.434	0.02151
1.96	0.00244	0.189	0.429	-0.03159
1.97	0.00259	0.195	0.451	0.07217
1.98	0.00259	0.168	0.429	-0.03174
1.99	0.00233	0.156	0.43	-0.05508
2	0.00259	0.266	0.429	-0.02274
2.01	0.00247	0.245	0.424	0.0116
2.02	0.00258	0.134	0.423	-0.04822
2.03	0.00258	0.22	0.419	0.01999
2.04	0.00258	0.2	0.423	-0.00153
2.05	0.00259	0.242	0.43	0.00534
2.06	0.00259	0.184	0.445	0.01282
2.07	0.00261	0.247	0.433	0.02808
2.08	0.00259	0.288	0.433	0.01801
2.09	0.00273	0.128	0.431	-0.01846
2.1	0.00259	0.219	0.422	0.00107
2.11	0.00246	0.173	0.434	-0.06317
2.12	0.00247	0.249	0.423	0.03967
2.13	0.00244	0.151	0.423	0.03601
2.14	0.00259	0.159	0.418	-0.00519
2.15	0.00258	0.16	0.429	-0.02075
2.16	0.00272	0.161	0.419	0.04211
2.17	0.00246	0.178	0.423	-0.02838
2.18	0.00262	0.198	0.445	0.03922
2.19	0.00256	0.16	0.43	-0.06683
2.2	0.00247	0.214	0.425	0.00732
2.21	0.00258	0.198	0.433	0.07706
2.22	0.00244	0.13	0.434	-0.04196
2.23	0.00261	0.183	0.429	-0.00824
2.24	0.00244	0.196	0.428	-0.00275
2.25	0.00244	0.188	0.422	0.02548
2.26	0.00272	0.19	0.434	-0.02167
2.27	0.00246	0.231	0.423	0.01709
2.28	0.00247	0.137	0.423	0.04333
2.29	0.00259	0.279	0.427	-0.04227
2.3	0.00258	0.198	0.434	0.01434
2.31	0.00246	0.406	0.429	-0.00992
2.32	0.00273	0.181	0.433	-0.0264
2.33	0.00256	0.209	0.429	0.03281
2.34	0.00244	0.567	0.43	-0.02548
2.35	0.00259	0.243	0.43	0.05646
2.36	0.00272	0.18	0.424	0.00153
2.37	0.00273	0.171	0.423	0.00244
2.38	0.00259	0.199	0.449	0.01419
2.39	0.00259	0.203	0.42	0.00351
2.4	0.00261	0.152	0.425	-0.00214
2.41	0.00247	0.18	0.391	-0.02777
2.42	0.00272	0.195	0.439	-0.01053
2.43	0.00258	0.181	0.434	0.03494
2.44	0.00258	0.191	0.429	-0.05325
2.45	0.00258	0.211	0.442	-0.01556
2.46	0.00261	0.224	0.428	-0.04501
2.47	0.00246	0.165	0.43	0.01495
2.48	0.00261	0.218	0.429	-0.01678
2.49	0.00244	0.227	0.434	0.03052
2.5	0.00244	0.125	0.43	0.01266
2.51	0.00272	0.158	0.428	-0.0267
2.52	0.00273	0.196	0.418	0.02457
2.53	0.00244	0.223	0.431	0.05539
2.54	0.00244	0.235	0.429	-0.00732
2.55	0.00258	0.18	0.429	-0.02731
2.56	0.00273	0.2	0.423	-0.03601
2.57	0.00273	0.2	0.429	0.03113
2.58	0.00272	0.21	0.414	-0.02365
2.59	0.00244	0.182	0.427	-0.02609
2.6	0.00244	0.188	0.418	0.07202
2.61	0.00258	0.275	0.43	0.009
2.62	0.00244	0.167	0.423	-0.00549
2.63	0.00244	0.195	0.423	0.00137
2.64	0.00258	0.203	0.43	0.01724
2.65	0.00261	0.159	0.429	0.00259
2.66	0.00259	0.176	0.427	-0.04288
2.67	0.00261	0.202	0.429	-0.00824
2.68	0.00258	0.166	0.439	0.03204
2.69	0.00247	0.21	0.427	0.04913
2.7	0.00246	0.198	0.423	-0.02548
2.71	0.00261	0.184	0.424	0.02533
2.72	0.00259	0.185	0.428	0.01938
2.73	0.00259	0.064	0.435	-0.01328
2.74	0.00244	0.166	0.417	-0.02304
2.75	0.00259	0.196	0.42	0.06516
2.76	0.00244	0.175	0.432	0.02213
2.77	0.00243	0.182	0.428	0.01556
2.78	0.00246	0.089	0.438	0.0882
2.79	0.00243	0.19	0.423	0.04837
2.8	0.00259	0.241	0.396	-0.00122
2.81	0.00261	0.151	0.445	-0.05463
2.82	0.00272	0.157	0.417	0.0058
2.83	0.00258	0.174	0.429	0.0322
2.84	0.00259	0.249	0.433	-0.0676
2.85	0.00247	0.183	0.439	0.03708
2.86	0.00259	0.279	0.423	0.02518
2.87	0.00258	0.18	0.433	0.06439
2.88	0.00261	0.17	0.429	0.04578
2.89	0.00246	0.211	0.429	0.01617
2.9	0.00261	0.251	0.428	0.01724
2.91	0.00275	0.097	0.429	0.04593
2.92	0.00259	0.144	0.434	-0.02258
2.93	0.00246	0.197	0.423	0.047
2.94	0.00246	0.193	0.419	0.00534
2.95	0.00272	0.167	0.435	0.00839
2.96	0.00259	0.149	0.417	-0.01465
2.97	0.00244	0.481	0.429	0.04181
2.98	0.00258	0.22	0.422	0.04669
2.99	0.00259	0.468	0.435	-0.03265
3	0.00246	0.206	0.428	0.05402
3.01	0.00246	0.204	0.435	0.02151
3.02	0.00259	0.14	0.423	0.03113
3.03	0.00232	0.159	0.43	-0.02182
3.04	0.00258	0.161	0.429	0.00961
3.05	0.00259	0.14	0.429	-0.00534
3.06	0.00244	0.168	0.412	-0.00229
3.07	0.00246	0.157	0.434	0.05341
3.08	0.00246	0.18	0.435	0.03952
3.09	0.00259	0.198	0.423	0.00137
3.1	0.00259	0.198	0.43	-0.04623
3.11	0.00259	0.236	0.423	0.03632
3.12	0.00287	0.083	0.429	0.00641
3.13	0.00246	0.182	0.431	0.0145
3.14	0.00243	0.228	0.467	-0.03311
3.15	0.00246	0.256	0.428	0.00153
3.16	0.00261	0.225	0.424	-0.01968
3.17	0.00246	0.189	0.433	0.02319
3.18	0.00243	0.267	0.435	0.04227
3.19	0.00246	0.209	0.423	-0.00122
3.2	0.00273	0.2	0.419	-0.01541
3.21	0.00259	0.242	0.401	-0.06119
3.22	0.0023	0.157	0.431	0.06104
3.23	0.00246	0.157	0.432	-0.04745
3.24	0.00244	0.068	0.428	-0.05844
3.25	0.00246	0.183	0.429	0.01648
3.26	0.00259	0.205	0.423	0.02808
3.27	0.00272	0.175	0.429	-0.00046
3.28	0.00232	0.264	0.424	-0.0087
3.29	0.00246	0.076	0.423	0.00732
3.3	0.00258	0.137	0.423	0.04456
3.31	0.00258	0.329	0.423	0.01968
3.32	0.00259	0.202	0.43	-0.00443
3.33	0.00272	0.163	0.429	0.06699
3.34	0.00258	0.145	0.423	0.03311
3.35	0.00259	0.16	0.429	0.04852
3.36	0.00261	0.165	0.423	0.0032
3.37	0.00243	0.242	0.428	-0.01663
3.38	0.00259	0.181	0.429	0.07507
3.39	0.00261	0.175	0.466	-0.06607
3.4	0.00246	0.158	0.429	0.02396
3.41	0.00259	0.198	0.413	-0.02396
3.42	0.00273	0.196	0.417	0.01678
3.43	0.00259	0.152	0.433	-0.01129
3.44	0.00259	0.16	0.434	-0.03769
3.45	0.00261	0.184	0.424	-0.00854
3.46	0.00259	0.071	0.431	0.00931
3.47	0.00273	0.092	0.434	0.03021
3.48	0.00258	0.16	0.423	0.00275
3.49	0.00246	0.181	0.423	-0.03082
3.5	0.00246	0.151	0.43	0.01099
3.51	0.00261	0.194	0.389	0.01907
3.52	0.00246	0.204	0.423	0.00732
3.53	0.00259	0.234	0.423	0.04028
3.54	0.00243	0.218	0.423	-0.02213
3.55	0.00275	0.271	0.423	0.02823
3.56	0.00258	0.188	0.423	0.01343
3.57	0.00244	0.159	0.43	-0.0267
3.58	0.00272	0.129	0.448	0.10422
3.59	0.00259	0.181	0.43	0.00336
3.6	0.00275	0.122	0.423	-0.01129
3.61	0.00246	0.212	0.43	-0.02975
3.62	0.00244	0.135	0.423	0.03098
3.63	0.00261	0.225	0.435	0.01846
3.64	0.00246	0.185	0.428	-0.01114
3.65	0.00273	0.175	0.423	-0.00565
3.66	0.00273	0.27	0.423	-0.0116
3.67	0.00259	0.184	0.423	0.0058
3.68	0.00246	0.142	0.434	0.01358
3.69	0.00259	0.218	0.428	-0.04608
3.7	0.00259	0.198	0.429	0.00809
3.71	0.00244	0.2	0.429	0.06424
3.72	0.00244	0.203	0.423	-0.01083
3.73	0.00259	0.182	0.429	0.05661
3.74	0.00259	0.123	0.437	-0.01892
3.75	0.00261	0.182	0.428	0.04196
3.76	0.0025	0.181	0.423	0.00534
3.77	0.00258	0.194	0.434	0.04364
3.78	0.00258	0.198	0.436	0.05188
3.79	0.00273	0.168	0.418	0.01312
3.8	0.00246	0.204	0.423	0.02899
3.81	0.00273	0.239	0.423	-0.00504
3.82	0.00258	0.205	0.418	-0.03998
3.83	0.00258	0.232	0.423	-0.02716
3.84	0.00273	0.195	0.423	0
3.85	0.00247	0.183	0.429	0.04883
3.86	0.00259	0.101	0.429	0.0528
3.87	0.00258	0.181	0.423	-0.00168
3.88	0.00247	0.204	0.43	-0.00397
3.89	0.00259	0.276	0.429	0.01602
3.9	0.00247	0.197	0.417	0.03891
3.91	0.00259	0.19	0.436	0.01083
3.92	0.00246	0.184	0.432	0.00504
3.93	0.00258	0.287	0.429	0.05386
3.94	0.00244	0.145	0.429	-0.01923
3.95	0.00273	0.212	0.434	0.00626
3.96	0.00261	0.203	0.431	0.01007
3.97	0.00272	0.159	0.428	-0.02548
3.98	0.00246	0.21	0.417	-0.00824
3.99	0.00258	0.263	0.429	0.03738
4	0.00275	0.192	0.429	0.07401
4.01	0.00258	0.221	0.418	-0.01678
4.02	0.00272	0.06	0.434	0.00946
4.03	0.00259	0.114	0.429	0.01556
4.04	0.00244	0.195	0.466	0.05951
4.05	0.00259	0.105	0.423	-0.01404
4.06	0.00273	0.197	0.429	-0.03174
4.07	0.00246	0.21	0.428	0.01373
4.08	0.00247	0.127	0.417	-0.00931
4.09	0.00259	0.207	0.423	0.01297
4.1	0.00261	0.198	0.431	-0.01175
4.11	0.00259	0.167	0.428	0.0267
4.12	0.00258	0.167	0.423	-0.01099
4.13	0.00244	0.216	0.445	-0.01572
4.14	0.00273	0.192	0.423	0.01312
4.15	0.00244	0.146	0.402	-0.04776
4.16	0.00259	0.19	0.476	-0.06821
4.17	0.00244	0.237	0.419	0.01312
4.18	0.00262	0.181	0.429	0.00519
4.19	0.00258	0.18	0.428	0.00366
4.2	0.00229	0.19	0.434	0.00412
4.21	0.00259	-0.003	0.435	0.01205
4.22	0.00259	0.168	0.428	0.01312
4.23	0.00259	0.211	0.411	0.03052
4.24	0.00258	0.285	0.419	-0.02258
4.25	0.00273	0.165	0.421	-0.06287
4.26	0.00243	0.189	0.43	-0.03387
4.27	0.00246	0.228	0.435	0.00839
4.28	0.00273	0.299	0.429	0.0058
4.29	0.00275	0.126	0.423	0.04318
4.3	0.00258	0.207	0.433	0.00519
4.31	0.00259	0.163	0.429	-0.00046
4.32	0.00246	0.218	0.416	0.05264
4.33	0.00273	0.197	0.423	0.06897
4.34	0.00259	0.244	0.418	-0.04578
4.35	0.00273	0.202	0.418	-0.00885
4.36	0.00258	0.194	0.429	-0.00137
4.37	0.00258	0.311	0.429	-0.01785
4.38	0.00273	0.168	0.434	-0.03052
4.39	0.00247	0.182	0.429	-0.00427
4.4	0.00273	0.155	0.418	0.03296
4.41	0.00259	0.195	0.433	-0.02106
4.42	0.00261	0.138	0.424	0.01938
4.43	0.00258	0.258	0.428	0.01404
4.44	0.00246	0.188	0.433	0.03082
4.45	0.00259	0.196	0.429	-0.04974
4.46	0.00258	0.243	0.43	0.047
4.47	0.00261	0.153	0.429	-0.01038
4.48	0.00246	0.146	0.423	0.0383
4.49	0.00275	0.114	0.428	-0.0531
4.5	0.00261	0.204	0.433	-0.01068
4.51	0.00256	0.162	0.436	0.01266
4.52	0.00258	0.216	0.384	0.04242
4.53	0.00258	0.159	0.42	0.03647
4.54	0.00258	0.159	0.43	-0.0032
4.55	0.00259	0.145	0.427	0.01343
4.56	0.00259	0.214	0.43	-0.03235
4.57	0.00244	0.32	0.428	0.02304
4.58	0.00244	0.15	0.43	0.02426
4.59	0.00259	0.12	0.429	0.01205
4.6	0.00259	0.19	0.425	-0.00443
4.61	0.00246	-0.023	0.43	-0.02243
4.62	0.00246	0.199	0.433	-0.01038
4.63	0.00273	0.22	0.423	0.06989
4.64	0.00232	0.155	0.396	0.0087
4.65	0.00246	0.23	0.423	0.06302
4.66	0.00244	0.175	0.423	0.01602
4.67	0.00259	0.206	0.428	-0.01785
4.68	0.00273	0.209	0.423	-0.01114
4.69	0.00261	0.196	0.44	0.01419
4.7	0.00272	0.18	0.417	-0.00458
4.71	0.00259	0.191	0.423	-0.00656
4.72	0.00259	0.22	0.451	-0.01434
4.73	0.00246	0.182	0.424	0.02106
4.74	0.00259	0.196	0.43	-0.00397
4.75	0.00246	0.19	0.429	0.03616
4.76	0.00259	0.069	0.429	-0.06439
4.77	0.00244	0.226	0.429	0.03021
4.78	0.00246	0.077	0.417	0.05371
4.79	0.00259	0.211	0.433	-0.01099
4.8	0.00246	0.234	0.428	-0.01343
4.81	0.00258	0.18	0.429	-0.0032
4.82	0.00246	0.156	0.45	-0.01297
4.83	0.00272	0.182	0.417	0.07126
4.84	0.00275	0.086	0.43	-0.04608
4.85	0.00244	0.2	0.418	-0.00839
4.86	0.00259	0.224	0.43	0.00092
4.87	0.00259	0.189	0.423	0.00565
4.88	0.00273	0.172	0.429	0.04044
4.89	0.00273	0.179	0.417	0.01541
4.9	0.00246	0.256	0.423	-0.00229
4.91	0.00246	0.142	0.43	-0.03571
4.92	0.00259	0.197	0.437	-0.02594
4.93	0.00258	0.172	0.429	0.01465
4.94	0.00258	0.177	0.428	0.00107
4.95	0.00272	0.105	0.442	0.04272
4.96	0.00244	0.229	0.429	-0.00839
4.97	0.00259	0.183	0.424	-0.01495
4.98	0.00259	0.145	0.428	-0.00443
4.99	0.00259	0.084	0.423	-0.0293
5	0.00273	0.167	0.423	-0.00717
5.01	0.00244	0.187	0.418	-0.02258
5.02	0.00258	0.168	0.429	-0.01205
5.03	0.00261	0.189	0.435	0.10834
5.04	0.00246	0.135	0.43	0.00809
5.05	0.00259	0.191	0.418	0.04837
5.06	0.00246	0.19	0.423	-0.00214
5.07	0.00246	0.228	0.435	-0.0058
5.08	0.00273	0.166	0.428	0.00778
5.09	0.00261	0.074	0.429	-0.00229
5.1	0.00247	0.203	0.423	-0.01236
5.11	0.00246	0.189	0.434	-0.0441
5.12	0.00244	0.181	0.428	-0.00549
5.13	0.00261	0.19	0.4	0.02823
5.14	0.00261	0.172	0.417	-0.03616
5.15	0.00273	0.377	0.429	-0.02365
5.16	0.00244	0.159	0.435	-0.00916
5.17	0.00258	-0.219	0.433	0.06393
5.18	0.00261	0.166	0.429	0.00122
5.19	0.00246	0.181	0.417	0.00793
5.2	0.00233	0.184	0.45	0.01968
5.21	0.00273	0.205	0.429	0.00961
5.22	0.00258	0.19	0.436	0.00946
5.23	0.00272	0.181	0.429	0.05539
5.24	0.00259	0.243	0.442	0.02167
5.25	0.00247	0.175	0.417	0.00549
5.26	0.00261	0.196	0.433	-0.03983
5.27	0.00259	-0.101	0.438	0.02853
5.28	0.00258	0.127	0.428	-0.05554
5.29	0.00259	0.191	0.429	-0.01312
5.3	0.00258	0.114	0.424	-0.02914
5.31	0.00229	0.173	0.424	0.02945
5.32	0.00259	0.183	0.423	-0.0473
5.33	0.00273	0.176	0.429	0.00427
5.34	0.00272	0.138	0.429	0.01862
5.35	0.00258	0.129	0.423	0.00778
5.36	0.00246	0.199	0.412	0.00244
5.37	0.00246	0.243	0.427	0.01999
5.38	0.00259	0.187	0.441	0.08209
5.39	0.00246	0.22	0.424	-0.00229
5.4	0.00258	0.134	0.43	-0.00381
5.41	0.00259	0.182	0.434	0.04776
5.42	0.00258	0.383	0.423	0.03891
5.43	0.00272	0.231	0.429	0.0296
5.44	0.00233	0.187	0.424	-0.03357
5.45	0.00259	0.234	0.415	0
5.46	0.00258	0.165	0.402	0.00214
5.47	0.00258	0.189	0.429	0.00748
5.48	0.00261	0.203	0.429	0.08041
5.49	0.00246	0.204	0.42	0.00198
5.5	0.00246	0.143	0.424	0.00183
5.51	0.00246	0.283	0.429	-0.01129
5.52	0.00247	0.187	0.433	0.05264
5.53	0.00259	0.16	0.433	0.00717
5.54	0.00259	0.204	0.429	-0.05585
5.55	0.00244	0.235	0.423	-0.02335
5.56	0.00258	0.161	0.424	0.07401
5.57	0.00246	0.075	0.439	-0.00793
5.58	0.00272	0.151	0.429	0.00595
5.59	0.00258	0.181	0.433	0.0589
5.6	0.00246	0.244	0.439	0.0058
5.61	0.00258	0.222	0.433	0.00031
5.62	0.00246	0.196	0.432	-0.05188
5.63	0.00259	0.33	0.423	0.05768
5.64	0.00259	0.213	0.428	0.01526
5.65	0.00247	0.258	0.423	0.03357
5.66	0.00259	0.227	0.429	-0.04822
5.67	0.00246	0.189	0.423	-0.05722
5.68	0.00261	0.219	0.423	0.01602
5.69	0.00258	0.212	0.428	-0.02274
5.7	0.00272	0.144	0.433	-0.01846
5.71	0.00258	0.129	0.439	-0.00275
5.72	0.00261	0.127	0.422	0.00671
5.73	0.00273	0.22	0.44	0.02792
5.74	0.00259	0.202	0.44	0.01373
5.75	0.00259	0.234	0.456	-0.00931
5.76	0.00246	0.068	0.429	-0.03937
5.77	0.00246	0.182	0.423	0.02609
5.78	0.00261	0.188	0.424	0.06241
5.79	0.00259	0.167	0.408	0.02335
5.8	0.00259	0.181	0.418	-0.0264
5.81	0.00246	0.186	0.424	-0.00656
5.82	0.00259	0.228	0.429	0.02823
5.83	0.00272	0.252	0.423	0.01251
5.84	0.00246	0.18	0.423	-0.03922
5.85	0.00272	0.174	0.417	0.03479
5.86	0.00246	0.19	0.434	0.0206
5.87	0.00275	0.266	0.428	-0.01984
5.88	0.00259	0.144	0.436	0.00397
5.89	0.00258	0.08	0.43	-0.00107
5.9	0.00272	0.212	0.428	0.01633
5.91	0.00287	0.134	0.423	-0.07614
5.92	0.00275	0.135	0.433	-0.01877
5.93	0.00261	0.186	0.424	0.04059
5.94	0.00247	0.197	0.423	0.0206
5.95	0.00246	0.239	0.423	0.00977
5.96	0.00246	0.276	0.424	0.00656
5.97	0.00246	0.175	0.429	0.03769
5.98	0.00247	-0.065	0.432	0.01343
5.99	0.00275	0.159	0.434	-0.05936
6	0.00259	0.167	0.423	-0.00732
6.01	0.00273	0.204	0.435	-0.00153
6.02	0.00272	0.338	0.423	0.02655
6.03	0.00259	0.167	0.429	0.02106
6.04	0.00273	0.144	0.423	0.04837
6.05	0.00273	0.189	0.423	0.00092
6.06	0.00244	0.221	0.433	-0.0174
6.07	0.00259	0.18	0.423	-0.00854
6.08	0.00258	0.006	0.414	0.01068
6.09	0.00258	0.155	0.435	-0.00443
6.1	0.00259	0.079	0.423	0.02106
6.11	0.00272	0.248	0.424	-0.01541
6.12	0.00246	0.112	0.428	0.02243
6.13	0.00246	0.316	0.434	-0.00717
6.14	0.00259	0.154	0.429	0.05844
6.15	0.0023	0.182	0.391	0.03479
6.16	0.00243	0.18	0.423	0.02884
6.17	0.00261	0.195	0.423	0.03876
6.18	0.00259	0.135	0.429	0.01205
6.19	0.00287	0.174	0.391	0.07401
6.2	0.00272	0.206	0.421	-0.02029
6.21	0.00261	0.141	0.429	0.056
6.22	0.00272	0.135	0.429	0.00656
6.23	0.00261	0.176	0.442	-0.03235
6.24	0.00259	0.257	0.424	0.00778
6.25	0.00258	0.116	0.425	0.03616
6.26	0.00259	0.2	0.43	-0.03418
6.27	0.00275	0.225	0.433	-0.07721
6.28	0.00273	0.204	0.429	0.0061
6.29	0.00275	0.166	0.429	-0.02014
6.3	0.00259	0.205	0.44	-0.00565
6.31	0.00241	0.177	0.429	-0.02838
6.32	0.00259	0.191	0.434	0.07874
6.33	0.00259	0.182	0.428	0.03464
6.34	0.00244	0.172	0.423	-0.00961
6.35	0.00259	0.209	0.427	-0.02274
6.36	0.00246	0.197	0.429	0.0145
6.37	0.00247	0.129	0.419	-0.00748
6.38	0.00259	0.187	0.423	0.06668
6.39	0.00273	0.196	0.423	0.01587
6.4	0.00273	0.164	0.397	0.03952
6.41	0.00261	0.228	0.442	-0.07019
6.42	0.00246	0.13	0.428	0.00793
6.43	0.00273	0.157	0.423	0.05783
6.44	0.00273	0.209	0.439	0.0116
6.45	0.00246	0.205	0.429	0.04105
6.46	0.00261	0.233	0.429	-0.03006
6.47	0.00259	0.161	0.428	0.01251
6.48	0.00258	0.191	0.429	-0.00504
6.49	0.00244	0.263	0.413	-0.02182
6.5	0.00272	0.178	0.427	-0.05219
6.51	0.00258	0.165	0.424	0.01465
6.52	0.00258	0.159	0.431	-0.0444
6.53	0.00259	0.129	0.429	-0.00244
6.54	0.00246	0.189	0.429	0.03784
6.55	0.00259	0.16	0.43	0.01617
6.56	0.00275	0.167	0.427	0.0206
6.57	0.00273	0.118	0.429	-0.0383
6.58	0.00259	0.203	0.432	0.06516
6.59	0.00247	0.156	0.435	-0.01297
6.6	0.00232	0.186	0.423	-0.01266
6.61	0.00275	0.185	0.423	0.03815
6.62	0.00258	0.205	0.428	-0.00259
6.63	0.00259	0.176	0.433	0.00793
6.64	0.00258	0.165	0.452	-0.05173
6.65	0.00246	0.144	0.423	0.02014
6.66	0.00273	0.598	0.428	-0.02045
6.67	0.00246	0.205	0.428	-0.04562
6.68	0.00273	0.189	0.444	0.03464
6.69	0.00246	0.163	0.434	0.05737
6.7	0.00246	0.207	0.424	0.03937
6.71	0.00232	0.236	0.428	0.03906
6.72	0.00259	0.235	0.433	0.01007
6.73	0.00259	0.361	0.429	0.02121
6.74	0.00246	0.17	0.429	-0.00916
6.75	0.00244	0.212	0.423	-0.01083
6.76	0.00244	0.188	0.429	0.05096
6.77	0.00258	0.181	0.429	-0.03265
6.78	0.00287	0.137	0.434	-0.0087
6.79	0.00244	0.186	0.429	-0.00977
6.8	0.00244	0.19	0.417	0.02411
6.81	0.00261	0.236	0.438	0.03189
6.82	0.00246	0.259	0.433	-0.0444
6.83	0.00259	0.168	0.435	0.0267
6.84	0.00243	0.18	0.43	-0.00122
6.85	0.00246	0.203	0.429	-0.02579
6.86	0.00259	0.255	0.429	-0.01877
6.87	0.00258	0.129	0.423	-0.056
6.88	0.00258	0.19	0.43	-0.00137
6.89	0.00273	0.172	0.431	0.00656
6.9	0.00273	0.242	0.429	0.00137
6.91	0.00258	0.174	0.429	-0.0177
6.92	0.00259	0.19	0.423	0.00732
6.93	0.00261	0.31	0.424	0.01389
6.94	0.00259	0.211	0.429	-0.01007
6.95	0.00259	0.167	0.445	-0.00381
6.96	0.00261	0.204	0.429	-0.0293
6.97	0.00259	0.211	0.434	-0.02151
6.98	0.00259	0.117	0.429	0.00183
6.99	0.00261	0.214	0.423	-0.00732
7	0.00261	0.187	0.423	-0.0621
7.01	0.00259	0.194	0.423	0.00458
7.02	0.00259	0.12	0.434	-0.03433
7.03	0.00247	0.128	0.429	0.00397
7.04	0.00258	0.162	0.429	-0.04242
7.05	0.00259	0.184	0.449	0.08118
7.06	0.00275	0.165	0.43	0.02167
7.07	0.00259	0.18	0.429	0.01007
7.08	0.00259	0.204	0.429	-0.01114
7.09	0.00261	0.183	0.429	-0.02609
7.1	0.00258	0.179	0.429	0.07156
7.11	0.00259	0.205	0.417	0.00534
7.12	0.00258	0.16	0.435	0.00015
7.13	0.00272	0.219	0.428	-0.3717
7.14	0.00272	0.134	0.428	0.04089
7.15	0.00244	0.265	0.424	0.10605
7.16	0.00246	0.104	0.433	0.04715
7.17	0.00261	0.159	0.428	0.01373
7.18	0.00246	0.531	0.43	0.01816
7.19	0.00246	0.247	0.429	-0.02426
7.2	0.00258	0.181	0.429	0.05753
7.21	0.00232	0.217	0.428	0.01816
7.22	0.00246	0.234	0.429	-0.07217
7.23	0.00244	0.266	0.429	-0.04013
7.24	0.00273	0.299	0.427	-0.02914
7.25	0.00244	0.173	0.426	-0.04059
7.26	0.00259	0.371	0.43	0.02213
7.27	0.00259	0.159	0.43	0.02625
7.28	0.00273	0.199	0.423	0.08331
7.29	0.00258	0.205	0.387	0.08362
7.3	0.00243	0.226	0.423	0.03616
7.31	0.00232	0.137	0.434	0.04608
7.32	0.00261	0.187	0.423	0.0061
7.33	0.00246	0.189	0.43	-0.05783
7.34	0.00246	-0.093	0.429	-0.01144
7.35	0.00259	0.168	0.423	0.04456
7.36	0.00259	0.085	0.424	0.01923
7.37	0.00272	0.159	0.429	0.02197
7.38	0.00273	0.172	0.43	0.00381
7.39	0.00258	0.143	0.419	0.00946
7.4	0.00246	0.176	0.428	-0.02182
7.41	0.00232	0.211	0.429	0.01282
7.42	0.00247	0.184	0.423	0.00107
7.43	0.00275	0.211	0.429	-0.01999
7.44	0.00246	0.124	0.423	-0.01892
7.45	0.00273	0.261	0.429	-0.06668
7.46	0.00273	0.186	0.428	0.056
7.47	0.00258	0.398	0.429	-0.0351
7.48	0.0027	0.221	0.423	-0.00015
7.49	0.00258	0.48	0.43	-0.00671
7.5	0.00258	0.195	0.437	-0.01907
7.51	0.00244	0.08	0.428	-0.00076
7.52	0.00258	0.183	0.423	-0.01984
7.53	0.00246	0.325	0.423	0.02502
7.54	0.00272	0.202	0.434	-0.01724
7.55	0.00259	0.188	0.423	-0.02747
7.56	0.00246	0.159	0.423	0.05035
7.57	0.00275	0.211	0.423	0.04135
7.58	0.00261	0.196	0.43	-0.05371
7.59	0.00246	0.166	0.429	0.00275
7.6	0.00243	0.25	0.418	0.0061
7.61	0.00273	0.202	0.423	0.02045
7.62	0.00259	0.172	0.429	0.01083
7.63	0.00273	0.428	0.423	-0.00397
7.64	0.00261	0.189	0.423	0.05508
7.65	0.00244	0.204	0.428	-0.02762
7.66	0.00259	0.193	0.424	-0.00793
7.67	0.00261	0.168	0.43	0.03433
7.68	0.00244	0.383	0.417	-0.00992
7.69	0.00258	0.129	0.424	-0.00092
7.7	0.00244	0.189	0.4	0.02075
7.71	0.00258	0.19	0.46	-0.01434
7.72	0.00259	0.189	0.43	-0.00671
7.73	0.00258	0.278	0.434	-0.02975
7.74	0.00258	0.204	0.427	0.05905
7.75	0.00275	0.196	0.429	-0.04059
7.76	0.00273	0.187	0.43	-0.00183
7.77	0.00246	0.196	0.423	-0.06424
7.78	0.00273	0.189	0.429	-0.01205
7.79	0.00259	0.152	0.428	0.0029
7.8	0.00259	0.196	0.423	0.00763
7.81	0.00273	0.184	0.423	0.05157
7.82	0.00275	0.074	0.427	-0.02289
7.83	0.00259	0.204	0.428	-0.01083
7.84	0.00244	0.233	0.433	0.01907
7.85	0.00246	0.168	0.445	-0.00259
7.86	0.00261	0.181	0.422	0.05127
7.87	0.00259	0.177	0.426	-0.02869
7.88	0.00244	0.481	0.434	0.02625
7.89	0.00258	0.128	0.423	0.0145
7.9	0.00259	0.132	0.429	0.00107
7.91	0.00232	0.173	0.417	0.02014
7.92	0.00273	0.079	0.429	-0.00092
7.93	0.00246	0.212	0.428	0.03677
7.94	0.0023	0.099	0.43	0.01282
7.95	0.00258	0.193	0.427	-0.0293
7.96	0.00244	0.251	0.435	0.04059
7.97	0.00259	0.206	0.43	-0.01175
7.98	0.00259	0.226	0.425	0.01663
7.99	0.00244	0.196	0.439	-0.0563
8	0.00243	0.235	0.428	0.00565
8.01	0.00258	0.236	0.43	0.04425
8.02	0.00259	0.19	0.429	-0.00061
8.03	0.00258	0.196	0.423	0.05447
8.04	0.00258	0.108	0.423	-0.00763
8.05	0.0023	0.25	0.434	0.06088
8.06	0.00244	0.135	0.433	0.00549
8.07	0.00259	0.241	0.43	-0.00015
8.08	0.00275	0.361	0.43	0.05478
8.09	0.00256	0.157	0.423	-0.04852
8.1	0.00244	0.168	0.424	-0.01129
8.11	0.00273	0.226	0.428	-0.00519
8.12	0.00285	0.188	0.423	0.05127
8.13	0.00246	0.156	0.428	-0.01572
8.14	0.00258	0.19	0.428	-0.00153
8.15	0.00259	0.234	0.429	0.01022
8.16	0.00259	0.243	0.429	0.01801
8.17	0.00258	0.13	0.423	-0.02014
8.18	0.00259	0.189	0.429	0.02975
8.19	0.00244	0.174	0.406	0.0264
8.2	0.00244	0.191	0.43	0.02594
8.21	0.00246	0.237	0.423	-0.02029
8.22	0.00273	0.151	0.423	0.01312
8.23	0.00273	0.191	0.429	0.00809
8.24	0.00258	0.151	0.423	0.00183
8.25	0.00247	0.183	0.423	0.00427
8.26	0.00259	0.137	0.423	0.04791
8.27	0.00244	0.148	0.423	-0.00717
8.28	0.00244	0.077	0.427	-0.0145
8.29	0.00244	0.136	0.424	-0.0412
8.3	0.0023	0.226	0.429	0.00198
8.31	0.00275	0.184	0.424	0.00916
8.32	0.00246	0.159	0.423	0.01358
8.33	0.00246	0.175	0.433	0.04898
8.34	0.00244	0.154	0.419	0.00092
8.35	0.00259	0.195	0.43	-0.02365
8.36	0.00244	0.204	0.427	0.04578
8.37	0.00233	0.159	0.401	-0.05692
8.38	0.00246	0.168	0.439	0.03876
8.39	0.00247	0.22	0.441	-0.05264
8.4	0.00244	0.181	0.427	0.05371
8.41	0.00259	0.182	0.427	0.03448
8.42	0.00258	0.137	0.43	0.03128
8.43	0.00273	0.174	0.417	0.0032
8.44	0.00244	0.19	0.423	-0.04013
8.45	0.00259	0.26	0.433	-0.05676
8.46	0.00275	0.175	0.429	-0.01846
8.47	0.00258	0.216	0.434	0.02655
8.48	0.00246	0.15	0.423	-0.00748
8.49	0.00244	0.21	0.429	-0.0116
8.5	0.00258	0.129	0.422	-0.01373
8.51	0.00259	0.198	0.429	0.09155
8.52	0.00259	0.198	0.418	-0.03601
8.53	0.00259	0.182	0.404	-0.01495
8.54	0.00259	0.191	0.397	0.04089
8.55	0.00259	0.444	0.427	-0.02182
8.56	0.00259	0.188	0.427	0.04028
8.57	0.00259	0.181	0.43	-0.02274
8.58	0.00246	0.168	0.446	-0.05768
8.59	0.00244	0.202	0.435	-0.02197
8.6	0.00246	0.148	0.424	-0.00076
8.61	0.00275	0.17	0.431	-0.00366
8.62	0.00244	0.166	0.429	-0.04288
8.63	0.00259	0.166	0.429	-0.02136
8.64	0.00258	0.221	0.435	0.01389
8.65	0.00258	0.175	0.435	0.00458
8.66	0.00273	0.101	0.429	0.04227
8.67	0.00272	0.189	0.428	0.02792
8.68	0.00258	0.175	0.429	-0.00534
8.69	0.00258	0.18	0.424	-0.03845
8.7	0.00244	0.189	0.429	-0.00626
8.71	0.00273	0.24	0.428	0.05676
8.72	0.00272	0.159	0.424	0.02304
8.73	0.00259	0.121	0.423	-0.05692
8.74	0.00246	0.115	0.422	-0.00122
8.75	0.00246	0.238	0.424	-0.00305
8.76	0.00272	0.182	0.428	0.05554
8.77	0.00258	0.158	0.429	0.01953
8.78	0.00258	0.187	0.423	-0.0293
8.79	0.00261	0.062	0.419	-0.01831
8.8	0.00258	0.179	0.429	-0.00076
8.81	0.00258	0.188	0.448	0.03296
8.82	0.00261	0.188	0.427	0.02701
8.83	0.00259	0.196	0.418	-0.03128
8.84	0.00246	0.178	0.432	0.06302
8.85	0.00233	0.162	0.427	-0.02136
8.86	0.00261	0.204	0.428	0.02777
8.87	0.00272	0.174	0.423	0.00732
8.88	0.00273	0.136	0.423	0.05417
8.89	0.00243	0.158	0.429	-0.01724
8.9	0.00259	0.211	0.422	-0.07904
8.91	0.00261	0.188	0.423	0.09216
8.92	0.00273	0.206	0.429	0.00107
8.93	0.00256	0.226	0.423	-0.0119
8.94	0.00256	0.17	0.434	-0.01022
8.95	0.00259	0.171	0.434	-0.01862
8.96	0.00258	0.19	0.44	0.05905
8.97	0.00273	0.179	0.433	-0.0383
8.98	0.00259	0.325	0.435	0.02884
8.99	0.00259	0.128	0.43	-0.02655
9	0.00272	0.155	0.432	-0.0148
9.01	0.00244	0.18	0.429	-0.01114
9.02	0.00261	0.211	0.429	-0.00122
9.03	0.00232	0.19	0.392	-0.00656
9.04	0.0023	0.189	0.434	-0.01984
9.05	0.00246	0.173	0.427	-0.02075
9.06	0.00258	0.175	0.434	0.03922
9.07	0.00261	0.191	0.429	-0.0238
9.08	0.00258	0.159	0.423	-0.05646
9.09	0.00258	0.175	0.44	0.00992
9.1	0.00246	0.227	0.428	0.02655
9.11	0.00258	0.135	0.425	0.07599
9.12	0.00258	0.18	0.423	-0.05005
9.13	0.00244	0.189	0.422	0.01266
9.14	0.00259	0.152	0.429	-0.01328
9.15	0.00261	0.211	0.428	-0.07507
9.16	0.00246	0.168	0.424	0.08865
9.17	0.00287	0.153	0.429	0.00153
9.18	0.00246	0.141	0.423	-0.04089
9.19	0.00247	0.138	0.434	-0.103
9.2	0.00247	0.128	0.433	-0.01236
9.21	0.00259	0.19	0.423	0.03464
9.22	0.00259	0.205	0.428	-0.04593
9.23	0.00244	0.195	0.428	0.00412
9.24	0.00244	0.138	0.43	-0.0473
9.25	0.00258	0.172	0.429	-0.02289
9.26	0.00273	0.186	0.423	0.00397
9.27	0.00246	0.154	0.423	0.01205
9.28	0.00259	0.183	0.423	0.01694
9.29	0.00259	0.122	0.435	-0.03555
9.3	0.00244	0.172	0.429	-0.04791
9.31	0.00247	0.132	0.429	0.01266
9.32	0.00244	0.211	0.427	-0.03693
9.33	0.00232	0.174	0.424	0.02747
9.34	0.00258	0.195	0.425	-0.04196
9.35	0.00259	0.211	0.427	-0.01755
9.36	0.00287	0.152	0.429	0.02213
9.37	0.00259	0.143	0.434	-0.01236
9.38	0.0023	0.183	0.441	-0.00671
9.39	0.00259	0.195	0.418	0.02411
9.4	0.00288	0.168	0.428	-0.01495
9.41	0.00247	0.197	0.429	-0.00427
9.42	0.00258	0.189	0.423	0.02014
9.43	0.00246	0.18	0.429	0
9.44	0.00247	0.106	0.429	-0.01495
9.45	0.00273	0.198	0.428	-0.02319
9.46	0.00259	0.173	0.434	0.04303
9.47	0.00259	0.198	0.43	0.01175
9.48	0.00259	0.232	0.423	-0.04807
9.49	0.00259	0.159	0.423	0.05951
9.5	0.00259	0.189	0.439	-0.02548
9.51	0.00233	0.082	0.438	0.0209
9.52	0.00259	0.174	0.39	-0.03967
9.53	0.00246	0.204	0.423	-0.01419
9.54	0.00259	0.472	0.43	0.03372
9.55	0.00261	0.213	0.429	-0.04608
9.56	0.00246	0.232	0.423	0.03021
9.57	0.00258	0.212	0.434	-0.00275
9.58	0.00259	0.172	0.433	0.01541
9.59	0.00259	0.205	0.429	-0.01968
9.6	0.00261	0.168	0.421	-0.00412
9.61	0.00273	0.189	0.428	-0.01175
9.62	0.00243	0.153	0.424	-0.04776
9.63	0.00229	0.18	0.429	-0.04684
9.64	0.00244	0.389	0.408	0.01572
9.65	0.00276	0.198	0.412	-0.03052
9.66	0.00272	0.276	0.428	0.05463
9.67	0.00261	0.16	0.427	0.01816
9.68	0.00258	0.404	0.435	0.00183
9.69	0.00258	0.118	0.423	0.00809
9.7	0.00244	0.167	0.424	0.02197
9.71	0.00247	0.114	0.433	-0.01877
9.72	0.00256	0.136	0.424	0.02853
9.73	0.00259	0.142	0.433	-0.02838
9.74	0.00246	0.163	0.423	0.03952
9.75	0.00261	0.187	0.428	0.01877
9.76	0.00261	0.319	0.423	0.02869
9.77	0.00259	0.18	0.423	0.02365
9.78	0.00273	0.205	0.43	-0.04074
9.79	0.00258	0.189	0.422	0.01221
9.8	0.00246	0.204	0.421	-0.02518
9.81	0.00273	0.537	0.428	-0.01572
9.82	0.00259	0.202	0.439	-0.05981
9.83	0.00246	0.191	0.415	-0.01389
9.84	0.00258	0.183	0.431	0.06744
9.85	0.00273	0.16	0.43	-0.00229
9.86	0.00243	0.19	0.429	0.01129
9.87	0.00246	0.168	0.428	-0.00443
9.88	0.00258	0.204	0.429	-0.0177
9.89	0.00246	0.221	0.428	-0.00153
9.9	0.00246	0.264	0.473	0.00641
9.91	0.00273	0.262	0.434	0.00534
9.92	0.00258	0.167	0.418	-0.04227
9.93	0.00272	0.166	0.429	0.00336
9.94	0.00262	0.166	0.429	-0.06165
9.95	0.00261	0.128	0.429	-0.00351
9.96	0.00246	0.017	0.423	0.03525
9.97	0.00272	0.197	0.434	0.0145
9.98	0.00246	0.21	0.428	-0.00443
9.99	0.00246	0.098	0.424	-0.05661
10	0.00246	0.066	0.413	-0.04669
10.01	0.00273	0.193	0.423	0.01984
10.02	0.00244	0.129	0.423	0.04044
10.03	0.00244	0.173	0.423	-0.03693
10.04	0.00246	0.147	0.423	0.0473
10.05	0.00261	0.299	0.427	0.06699
10.06	0.00273	0.18	0.43	0.07355
10.07	0.00261	0.182	0.429	-0.04974
10.08	0.00244	0.227	0.413	-0.01587
10.09	0.00275	0.11	0.434	-0.04227
10.1	0.00246	0.513	0.423	0.00381
10.11	0.00243	0.195	0.413	0.06348
10.12	0.00247	0.219	0.413	-0.04562
10.13	0.00244	0.094	0.423	0.02945
10.14	0.00259	0.138	0.423	0.01404
10.15	0.00246	0.189	0.423	-0.01022
10.16	0.00288	0.174	0.429	0.03311
10.17	0.00247	0.189	0.428	0.02121
10.18	0.00258	0.204	0.428	0.0209
10.19	0.00259	0.125	0.434	0.06882
10.2	0.00247	0.295	0.428	-0.0058
10.21	0.00246	0.122	0.434	0.01617
10.22	0.00258	0.189	0.416	0.0145
10.23	0.00261	0.21	0.428	0.0264
10.24	0.00272	0.183	0.438	0.00061
10.25	0.00273	0.138	0.429	0.00809
10.26	0.00247	0.196	0.439	0.06638
10.27	0.00246	0.172	0.417	0.01328
10.28	0.00262	0.196	0.43	0.04669
10.29	0.00259	0.167	0.428	-0.04883
10.3	0.00275	0.146	0.428	-0.00656
10.31	0.00262	0.159	0.418	0.03052
10.32	0.00273	0.152	0.423	0.00717
10.33	0.00258	0.137	0.44	0.04318
10.34	0.00258	0.219	0.434	-0.04623
10.35	0.00259	0.172	0.423	0.00656
10.36	0.00261	0.174	0.429	0.01175
10.37	0.00259	0.151	0.434	-0.03967
10.38	0.00244	0.213	0.434	-0.01389
10.39	0.00258	0.127	0.43	-0.03189
10.4	0.00243	0.188	0.428	0.00809
10.41	0.00244	0.171	0.429	0.04471
10.42	0.00275	0.264	0.417	0.01038
10.43	0.00258	0.074	0.431	-0.00961
10.44	0.00272	0.182	0.433	0.05066
10.45	0.00261	0.246	0.429	-0.03342
10.46	0.00273	0.31	0.385	0.03998
10.47	0.00246	0.166	0.428	-0.01175
10.48	0.00258	0.158	0.423	-0.00519
10.49	0.00233	0.223	0.433	-0.0235
10.5	0.00258	0.181	0.438	-0.02747
10.51	0.00259	0.183	0.466	0.05173
10.52	0.00272	0.143	0.429	0.01114
10.53	0.00259	0.181	0.418	0.06531
10.54	0.00246	0.198	0.439	-0.01984
10.55	0.00259	0.219	0.428	-0.04456
10.56	0.0027	0.211	0.429	-0.02548
10.57	0.00246	0.144	0.43	-0.02182
10.58	0.00259	0.089	0.429	-0.00183
10.59	0.00272	0.191	0.424	0.04791
10.6	0.00258	0.185	0.43	-0.04532
10.61	0.00258	0.17	0.437	0.02426
10.62	0.00244	0.18	0.434	-0.00992
10.63	0.00258	0.107	0.423	-0.02151
10.64	0.00273	0.114	0.428	0.00259
10.65	0.00259	0.16	0.427	-0.06531
10.66	0.00259	0.21	0.433	0.05447
10.67	0.00259	0.18	0.429	0.00381
10.68	0.00273	0.213	0.428	0.009
10.69	0.00246	0.38	0.432	0.02792
10.7	0.00247	0.1	0.434	-0.01129
10.71	0.00246	0.152	0.434	0.06882
10.72	0.00258	0.154	0.422	0.00717
10.73	0.00244	0.215	0.435	-0.03036
10.74	0.00246	0.151	0.425	0.0296
10.75	0.00259	0.271	0.428	0.03891
10.76	0.00259	0.206	0.433	-0.04593
10.77	0.00259	0.17	0.428	-0.08057
10.78	0.00258	0.204	0.423	0.01129
10.79	0.00246	0.205	0.433	0.02426
10.8	0.00259	0.083	0.415	-0.04715
10.81	0.00259	0.589	0.429	-0.01938
10.82	0.00259	0.189	0.435	0.02228
10.83	0.00261	0.119	0.428	0.05508
10.84	0.00273	0.22	0.413	-0.02609
10.85	0.00259	0.187	0.43	-0.03494
10.86	0.00259	0.187	0.428	0.06409
10.87	0.00259	0.157	0.467	0.03128
10.88	0.00246	0.22	0.423	-0.03983
10.89	0.00261	0.352	0.438	-0.01984
10.9	0.00273	0.204	0.434	0.009
10.91	0.00246	0.146	0.422	0.01007
10.92	0.00273	0.344	0.434	-0.02106
10.93	0.00244	0.15	0.456	-0.08942
10.94	0.00258	0.182	0.43	0.0531
10.95	0.00272	0.212	0.43	0.07858
10.96	0.00259	0.144	0.423	-0.01846
10.97	0.00243	0.153	0.435	-0.02625
10.98	0.00247	0.127	0.424	-0.06943
10.99	0.00259	0.176	0.434	-0.03571
11	0.00259	0.194	0.43	0.00015
11.01	0.00246	0.205	0.435	0.09491
11.02	0.00244	0.204	0.428	-0.04196
11.03	0.00273	0.215	0.456	0.00015
11.04	0.00258	0.187	0.418	-0.03922
11.05	0.00273	0.198	0.415	0.04059
11.06	0.00259	0.161	0.428	0.11093
11.07	0.00256	0.091	0.429	0.01068
11.08	0.00259	0.196	0.421	0.02716
11.09	0.00259	0.139	0.45	-0.009
11.1	0.00246	0.183	0.434	0.00626
11.11	0.00261	0.168	0.422	0.05936
11.12	0.00246	0.167	0.423	-0.07599
11.13	0.00259	0.107	0.428	0.03708
11.14	0.00259	0.196	0.428	0.03708
11.15	0.00272	0.188	0.423	0.02823
11.16	0.00287	0.139	0.428	0.03098
11.17	0.00246	0.213	0.422	-0.01404
11.18	0.00259	0.051	0.428	-0.02487
11.19	0.00261	0.261	0.429	-0.01358
11.2	0.00246	0.188	0.423	0.02274
11.21	0.00246	0.162	0.428	0.00671
11.22	0.00258	0.196	0.418	-0.00137
11.23	0.00259	0.167	0.393	-0.04776
11.24	0.00256	0.208	0.426	-0.03387
11.25	0.00261	0.383	0.43	0.07477
11.26	0.00259	0.211	0.423	-0.00107
11.27	0.00247	0.201	0.43	-0.05173
11.28	0.00244	0.174	0.428	0.02594
11.29	0.00261	0.25	0.428	-0.00153
11.3	0.00261	0.175	0.423	0.02899
11.31	0.00259	0.235	0.428	0.02533
11.32	0.00246	0.168	0.433	-0.01221
11.33	0.00259	0.181	0.423	-0.01312
11.34	0.0027	0.175	0.423	-0.08911
11.35	0.00256	0.204	0.429	-0.02045
11.36	0.00275	0.176	0.395	-0.01877
11.37	0.00246	0.226	0.43	-0.00336
11.38	0.00273	0.137	0.429	-0.06393
11.39	0.00259	0.163	0.417	0.03998
11.4	0.00258	0.142	0.429	-0.01312
11.41	0.00256	0.174	0.417	-0.01053
11.42	0.00259	0.167	0.433	-0.04547
11.43	0.00258	0.199	0.393	0.06897
11.44	0.00262	0.168	0.433	-0.02289
11.45	0.00246	0.233	0.429	-0.07645
11.46	0.00273	0.255	0.418	0.01602
11.47	0.00259	0.2	0.429	-0.01068
11.48	0.00285	0.183	0.423	0.00839
11.49	0.00258	0.235	0.423	0.04089
11.5	0.00261	0.153	0.429	-0.02182
11.51	0.00259	0.219	0.429	0.05203
11.52	0.00244	0.18	0.433	-0.00336
11.53	0.0023	0.17	0.429	0.04547
11.54	0.00244	0.182	0.434	-0.03281
11.55	0.00259	0.211	0.434	0.02792
11.56	0.00259	0.197	0.423	0.00168
11.57	0.00244	0.112	0.455	-0.00076
11.58	0.00246	0.173	0.427	0.02838
11.59	0.00259	0.19	0.432	0.00565
11.6	0.00259	0.185	0.432	0.01816
11.61	0.00259	0.213	0.423	-0.00916
11.62	0.00259	0.174	0.423	-0.06516
11.63	0.00259	0.172	0.429	-0.03922
11.64	0.00258	0.211	0.428	-0.06744
11.65	0.00246	0.28	0.423	-0.03296
11.66	0.00273	0.172	0.423	0.04288
11.67	0.00244	0.239	0.423	-0.00153
11.68	0.00272	0.383	0.424	0.0502
11.69	0.00246	0.247	0.434	-0.02792
11.7	0.00247	0.243	0.429	0.02151
11.71	0.00244	0.174	0.429	0.02823
11.72	0.00258	0.144	0.429	-0.05188
11.73	0.00258	0.2	0.434	0.01923
11.74	0.00247	0.141	0.418	-0.00061
11.75	0.00259	0.16	0.44	-0.04944
11.76	0.00261	0.184	0.431	0.06317
11.77	0.00259	0.234	0.428	-0.03174
11.78	0.00272	0.153	0.433	0
11.79	0.00258	0.221	0.484	-0.04166
11.8	0.00259	0.204	0.434	-0.05081
11.81	0.00247	0.189	0.418	-0.02777
11.82	0.00258	0.152	0.434	-0.00656
11.83	0.00244	0.099	0.433	0.00504
11.84	0.00261	0.075	0.428	-0.0383
11.85	0.00258	0.149	0.423	-0.0238
11.86	0.00272	0.207	0.43	0.00168
11.87	0.00244	0.174	0.413	0.02625
11.88	0.00261	0.188	0.438	0.00854
11.89	0.00246	0.054	0.429	0.02014
11.9	0.00246	0.525	0.423	-0.03586
11.91	0.00246	0.198	0.412	-0.00153
11.92	0.00259	0.177	0.446	-0.00992
11.93	0.00244	0.182	0.429	-0.04715
11.94	0.0027	0.189	0.433	0.00351
11.95	0.00273	0.183	0.43	-0.03464
11.96	0.00246	0.316	0.43	0.04684
11.97	0.00246	0.145	0.429	-0.00702
11.98	0.00259	0.196	0.429	0.04242
11.99	0.00259	0.191	0.429	0.01663
12	0.00273	0.332	0.428	-0.04761
12.01	0.00258	0.234	0.423	-0.03479
12.02	0.00272	0.166	0.424	-0.02655
12.03	0.00259	0.115	0.431	0.05936
12.04	0.00258	0.19	0.398	-0.00351
12.05	0.00232	0.25	0.43	0.02136
12.06	0.00259	0.216	0.429	0.03387
12.07	0.00258	0.203	0.428	-0.01297
12.08	0.00259	0.25	0.417	0.02274
12.09	0.00258	0.145	0.428	-0.01099
12.1	0.00275	0.174	0.429	0.01526
12.11	0.00259	0.135	0.429	-0.01297
12.12	0.00246	0.196	0.43	0.00336
12.13	0.00232	0.188	0.441	0.05478
12.14	0.00246	0.201	0.435	-0.02579
12.15	0.00275	0.168	0.424	-0.03876
12.16	0.00275	0.174	0.422	0.02228
12.17	0.00259	0.163	0.432	0.0058
12.18	0.00246	0.113	0.392	0.02869
12.19	0.00232	0.202	0.428	-0.00137
12.2	0.00258	0.195	0.417	0.0412
12.21	0.00258	0.197	0.428	0.05508
12.22	0.00259	0.139	0.429	-0.05066
12.23	0.00261	0.123	0.433	0.02808
12.24	0.00258	0.172	0.428	-0.02869
12.25	0.00258	0.127	0.429	-0.01984
12.26	0.00273	0.063	0.402	-0.00641
12.27	0.00246	0.174	0.423	0.01953
12.28	0.00246	0.178	0.429	0.03296
12.29	0.00259	0.179	0.423	-0.00793
12.3	0.00275	0.045	0.422	-0.02121
12.31	0.00273	0.189	0.412	0.08606
12.32	0.00259	0.166	0.424	-0.00412
12.33	0.00246	0.174	0.431	-0.04318
12.34	0.00247	0.221	0.429	-0.03006
12.35	0.00273	0.12	0.428	-0.01587
12.36	0.00273	0.111	0.428	-0.00412
12.37	0.00259	0.226	0.424	0.02731
12.38	0.00261	0.168	0.423	0.05875
12.39	0.00258	0.264	0.429	-0.02869
12.4	0.00246	0.167	0.43	0.01266
12.41	0.00273	0.491	0.429	0.01709
12.42	0.00272	0.184	0.423	-0.07614
12.43	0.00259	0.105	0.42	0.06165
12.44	0.00244	0.271	0.438	-0.01907
12.45	0.00247	0.192	0.427	0.06516
12.46	0.00273	0.183	0.433	0.05493
12.47	0.00246	0.146	0.424	-0.03754
12.48	0.00259	0.276	0.429	0.04883
12.49	0.0023	0.163	0.423	-0.00275
12.5	0.00243	0.288	0.439	0.01877
12.51	0.00273	0.286	0.429	0.02655
12.52	0.00261	0.159	0.421	0.00626
12.53	0.00244	0.268	0.423	-0.00229
12.54	0.00275	0.211	0.417	-0.02106
12.55	0.00258	0.281	0.424	-0.0061
12.56	0.00259	0.194	0.427	0.00153
12.57	0.00259	0.159	0.424	-0.03433
12.58	0.00246	0.246	0.372	0.00977
12.59	0.00244	0.145	0.424	0.03494
12.6	0.00246	0.118	0.429	-0.02869
12.61	0.00247	0.176	0.423	0.02838
12.62	0.00259	0.208	0.43	-0.05234
12.63	0.00244	0.189	0.424	0.01175
12.64	0.00259	0.218	0.397	-0.03174
12.65	0.00259	0.221	0.422	-0.03632
12.66	0.00261	0.197	0.428	0.00275
12.67	0.00246	0.189	0.423	-0.02762
12.68	0.00246	0.138	0.423	-0.0354
12.69	0.00261	0.121	0.428	-0.04883
12.7	0.00261	0.346	0.423	-0.00443
12.71	0.00259	0.181	0.425	-0.02747
12.72	0.00258	0.16	0.427	-0.02563
12.73	0.00232	0.196	0.428	0.00671
12.74	0.00273	0.289	0.429	-0.02548
12.75	0.00272	0.105	0.43	0.00092
12.76	0.00259	0.187	0.435	0.00504
12.77	0.0027	0.186	0.428	-0.05417
12.78	0.00259	0.186	0.423	0.04059
12.79	0.00258	0.198	0.435	-0.09125
12.8	0.00287	0.157	0.428	-0.04105
12.81	0.00259	0.167	0.429	0.01572
12.82	0.00259	0.197	0.429	-0.01205
12.83	0.00246	0.206	0.428	0.02808
12.84	0.00273	0.188	0.423	-0.0322
12.85	0.00259	0.16	0.414	0.04028
12.86	0.00246	0.171	0.434	0.03769
12.87	0.00246	0.184	0.432	-0.065
12.88	0.00259	0.188	0.433	-0.01587
12.89	0.00261	0.206	0.427	-0.03357
12.9	0.00273	0.344	0.433	0.0267
12.91	0.00259	0.208	0.439	0.01144
12.92	0.00246	0.168	0.422	-0.00488
12.93	0.00261	0.175	0.434	-0.00137
12.94	0.00275	0.199	0.428	-0.03387
12.95	0.00258	0.166	0.423	-0.0325
12.96	0.00258	0.257	0.433	0.00839
12.97	0.00247	0.128	0.439	0.00748
12.98	0.00244	0.271	0.429	0.03662
12.99	0.00247	0.175	0.423	0.02121
13	0.00259	0.255	0.423	0.01022
13.01	0.00244	0.145	0.435	0.00595
13.02	0.00244	0.196	0.435	-0.06729
13.03	0.00246	0.189	0.428	0.00168
13.04	0.00246	0.246	0.429	-0.0528
13.05	0.00261	0.219	0.429	-0.02274
13.06	0.0023	0.136	0.43	0.0206
13.07	0.00258	0.174	0.423	0.0119
13.08	0.00273	0.236	0.429	-0.04044
13.09	0.00259	0.159	0.428	-0.0029
13.1	0.00261	0.128	0.438	-0.05539
13.11	0.00244	0.204	0.429	-0.00992
13.12	0.00243	0.185	0.414	-0.03647
13.13	0.00258	0.16	0.456	-0.02411
13.14	0.00273	0.233	0.433	-0.01556
13.15	0.00244	0.167	0.43	-0.01999
13.16	0.00259	0.205	0.429	0.02991
13.17	0.00244	0.138	0.434	-0.08087
13.18	0.0023	0.188	0.413	0.07751
13.19	0.00272	0.46	0.424	0.01953
13.2	0.00247	0.235	0.423	-0.00473
13.21	0.00259	0.108	0.436	-0.03296
13.22	0.00255	0.167	0.429	-0.02289
13.23	0.00259	0.155	0.428	0.03082
13.24	0.00272	0.114	0.4	-0.05066
13.25	0.00273	0.196	0.42	-0.01907
13.26	0.00233	0.17	0.43	0.01297
13.27	0.00258	0.19	0.423	-0.04898
13.28	0.00232	0.195	0.424	0.00504
13.29	0.00259	0.163	0.428	0.00153
13.3	0.00259	0.151	0.445	-0.02396
13.31	0.00259	0.137	0.439	0.08011
13.32	0.00259	0.188	0.425	-0.05951
13.33	0.00259	0.232	0.419	0.06439
13.34	0.00259	0.181	0.44	0.05798
13.35	0.00246	0.196	0.43	-0.01648
13.36	0.00275	0.174	0.426	0.02182
13.37	0.00259	0.332	0.425	-0.0528
13.38	0.00259	0.062	0.43	-0.01144
13.39	0.00273	0.162	0.434	-0.06744
13.4	0.00258	0.185	0.433	-0.00992
13.41	0.00261	0.237	0.421	0.04852
13.42	0.00259	0.189	0.428	-0.03204
13.43	0.00259	0.166	0.428	-0.00854
13.44	0.00258	0.06	0.418	-0.00702
13.45	0.00275	0.181	0.429	-0.00885
13.46	0.00258	0.142	0.413	-0.02716
13.47	0.00258	0.189	0.424	0.01511
13.48	0.00259	0.196	0.486	0.03555
13.49	0.00259	0.189	0.421	0.00717
13.5	0.00246	0.175	0.439	-0.0206
13.51	0.00273	0.151	0.427	0.08377
13.52	0.00258	0.183	0.387	-0.01541
13.53	0.00259	0.174	0.423	-0.00839
13.54	0.00244	0.241	0.434	-0.03479
13.55	0.00273	0.225	0.429	-0.02365
13.56	0.0023	0.176	0.433	0.02731
13.57	0.00247	0.114	0.422	-0.05676
13.58	0.00259	0.196	0.425	0.03143
13.59	0.00258	0.236	0.429	-0.01297
13.6	0.00272	0.196	0.421	-0.03128
13.61	0.00273	0.177	0.423	0.00351
13.62	0.00258	0.174	0.434	-0.00427
13.63	0.00259	0.257	0.431	-0.01831
13.64	0.00259	0.161	0.433	-0.03937
13.65	0.00273	0.033	0.43	0.02029
13.66	0.00259	0.33	0.434	0.04913
13.67	0.00246	0.226	0.424	-0.0032
13.68	0.00246	0.198	0.423	0.01312
13.69	0.00259	0.228	0.423	-0.02197
13.7	0.00246	0.197	0.429	-0.065
13.71	0.00258	0.191	0.429	0.07141
13.72	0.00246	0.18	0.429	-0.02869
13.73	0.00262	0.145	0.423	0.04074
13.74	0.00259	0.221	0.428	0.06226
13.75	0.00244	0.225	0.423	-0.03342
13.76	0.00246	0.181	0.432	0.01541
13.77	0.00259	0.564	0.428	0.03113
13.78	0.00272	0.202	0.429	0.00534
13.79	0.00256	0.171	0.435	-0.04089
13.8	0.00259	0.143	0.428	0.03647
13.81	0.00258	0.15	0.424	-0.01801
13.82	0.00259	0.223	0.43	0.01511
13.83	0.00261	0.212	0.424	0.02396
13.84	0.00258	0.166	0.428	0.03342
13.85	0.00243	0.203	0.423	-0.02594
13.86	0.00258	0.175	0.423	0.01648
13.87	0.00259	0.436	0.423	-0.02701
13.88	0.00258	0.176	0.434	0.00153
13.89	0.00275	0.208	0.423	0.06882
13.9	0.00259	0.164	0.433	-0.01022
13.91	0.00246	0.189	0.427	0.01572
13.92	0.00246	0.207	0.434	0.0322
13.93	0.00259	0.196	0.428	0.00595
13.94	0.00259	0.204	0.429	-0.06668
13.95	0.00273	0.166	0.423	0.03357
13.96	0.00244	0.294	0.436	0.07812
13.97	0.0023	0.173	0.415	-0.01663
13.98	0.00261	0.167	0.429	0.01785
13.99	0.00288	0.166	0.423	0.00534
14	0.00259	0.223	0.435	-0.00839
14.01	0.00258	0.168	0.428	0.03983
14.02	0.00246	0.189	0.437	-0.11047
14.03	0.00288	0.189	0.4	-0.02731
14.04	0.00256	0.118	0.43	0.01205
14.05	0.00259	0.166	0.437	-0.01755
14.06	0.00259	0.243	0.423	0.02869
14.07	0.00272	0.46	0.429	-0.00992
14.08	0.00246	0.218	0.435	0.02151
14.09	0.00258	0.197	0.429	-0.01373
14.1	0.00244	0.188	0.429	-0.00885
14.11	0.00244	0.241	0.434	-0.0209
14.12	0.00273	0.099	0.429	-0.05478
14.13	0.00273	0.139	0.434	0.05524
14.14	0.00247	0.181	0.423	-0.00977
14.15	0.00259	0.137	0.433	0.04883
14.16	0.00276	0.194	0.423	0.04364
14.17	0.00232	0.161	0.429	-0.02594
14.18	0.00273	0.213	0.428	-0.00259
14.19	0.00275	0.168	0.433	-0.02579
14.2	0.00244	0.174	0.433	-0.05722
14.21	0.00258	0.182	0.428	0.01328
14.22	0.00273	0.171	0.429	-0.05692
14.23	0.00259	0.213	0.429	-0.0235
14.24	0.00272	0.156	0.429	0.03265
14.25	0.00273	0.264	0.43	0.04257
14.26	0.00244	0.196	0.432	0.03159
14.27	0.00258	0.329	0.429	0.02167
14.28	0.0023	0.177	0.423	0.02014
14.29	0.00246	0.001	0.422	0.04791
14.3	0.00246	0.239	0.413	0.03983
14.31	0.00273	0.191	0.428	0.04852
14.32	0.00273	0.274	0.428	-0.05173
14.33	0.00259	0.189	0.43	0.0589
14.34	0.00244	0.199	0.428	0.05173
14.35	0.00259	0.219	0.421	0.04486
14.36	0.00246	0.22	0.424	0.0325
14.37	0.00259	0.135	0.423	0.00626
14.38	0.00246	0.189	0.428	0.03906
14.39	0.00259	0.23	0.43	0.01541
14.4	0.00259	0.131	0.423	-0.00839
14.41	0.00247	0.151	0.429	-0.03342
14.42	0.00261	0.208	0.428	-0.02884
14.43	0.00273	0.167	0.422	-0.01633
14.44	0.00259	0.184	0.423	0.00549
14.45	0.00259	0.193	0.428	0.03494
14.46	0.00244	0.151	0.422	0.00702
14.47	0.00261	0.438	0.423	0.03311
14.48	0.00275	0.249	0.429	0.03525
14.49	0.00259	0.145	0.429	-0.03433
14.5	0.00259	0.182	0.428	-0.03265
14.51	0.00272	0.174	0.429	-0.01038
14.52	0.00258	0.113	0.434	0.01205
14.53	0.00259	0.144	0.428	0.05539
14.54	0.00261	0.18	0.429	-0.05569
14.55	0.00273	0.189	0.43	-0.00763
14.56	0.00272	0.135	0.424	0.0087
14.57	0.00259	0.153	0.429	-0.04379
14.58	0.00261	0.096	0.434	0.02655
14.59	0.00273	0.197	0.427	-0.01144
14.6	0.00259	0.159	0.423	0.0325
14.61	0.00259	0.099	0.423	-0.00626
14.62	0.00259	0.169	0.424	0.02777
14.63	0.00275	0.205	0.424	-0.02991
14.64	0.00273	0.205	0.429	0.03738
14.65	0.00232	0.176	0.429	0.00656
14.66	0.00272	0.235	0.429	0.04028
14.67	0.00259	0.145	0.428	-0.00336
14.68	0.00273	0.219	0.427	0.02609
14.69	0.00259	0.16	0.429	-0.0116
14.7	0.00273	0.168	0.428	0.02289
14.71	0.00259	0.166	0.428	0.02747
14.72	0.00258	-0.155	0.434	-0.0296
14.73	0.00259	0.193	0.423	0.03372
14.74	0.00259	0.197	0.429	0.00763
14.75	0.00258	0.213	0.432	0.04517
14.76	0.00258	0.175	0.434	0.01999
14.77	0.00258	0.125	0.424	-0.0386
14.78	0.00275	0.092	0.432	0.01434
14.79	0.00272	0.144	0.423	0.00458
14.8	0.00261	0.181	0.428	0.02609
14.81	0.00258	0.219	0.43	0.01343
14.82	0.00262	0.183	0.423	-0.02838
14.83	0.00272	0.125	0.423	0.04166
14.84	0.00287	0.151	0.434	-0.02441
14.85	0.00246	0.171	0.429	-0.00153
14.86	0.00273	0.15	0.427	-0.02045
14.87	0.00244	0.151	0.418	-0.06714
14.88	0.00259	0.183	0.435	0.00198
14.89	0.00259	0.174	0.396	-0.03159
14.9	0.00272	0.37	0.423	0.04227
14.91	0.00259	0.177	0.427	-0.03113
14.92	0.00247	0.144	0.429	-0.05554
14.93	0.00261	0.189	0.423	0.0148
14.94	0.00258	0.305	0.428	0.02487
14.95	0.00244	0.153	0.423	0.05386
14.96	0.00244	0.174	0.428	0.00443
14.97	0.00259	0.203	0.423	-0.04059
14.98	0.00244	0.146	0.429	0.06134
14.99	0.00246	0.201	0.43	-0.05554
15	0.00244	0.215	0.423	-0.01923
15.01	0.00259	0.196	0.423	0.07584
15.02	0.00259	0.137	0.429	-0.04013
15.03	0.00273	0.202	0.423	-0.10742
15.04	0.00261	0.346	0.429	-0.05142
15.05	0.00247	0.142	0.419	0.04974
15.06	0.00259	0.175	0.43	0.02304
15.07	0.00273	0.183	0.43	-0.02991
15.08	0.00256	0.364	0.423	0.04425
15.09	0.00275	0.476	0.436	-0.04547
15.1	0.00258	0.177	0.423	0.0325
15.11	0.00258	0.198	0.424	-0.00412
15.12	0.00246	0.091	0.446	-0.02777
15.13	0.00261	0.101	0.429	0.01724
15.14	0.00261	0.211	0.439	0.02167
15.15	0.00259	0.147	0.434	0.06149
15.16	0.00258	0.092	0.439	0.02792
15.17	0.00247	0.164	0.428	-0.02502
15.18	0.00259	0.176	0.429	-0.03601
15.19	0.00259	0.177	0.428	-0.04776
15.2	0.00273	0.204	0.44	0.04654
15.21	0.00247	0.21	0.423	0.04379
15.22	0.00259	0.234	0.43	-0.01312
15.23	0.0023	0.195	0.43	0.06088
15.24	0.00259	0.28	0.428	-0.01999
15.25	0.00246	0.159	0.423	0.01419
15.26	0.00261	0.192	0.423	0.05692
15.27	0.00259	0.286	0.422	-0.03754
15.28	0.00262	0.211	0.423	-0.02869
15.29	0.00243	0.16	0.43	-0.05569
15.3	0.00259	0.233	0.423	0.02899
15.31	0.00232	0.181	0.43	0.01617
15.32	0.00246	0.204	0.423	0.01968
15.33	0.00259	0.433	0.423	0.06729
15.34	0.00244	0.122	0.429	-0.02136
15.35	0.00258	0.167	0.43	0.04471
15.36	0.00256	0.179	0.408	0.00198
15.37	0.00273	0.191	0.43	-0.03281
15.38	0.00244	0.176	0.428	0.0061
15.39	0.00259	0.189	0.421	0.02045
15.4	0.00285	0.218	0.434	0.04532
15.41	0.00244	0.178	0.434	-0.01175
15.42	0.00258	0.196	0.43	-0.03159
15.43	0.00259	0.151	0.429	0.00793
15.44	0.00246	0.269	0.429	-0.07278
15.45	0.00246	0.206	0.429	-0.02914
15.46	0.0023	0.075	0.415	0.00427
15.47	0.00273	0.474	0.435	-0.02823
15.48	0.00259	0.135	0.437	0.04974
15.49	0.00259	0.194	0.429	0.03601
15.5	0.00246	0.28	0.434	0.03448
15.51	0.00259	0.255	0.423	0.01633
15.52	0.00261	0.172	0.423	-0.03372
15.53	0.00258	0.197	0.43	0.08514
15.54	0.00259	0.144	0.434	-0.05341
15.55	0.00259	0.276	0.423	0.04242
15.56	0.00272	0.199	0.418	0.05966
15.57	0.00259	0.351	0.423	-0.02213
15.58	0.00261	0.178	0.433	-0.04028
15.59	0.00258	0.187	0.429	0.03983
15.6	0.00272	0.486	0.434	0.0267
15.61	0.00259	0.173	0.433	-0.00809
15.62	0.00258	0.178	0.427	-0.01205
15.63	0.00262	0.153	0.428	0.02548
15.64	0.00261	0.098	0.43	-0.02426
15.65	0.00258	0.183	0.43	0.00107
15.66	0.00273	0.334	0.419	0.0264
15.67	0.00259	0.174	0.428	-0.06714
15.68	0.00259	0.19	0.436	0.04944
15.69	0.00246	0.213	0.434	0.01678
15.7	0.00246	0.161	0.423	0.0087
15.71	0.00246	0.159	0.423	-0.02304
15.72	0.00272	0.175	0.431	-0.01511
15.73	0.00259	0.107	0.43	0.02823
15.74	0.00259	0.168	0.423	-0.04044
15.75	0.00246	0.142	0.423	0.00275
15.76	0.00273	0.193	0.429	0.0499
15.77	0.00258	0.269	0.428	-0.06256
15.78	0.00259	0.227	0.433	0.02365
15.79	0.00256	0.172	0.423	-0.02075
15.8	0.00258	0.171	0.428	-0.00397
15.81	0.00259	0.16	0.429	0.04105
15.82	0.00261	0.114	0.436	0.01236
15.83	0.00258	0.181	0.429	0.04013
15.84	0.00261	0.157	0.428	-0.03784
15.85	0.00259	-0.133	0.426	0.00092
15.86	0.00256	0.129	0.433	0.06119
15.87	0.00259	0.241	0.429	-0.05112
15.88	0.00246	0.177	0.43	0.02228
15.89	0.00272	0.304	0.429	-0.03418
15.9	0.00246	0.189	0.418	0.02396
15.91	0.00259	0.18	0.417	0.00488
15.92	0.00259	0.222	0.431	-0.02533
15.93	0.00259	0.197	0.434	0.0145
15.94	0.00246	0.178	0.429	-0.01831
15.95	0.00247	0.226	0.433	0.01022
15.96	0.00258	0.206	0.445	0.05371
15.97	0.00259	0.196	0.423	-0.0206
15.98	0.00273	0.091	0.434	-0.02228
15.99	0.00261	0.37	0.429	-0.03052
16	0.00256	0.187	0.435	0.02869
16.01	0.00259	0.152	0.423	0.05157
16.02	0.00246	0.276	0.386	-0.02411
16.03	0.00261	0.052	0.423	0.01495
16.04	0.00258	0.196	0.435	0.0206
16.05	0.00258	0.178	0.412	-0.03098
16.06	0.00246	0.177	0.445	0.02289
16.07	0.00261	0.143	0.429	-0.03632
16.08	0.00272	0.144	0.422	0.0354
16.09	0.00272	0.141	0.423	-0.08179
16.1	0.00275	0.194	0.43	0.03433
16.11	0.00259	0.548	0.428	-0.0116
16.12	0.00259	0.161	0.424	-0.06561
16.13	0.00272	0.256	0.445	0.00427
16.14	0.00258	0.138	0.433	-0.02609
16.15	0.00261	0.19	0.432	-0.01785
16.16	0.00258	0.183	0.429	0.03769
16.17	0.00258	0.107	0.43	-0.02731
16.18	0.00273	0.118	0.428	-0.03601
16.19	0.00259	0.12	0.423	-0.01236
16.2	0.00232	0.181	0.428	-0.01755
16.21	0.00256	0.197	0.424	0.11612
16.22	0.00276	0.249	0.429	-0.06393
16.23	0.00261	0.37	0.392	0.05844
16.24	0.00261	0.204	0.424	0.01434
16.25	0.00246	0.221	0.423	0.03433
16.26	0.00258	0.221	0.434	0.02441
16.27	0.00259	0.204	0.429	-0.06912
16.28	0.00259	0.105	0.423	-0.02502
16.29	0.00285	0.231	0.424	0.00793
16.3	0.00247	0.166	0.423	0.06302
16.31	0.00247	0.197	0.428	-0.01297
16.32	0.00259	0.189	0.429	-0.02655
16.33	0.00259	0.159	0.428	0.00351
16.34	0.00244	0.154	0.429	-0.03464
16.35	0.00246	0.19	0.422	0.00366
16.36	0.00246	0.155	0.429	0.09964
16.37	0.00273	0.159	0.429	0.00183
16.38	0.00273	0.166	0.424	0.00809
16.39	0.00258	0.173	0.423	0.03769
16.4	0.00259	0.206	0.421	0.02686
16.41	0.00232	0.138	0.428	0.00351
16.42	0.00275	0.183	0.43	-0.06805
16.43	0.00272	0.262	0.383	0.047
16.44	0.00258	0.17	0.446	-0.02228
16.45	0.00246	0.205	0.429	-0.01694
16.46	0.00273	0.168	0.434	0.05676
16.47	0.00247	-0.119	0.429	0.00244
16.48	0.00261	0.123	0.446	0.02777
16.49	0.00259	0.176	0.433	-0.01648
16.5	0.00262	0.153	0.429	-0.00824
16.51	0.00247	0.205	0.428	-0.01648
16.52	0.00244	0.199	0.418	-0.01816
16.53	0.00272	0.175	0.434	0.00214
16.54	0.00258	0.155	0.43	0.03143
16.55	0.00259	0.182	0.43	0
16.56	0.00259	0.19	0.423	0.08484
16.57	0.00247	0.144	0.413	-0.06866
16.58	0.00259	0.156	0.423	0.04593
16.59	0.00244	0.378	0.429	-0.02213
16.6	0.00243	0.164	0.43	-0.03006
16.61	0.00273	0.182	0.43	0.09827
16.62	0.00259	0.217	0.408	-0.07278
16.63	0.00259	0.177	0.433	0.00412
16.64	0.00246	0.214	0.428	-0.02228
16.65	0.00258	0.196	0.424	0.07263
16.66	0.00258	0.169	0.429	0.05676
16.67	0.00259	0.194	0.424	-0.03372
16.68	0.00246	0.127	0.428	0.05783
16.69	0.00259	0.241	0.427	0.05432
16.7	0.00247	0.206	0.439	-0.02182
16.71	0.00273	0.202	0.413	0.00015
16.72	0.00285	0.114	0.435	0.02197
16.73	0.00272	0.22	0.423	0.03616
16.74	0.00256	0.172	0.42	0.00977
16.75	0.00246	0.167	0.427	0.0322
16.76	0.00258	0.198	0.437	0.0766
16.77	0.00246	0.174	0.423	-0.01343
16.78	0.00246	0.219	0.428	0.06271
16.79	0.00258	0.179	0.433	-0.01083
16.8	0.00259	0.187	0.402	-0.01938
16.81	0.00261	0.17	0.435	0.04837
16.82	0.00246	0.174	0.434	-0.02014
16.83	0.00246	0.181	0.423	0.05508
16.84	0.00272	0.183	0.423	-0.02533
16.85	0.00247	0.157	0.425	-0.02853
16.86	0.00259	0.15	0.428	0.00946
16.87	0.00259	0.075	0.42	-0.01556
16.88	0.00259	0.181	0.435	0.00748
16.89	0.00258	0.178	0.434	-0.05905
16.9	0.00233	0.196	0.409	-0.02197
16.91	0.00275	0.166	0.423	0.04532
16.92	0.00259	0.175	0.425	-0.0386
16.93	0.00272	0.152	0.428	-0.00061
16.94	0.00258	0.235	0.428	0.00641
16.95	0.00246	0.208	0.438	-0.00504
16.96	0.00272	0.213	0.417	0.01312
16.97	0.00261	0.205	0.429	-0.02518
16.98	0.00258	0.198	0.423	-0.00504
16.99	0.00258	0.043	0.423	-0.03174
17	0.00272	0.218	0.423	0.00916
17.01	0.00244	0.122	0.428	0.10117
17.02	0.00275	0.459	0.423	-0.10025
17.03	0.00259	0.116	0.427	0.07843
17.04	0.00244	0.234	0.423	-0.04822
17.05	0.00272	0.181	0.418	0.02777
17.06	0.00259	0.052	0.433	0.05142
17.07	0.00273	0.16	0.423	-0.01602
17.08	0.00273	0.219	0.423	0.04608
17.09	0.00259	0.156	0.423	0.01465
17.1	0.00258	0.204	0.423	-0.00931
17.11	0.00273	0.255	0.398	0.01297
17.12	0.00247	0.143	0.429	-0.05234
17.13	0.00259	0.178	0.429	0.0325
17.14	0.00232	0.191	0.429	-0.01617
17.15	0.00244	0.195	0.44	0.01022
17.16	0.00259	0.142	0.46	-0.00381
17.17	0.00259	0.211	0.429	-0.00107
17.18	0.00273	0.189	0.423	0.00137
17.19	0.00258	0.228	0.382	-0.07034
17.2	0.00287	0.235	0.433	-0.06485
17.21	0.00247	0.181	0.412	0.02594
17.22	0.00288	0.249	0.431	-0.07111
17.23	0.00259	0.173	0.428	-0.00244
17.24	0.00259	0.182	0.43	-0.00092
17.25	0.00259	0.194	0.439	0.03571
17.26	0.00273	0.196	0.403	0.01862
17.27	0.00259	0.18	0.433	0.01114
17.28	0.00285	0.167	0.414	0.12405
17.29	0.0027	0.192	0.435	-0.05463
17.3	0.00244	0.231	0.429	0.05371
17.31	0.00233	0.182	0.433	0.03052
17.32	0.00244	0.176	0.429	-0.02792
17.33	0.00258	0.344	0.428	-0.0415
17.34	0.00273	0.271	0.434	0.01053
17.35	0.00247	0.195	0.422	0.02197
17.36	0.00261	0.151	0.418	0.04318
17.37	0.00287	0.181	0.408	-0.07431
17.38	0.00258	0.16	0.434	0.0032
17.39	0.00246	0.238	0.428	-0.01663
17.4	0.00259	0.248	0.429	-0.00732
17.41	0.00259	0.189	0.433	0.07782
17.42	0.00246	0.22	0.433	-0.07538
17.43	0.00273	0.181	0.422	0.02762
17.44	0.00273	0.199	0.423	-0.02975
17.45	0.00261	0.196	0.424	-0.03433
17.46	0.00259	0.128	0.43	-0.02182
17.47	0.00246	0.145	0.429	-0.00595
17.48	0.00258	0.182	0.422	-0.01541
17.49	0.00259	0.256	0.434	0.00778
17.5	0.00246	0.186	0.429	0.0351
17.51	0.00273	0.181	0.424	0.02121
17.52	0.00246	0.191	0.418	-0.01465
17.53	0.00259	0.153	0.429	0.05341
17.54	0.00259	0.158	0.434	0.00534
17.55	0.00259	0.152	0.429	-0.0473
17.56	0.00261	0.184	0.401	0.01205
17.57	0.00261	0.203	0.418	-0.0415
17.58	0.00246	0.161	0.428	0.09857
17.59	0.00246	0.179	0.423	0.02563
17.6	0.00258	0.177	0.429	0.02869
17.61	0.00273	0.285	0.438	0.10178
17.62	0.00273	0.181	0.445	-0.01617
17.63	0.00259	0.17	0.434	0.10864
17.64	0.00246	0.166	0.431	-0.01297
17.65	0.00258	0.204	0.423	0.00381
17.66	0.00258	0.183	0.433	-0.01434
17.67	0.00246	0.183	0.427	-0.03647
17.68	0.00261	0.19	0.429	0.03418
17.69	0.00259	0.224	0.434	0.0209
17.7	0.00259	0.206	0.432	0.04333
17.71	0.00287	0.165	0.448	0.03738
17.72	0.00258	0.184	0.423	0.00793
17.73	0.00259	0.155	0.418	-0.02701
17.74	0.00259	0.226	0.434	0.0029
17.75	0.00275	0.213	0.435	-0.01877
17.76	0.00273	0.181	0.45	0.0563
17.77	0.00275	0.11	0.428	-0.05371
17.78	0.00256	0.055	0.429	0.01877
17.79	0.00244	0.228	0.43	-0.02426
17.8	0.00259	0.184	0.431	-0.00626
17.81	0.00273	0.165	0.413	0.01938
17.82	0.00273	0.205	0.434	-0.00427
17.83	0.00259	0.254	0.423	0.01251
17.84	0.00244	0.193	0.429	-0.01038
17.85	0.00259	0.317	0.429	-0.02365
17.86	0.00259	0.206	0.419	0.02853
17.87	0.00259	0.189	0.429	-0.00092
17.88	0.00258	0.114	0.439	-0.03571
17.89	0.00261	0.235	0.423	0.01648
17.9	0.00273	0.076	0.429	0.01297
17.91	0.00246	0.112	0.423	0.01495
17.92	0.00259	0.186	0.414	-0.00092
17.93	0.00259	0.082	0.438	0.03479
17.94	0.00258	0.183	0.427	-0.0061
17.95	0.00244	0.175	0.429	-0.0209
17.96	0.00261	0.173	0.449	0.0322
17.97	0.00261	0.258	0.433	-0.04608
17.98	0.00247	0.19	0.434	0.00824
17.99	0.00259	0.189	0.421	-0.03387
18	0.00244	0.189	0.415	0.03403
18.01	0.00246	0.219	0.43	0.08713
18.02	0.00246	0.257	0.449	-0.05692
18.03	0.00258	0.211	0.43	0.00046
18.04	0.00259	0.162	0.423	0.07202
18.05	0.00259	0.144	0.424	-0.04059
18.06	0.00301	0.235	0.429	0.04196
18.07	0.00247	0.178	0.429	0.01968
18.08	0.00259	0.179	0.43	0.08835
18.09	0.00258	0.173	0.435	0.0209
18.1	0.00275	0.194	0.423	-0.04227
18.11	0.00259	0.189	0.435	0.06027
18.12	0.00258	0.205	0.417	-0.02167
18.13	0.00259	0.092	0.433	0.0827
18.14	0.00258	0.212	0.424	-0.02182
18.15	0.00246	0.189	0.408	0.04456
18.16	0.00261	0.195	0.409	0.03952
18.17	0.00273	0.211	0.434	-0.08347
18.18	0.00259	0.183	0.435	-0.02533
18.19	0.00244	0.201	0.429	0.00595
18.2	0.00258	0.107	0.429	-0.00992
18.21	0.00273	0.2	0.43	-0.01831
18.22	0.00259	0.194	0.428	0.01923
18.23	0.00244	0.177	0.428	0.03769
18.24	0.00246	0.197	0.434	-0.00626
18.25	0.00261	0.132	0.43	-0.03372
18.26	0.00288	0.12	0.423	0.04486
18.27	0.00247	0.213	0.434	-0.05051
18.28	0.00258	0.2	0.428	0.0676
18.29	0.00272	0.206	0.423	-0.01221
18.3	0.00247	0.197	0.429	-0.02243
18.31	0.00259	0.227	0.428	0.02853
18.32	0.00259	0.176	0.423	-0.04456
18.33	0.00258	0.202	0.407	0.00107
18.34	0.00244	0.279	0.425	0.04929
18.35	0.00275	0.18	0.429	-0.03906
18.36	0.00273	0.228	0.385	-0.0119
18.37	0.00259	0.214	0.43	-0.05524
18.38	0.00273	0.301	0.434	0
18.39	0.00244	0.187	0.44	0.01572
18.4	0.00273	0.237	0.431	0.01526
18.41	0.00261	0.174	0.425	0.05585
18.42	0.00259	0.144	0.434	0.04105
18.43	0.00259	0.366	0.43	-0.00214
18.44	0.00273	0.127	0.43	0.02716
18.45	0.00262	0.091	0.429	0.02029
18.46	0.00262	0.281	0.429	0.02594
18.47	0.00272	0.229	0.43	-0.04684
18.48	0.00258	0.183	0.423	0.03571
18.49	0.00259	0.254	0.427	-0.05524
18.5	0.00258	0.163	0.434	-0.01434
18.51	0.00273	0.197	0.428	0.03738
18.52	0.00259	0.167	0.429	-0.05615
18.53	0.00246	0.204	0.43	0.0415
18.54	0.00244	0.175	0.372	-0.01755
18.55	0.00259	0.498	0.424	0.04471
18.56	0.00261	0.211	0.46	0.04791
18.57	0.00259	0.187	0.435	-0.05432
18.58	0.00244	0.196	0.434	0.05188
18.59	0.00258	0.105	0.412	0.0206
18.6	0.00259	0.13	0.432	-0.00381
18.61	0.00259	0.203	0.416	-0.0177
18.62	0.00246	0.196	0.426	-0.05692
18.63	0.00273	0.197	0.444	0.11002
18.64	0.00247	0.153	0.423	-0.05676
18.65	0.00261	0.392	0.428	0.02365
18.66	0.00259	0.194	0.418	0.02563
18.67	0.00259	0.186	0.418	-0.01099
18.68	0.00259	0.187	0.43	-0.00229
18.69	0.00246	0.069	0.423	-0.00488
18.7	0.00259	0.34	0.429	0.01114
18.71	0.00261	0.194	0.429	0.06409
18.72	0.00258	0.185	0.423	-0.08621
18.73	0.00258	0.182	0.424	0.06744
18.74	0.00259	0.137	0.423	0.01541
18.75	0.00259	0.159	0.429	0.00992
18.76	0.00261	0.131	0.434	0.02716
18.77	0.00246	0.126	0.431	-0.04471
18.78	0.00246	0.182	0.433	0.04227
18.79	0.00244	0.258	0.428	-0.02823
18.8	0.00261	0.128	0.429	-0.00107
18.81	0.00258	0.227	0.429	0.02365
18.82	0.00258	0.205	0.434	-0.03159
18.83	0.00259	0.224	0.423	-0.05539
18.84	0.00273	0.195	0.425	0.07339
18.85	0.00272	0.324	0.429	0.00153
18.86	0.00275	0.22	0.429	0.04684
18.87	0.00259	0.293	0.428	-0.01724
18.88	0.00261	0.196	0.43	0.07065
18.89	0.00244	0.174	0.387	-0.01572
18.9	0.00273	0.18	0.436	-0.05142
18.91	0.00259	0.175	0.428	0.06744
18.92	0.00246	0.182	0.437	-0.02396
18.93	0.00258	0.195	0.429	0.04944
18.94	0.00246	0.185	0.433	0.00656
18.95	0.00275	0.217	0.423	0.01923
18.96	0.00261	0.167	0.43	0.05386
18.97	0.00273	0.142	0.423	0.00946
18.98	0.00259	0.187	0.423	0.02441
18.99	0.00259	0.139	0.424	0.00305
19	0.00259	0.145	0.423	0.01022
19.01	0.00273	0.177	0.43	0.01816
19.02	0.00259	0.153	0.424	0.03189
19.03	0.00259	0.224	0.433	0.00366
19.04	0.00246	0.157	0.428	-0.05844
19.05	0.00247	0.176	0.43	0.09369
19.06	0.00259	0.187	0.43	0.06561
19.07	0.00247	0.176	0.434	-0.05035
19.08	0.00246	0.129	0.429	0.07385
19.09	0.00259	0.211	0.418	-0.00717
19.1	0.00249	0.181	0.424	0.05936
19.11	0.00275	0.09	0.43	-0.0383
19.12	0.00246	0.219	0.424	-0.06546
19.13	0.00273	0.131	0.423	0.03937
19.14	0.00259	0.142	0.423	0.00244
19.15	0.00259	0.183	0.423	0.03235
19.16	0.00258	0.181	0.43	0.01831
19.17	0.00259	0.151	0.428	-0.03998
19.18	0.00275	0.154	0.423	0.04776
19.19	0.00259	0.335	0.42	-0.04211
19.2	0.00261	0.206	0.427	0.05386
19.21	0.00273	0.182	0.41	0.0473
19.22	0.00246	0.392	0.424	-0.0119
19.23	0.00244	0.187	0.428	-0.02396
19.24	0.00246	0.227	0.445	0.02731
19.25	0.00273	0.197	0.428	0.00153
19.26	0.00273	0.181	0.443	0.05859
19.27	0.00244	0.167	0.429	-0.01419
19.28	0.00259	0.176	0.43	0.04807
19.29	0.00246	0.182	0.431	0.02213
19.3	0.00287	0.174	0.429	0.01205
19.31	0.00275	0.157	0.434	0.02975
19.32	0.00259	0.146	0.429	-0.03403
19.33	0.00273	0.217	0.429	0.06454
19.34	0.00244	0.174	0.435	-0.06348
19.35	0.00261	0.157	0.434	-0.00961
19.36	0.00259	0.176	0.435	0.03098
19.37	0.00232	0.437	0.429	-0.09933
19.38	0.00244	0.205	0.423	0.01907
19.39	0.00247	0.159	0.425	-0.00641
19.4	0.00259	0.173	0.436	0.01587
19.41	0.00273	0.168	0.435	0.02045
19.42	0.00275	0.204	0.429	0.00687
19.43	0.00259	0.152	0.423	0.03036
19.44	0.00273	0.196	0.433	-0.00259
19.45	0.00259	0.189	0.423	-0.00565
19.46	0.00276	0.16	0.439	0.04013
19.47	0.00244	0.243	0.434	-0.00626
19.48	0.00246	0.15	0.429	-0.00946
19.49	0.00246	0.188	0.424	-0.02167
19.5	0.00273	0.197	0.424	0.00366
19.51	0.00259	0.339	0.428	0.07416
19.52	0.00261	0.208	0.439	-0.10956
19.53	0.00258	0.167	0.422	0.03571
19.54	0.00261	0.309	0.434	0.01099
19.55	0.00273	0.17	0.382	-0.02716
19.56	0.00273	0.209	0.431	-0.00748
19.57	0.00259	0.152	0.424	-0.03281
19.58	0.00246	0.193	0.428	0.07004
19.59	0.00273	0.188	0.43	-0.07019
19.6	0.00247	0.153	0.423	0.01953
19.61	0.00247	0.135	0.427	0.01068
19.62	0.00247	0.175	0.439	-0.0354
19.63	0.00273	0.166	0.423	-0.02258
19.64	0.00273	0.155	0.422	0.00076
19.65	0.00273	0.183	0.408	-0.0029
19.66	0.00233	0.228	0.434	0.04013
19.67	0.00259	0.205	0.423	-0.0589
19.68	0.00246	0.106	0.418	0.07629
19.69	0.00259	0.242	0.434	0.00595
19.7	0.00275	0.18	0.423	0.0174
19.71	0.00272	0.198	0.43	0.0351
19.72	0.00259	0.131	0.428	-0.00717
19.73	0.00258	0.227	0.4	-0.02594
19.74	0.00243	0.207	0.423	0.0177
19.75	0.00273	0.235	0.401	-0.02502
19.76	0.00259	0.196	0.429	0.07248
19.77	0.00259	0.183	0.423	0.03525
19.78	0.00258	0.172	0.43	-0.00885
19.79	0.00273	0.219	0.428	-0.0177
19.8	0.00259	0.182	0.429	-0.00351
19.81	0.00261	0.182	0.428	-0.0058
19.82	0.00258	0.196	0.423	-0.03433
19.83	0.00258	0.39	0.413	0.07446
19.84	0.00259	0.115	0.423	-0.02258
19.85	0.00258	0.193	0.434	-0.04166
19.86	0.00273	0.175	0.425	-0.01816
19.87	0.00259	0.176	0.445	-0.01129
19.88	0.00232	0.167	0.434	0.00259
19.89	0.00259	0.206	0.431	0.06165
19.9	0.00273	0.136	0.423	0.03494
19.91	0.00275	0.202	0.434	-0.01266
19.92	0.00246	0.206	0.435	-0.07996
19.93	0.00275	0.211	0.434	0.02228
19.94	0.00275	0.159	0.429	-0.04562
19.95	0.00259	0.099	0.429	-0.01007
19.96	0.00272	0.121	0.444	0.04776
19.97	0.00246	0.199	0.417	0.03479
19.98	0.00273	0.229	0.44	0.03052
[truncated: 2,202 more rows]

## Sheet: Distention 2
Time	3 Stimulus VPS	2 Pressure VPS	4 Pressure analog	1 EMG
0	0.00275	0.189	0.433	-0.00534
0.01	0.00258	0.197	0.423	-0.00458
0.02	0.00261	0.161	0.428	0.01007
0.03	0.00261	0.194	0.434	0.06912
0.04	0.00258	0.174	0.385	-0.00854
0.05	0.00261	0.226	0.423	-0.01694
0.06	0.00258	0.231	0.433	-0.0032
0.07	0.00261	0.219	0.433	-0.06119
0.08	0.00272	0.196	0.423	0.09094
0.09	0.00246	0.206	0.435	0.00916
0.1	0.00244	0.119	0.408	-0.00549
0.11	0.00275	0.178	0.429	0.03021
0.12	0.00246	0.189	0.425	-0.0618
0.13	0.00235	0.144	0.423	0.0798
0.14	0.00246	0.066	0.423	0.03403
0.15	0.00247	0.22	0.429	-0.02045
0.16	0.00273	0.18	0.428	0.0267
0.17	0.00259	0.221	0.429	0.01709
0.18	0.00247	0.34	0.429	0.06836
0.19	0.00247	0.208	0.433	-0.00687
0.2	0.00259	0.127	0.428	-0.03616
0.21	0.00259	0.181	0.417	-0.009
0.22	0.00273	0.191	0.407	-0.01801
0.23	0.00273	0.206	0.419	-0.00214
0.24	0.00244	0.225	0.436	0.01465
0.25	0.00258	0.167	0.424	0.00626
0.26	0.00246	0.102	0.423	0.01724
0.27	0.00287	0.195	0.43	-0.01465
0.28	0.00272	0.143	0.423	0.04517
0.29	0.00258	0.206	0.423	-0.04517
0.3	0.00273	0.211	0.43	0.00397
0.31	0.00259	0.188	0.429	0.0618
0.32	0.00258	0.198	0.418	0.02121
0.33	0.00259	0.191	0.412	0.0441
0.34	0.00258	0.189	0.427	-0.0177
0.35	0.00246	0.133	0.423	0.00397
0.36	0.00259	0.076	0.433	0.0238
0.37	2.00288	0.122	0.428	-0.02594
0.38	2.00243	0.09	0.407	0.02243
0.39	2.00285	0.18	0.423	-0.00076
0.4	2.00243	0.153	0.426	-0.03708
0.41	2.00259	0.206	0.423	-0.01648
0.42	2.00284	0.159	0.423	0.00732
0.43	2.00272	0.294	0.434	0.0386
0.44	2.00244	0.168	0.432	-0.00595
0.45	2.00259	0.226	0.429	-0.01602
0.46	2.00272	0.191	0.429	0.0209
0.47	2.00285	0.158	0.423	0.02045
0.48	2.00284	0.197	0.423	0.05798
0.49	2.00256	0.114	0.428	-0.0502
0.5	2.00244	0.158	0.423	-0.03326
0.51	2.0027	0.196	0.419	0.05188
0.52	2.00287	0.2	0.444	0.01694
0.53	2.00258	0.199	0.429	0.06012
0.54	2.00285	0.136	0.429	0.0267
0.55	2.00272	0.161	0.423	0.00977
0.56	2.00246	0.163	0.429	-0.02991
0.57	2.00284	0.18	0.433	-0.00977
0.58	2.00244	0.174	0.423	-0.04196
0.59	2.0027	0.198	0.423	-0.02304
0.6	2.00285	0.18	0.425	0.02701
0.61	2.00285	0.264	0.423	-0.01968
0.62	2.00261	0.186	0.44	0.00778
0.63	2.00273	0.212	0.424	0.00092
0.64	2.00272	0.19	0.427	-0.02914
0.65	2.00273	0.206	0.424	-0.02167
0.66	2.00287	0.213	0.423	-0.01785
0.67	2.00258	0.21	0.434	0.01205
0.68	2.0027	0.189	0.424	0.08575
0.69	2.00273	0.228	0.429	-0.0351
0.7	2.00259	0.163	0.412	-0.02914
0.71	2.00273	0.181	0.422	0.01282
0.72	2.00258	0.172	0.423	-0.0029
0.73	2.00244	0.11	0.433	0.01633
0.74	2.00273	0.202	0.431	-0.02869
0.75	2.00256	0.175	0.423	-0.02884
0.76	2.00256	0.171	0.432	-0.01923
0.77	2.00258	0.176	0.429	-0.03494
0.78	2.00272	0.194	0.429	0.08698
0.79	2.00272	0.206	0.428	-0.01617
0.8	2.00259	0.22	0.429	-0.04196
0.81	2.00273	0.189	0.423	0.02899
0.82	2.00243	0.188	0.423	0.02914
0.83	2.00298	0.179	0.428	0.01602
0.84	2.00258	0.267	0.417	0.00839
0.85	2.00287	0.198	0.434	0.00732
0.86	2.00272	0.114	0.43	0.04578
0.87	2.00272	0.12	0.429	-0.03738
0.88	2.0027	0.066	0.418	-0.01892
0.89	2.00256	0.18	0.472	-0.03113
0.9	2.00256	0.178	0.417	-0.03525
0.91	2.00299	0.177	0.457	0.03098
0.92	2.00258	0.141	0.428	-0.05768
0.93	2.00272	0.136	0.429	0.05051
0.94	2.00256	0.217	0.423	-0.06393
0.95	2.00258	0.208	0.435	-0.01633
0.96	2.00287	0.107	0.43	0.03311
0.97	2.00261	0.198	0.423	0.01572
0.98	2.00258	0.187	0.424	-0.01816
0.99	2.0027	0.171	0.423	-0.04349
1	2.00258	0.238	0.423	-0.02289
1.01	2.00288	0.216	0.421	0.05722
1.02	2.00244	0.192	0.423	-0.02975
1.03	2.00285	0.211	0.417	0.00854
1.04	2.00285	0.144	0.423	0.00137
1.05	2.00258	0.181	0.43	0.02411
1.06	2.00258	0.144	0.423	-0.02274
1.07	2.00273	0.203	0.428	0.04395
1.08	2.00255	0.164	0.428	0.02274
1.09	2.00284	0.395	0.429	-0.01846
1.1	2.00285	0.189	0.417	0.03876
1.11	2.0027	0.202	0.431	-0.04517
1.12	2.00275	0.185	0.423	-0.03906
1.13	2.00258	0.104	0.428	0.04547
1.14	2.00272	0.181	0.429	-0.0177
1.15	2.00273	0.181	0.433	-0.00443
1.16	2.00258	0.182	0.429	0.08453
1.17	2.00259	0.221	0.428	-0.06927
1.18	2.00258	0.185	0.433	-0.0351
1.19	2.00259	0.168	0.424	-0.01465
1.2	2.00259	0.189	0.43	0.03403
1.21	2.00287	0.076	0.428	-0.01648
1.22	2.00272	0.204	0.418	-0.01282
1.23	2.00287	0.211	0.428	0.08087
1.24	2.00255	0.209	0.432	-0.07858
1.25	2.00272	0.233	0.423	-0.03967
1.26	2.00258	0.093	0.422	-0.01358
1.27	2.00272	0.211	0.428	-0.06378
1.28	2.00272	0.159	0.433	0.07324
1.29	2.00285	0.392	0.423	-0.02975
1.3	2.00272	0.127	0.416	0.04837
1.31	2.00272	0.19	0.424	0.03555
1.32	2.00246	0.198	0.437	-0.04395
1.33	2.00276	0.129	0.429	0.02625
1.34	2.0027	0.166	0.427	-0.03082
1.35	2.00259	0.219	0.429	-0.01144
1.36	2.00284	0.122	0.43	0.00153
1.37	0.00258	0.166	0.426	-0.04501
1.38	0.00258	0.053	0.43	0.00671
1.39	0.00259	0.089	0.434	-0.00412
1.4	0.00246	0.189	0.423	0.01587
1.41	0.00258	0.157	0.429	-0.00656
1.42	0.00259	0.18	0.402	-0.04456
1.43	0.00259	0.004	0.43	0.03571
1.44	0.00259	0.198	0.423	0.01511
1.45	0.00259	0.144	0.423	0.01053
1.46	0.00246	0.2	0.439	0.01968
1.47	0.00258	0.155	0.434	-0.01831
1.48	0.00256	0.188	0.43	0.03448
1.49	0.00244	0.188	0.43	-0.03372
1.5	0.00244	0.164	0.416	0.06073
1.51	0.00244	0.084	0.427	0.00412
1.52	0.00261	0.145	0.433	-0.03891
1.53	0.00259	0.182	0.428	0.02411
1.54	0.00233	0.167	0.423	0.01099
1.55	0.00275	0.245	0.43	0.00961
1.56	0.00258	0.137	0.435	0.0412
1.57	0.00259	0.181	0.423	-0.03662
1.58	0.00256	0.196	0.434	0.05768
1.59	0.00258	0.288	0.427	-0.01678
1.6	0.00261	0.182	0.425	-0.01282
1.61	0.00246	0.083	0.428	0.0293
1.62	0.00258	0.197	0.429	-0.02884
1.63	0.00273	0.122	0.423	0.04501
1.64	0.00246	0.211	0.426	0.01877
1.65	0.00246	0.205	0.423	-0.02792
1.66	0.00273	0.235	0.423	-0.0116
1.67	0.00247	-0.022	0.423	-0.04395
1.68	0.00233	0.149	0.423	-0.00839
1.69	0.00259	0.227	0.435	-0.12558
1.7	0.00259	0.262	0.429	0.02365
1.71	0.00261	0.205	0.434	0.04684
1.72	0.00261	0.247	0.433	0.00854
1.73	0.00246	0.107	0.433	0.03448
1.74	0.00259	0.144	0.423	0.03479
1.75	0.00246	0.17	0.411	0.02518
1.76	0.00259	0.197	0.418	0.02457
1.77	0.00261	0.182	0.43	-0.01709
1.78	0.00233	0.181	0.434	-0.02701
1.79	0.00246	0.449	0.429	-0.05219
1.8	0.00259	0.183	0.423	-0.02747
1.81	0.00259	0.148	0.418	0.03693
1.82	0.00259	0.223	0.434	-0.05585
1.83	0.00258	0.174	0.423	-0.00488
1.84	0.00275	0.189	0.434	-0.01526
1.85	0.00247	0.001	0.423	-0.047
1.86	0.00259	0.182	0.431	0.03769
1.87	0.00259	0.179	0.418	-0.02655
1.88	0.00244	0.159	0.429	0.05371
1.89	0.00256	0.182	0.429	0.01831
1.9	0.00272	0.176	0.423	0.02792
1.91	0.00273	0.199	0.438	0.00275
1.92	0.00258	0.254	0.423	-0.03296
1.93	0.00259	0.131	0.423	0.02914
1.94	0.00259	0.19	0.429	0.02609
1.95	0.00261	0.263	0.41	0.02121
1.96	0.00259	0.195	0.434	0.05768
1.97	0.00258	0.183	0.399	-0.01175
1.98	0.00272	0.155	0.429	-0.04211
1.99	0.00259	0.181	0.423	0.01099
2	0.00258	0.298	0.435	0.01358
2.01	0.00261	0.166	0.423	-0.01862
2.02	0.00287	0.198	0.433	-0.02502
2.03	0.00259	0.177	0.418	0.0531
2.04	0.00247	0.196	0.424	0.07385
2.05	0.00232	0.173	0.423	-0.03555
2.06	0.00275	0.146	0.427	0.05981
2.07	0.00246	0.27	0.423	0.00763
2.08	0.00273	0.174	0.426	0.03036
2.09	0.00243	0.189	0.429	0.04898
2.1	0.0023	0.196	0.423	0.0209
2.11	0.00272	0.465	0.423	0.05356
2.12	0.00273	0.127	0.429	0.01892
2.13	0.00259	0.507	0.423	0.03906
2.14	0.0023	0.197	0.449	0.02075
2.15	0.00259	0.204	0.424	0.00977
2.16	0.00259	0.198	0.434	0.05264
2.17	0.00259	0.196	0.429	0.10437
2.18	0.00273	0.165	0.45	0.05783
2.19	0.00258	0.15	0.413	0.01694
2.2	0.00244	0.173	0.418	-0.03891
2.21	0.00261	0.211	0.43	0.03998
2.22	0.00258	0.179	0.433	-0.06744
2.23	0.00246	0.251	0.429	-0.02258
2.24	0.00258	0.289	0.466	-0.01999
2.25	0.00259	0.189	0.432	-0.01007
2.26	0.00259	0.191	0.435	0.03281
2.27	0.00247	0.166	0.439	-0.0267
2.28	0.00246	0.295	0.423	0.0058
2.29	0.00246	0.118	0.428	0.04288
2.3	0.00259	0.167	0.445	-0.00824
2.31	0.00273	0.143	0.427	0.05508
2.32	0.00258	0.159	0.423	-0.02045
2.33	0.00246	0.202	0.371	0.03067
2.34	0.00243	0.186	0.409	0.00931
2.35	0.00259	0.197	0.428	-0.0119
2.36	0.00259	0.2	0.429	0.10422
2.37	0.00246	0.206	0.423	-0.0148
2.38	0.00256	0.224	0.423	0.0238
2.39	0.00246	0.215	0.429	0.02625
2.4	0.00259	0.185	0.429	-0.05356
2.41	0.00246	0.136	0.424	0.05295
2.42	0.00259	0.144	0.429	0.00793
2.43	0.00246	0.218	0.435	0.04257
2.44	0.00247	0.195	0.423	-0.01511
2.45	0.00259	0.204	0.424	-0.02167
2.46	0.00246	0.172	0.409	0.07339
2.47	0.00246	0.25	0.435	-0.00534
2.48	0.00232	0.182	0.419	0.06989
2.49	0.00246	0.182	0.428	0.0235
2.5	0.00273	0.047	0.429	-0.00519
2.51	0.00272	0.181	0.41	0.03876
2.52	0.00259	0.19	0.429	0.06516
2.53	0.00259	0.219	0.429	0.02441
2.54	0.00287	0.319	0.428	-0.01007
2.55	0.00261	0.225	0.424	0.00092
2.56	0.00261	0.175	0.392	0.00565
2.57	0.00244	0.212	0.402	0.01663
2.58	0.00259	0.181	0.378	-0.06302
2.59	0.00258	0.2	0.433	0.0354
2.6	0.00246	0.253	0.428	-0.0325
2.61	0.00246	0.316	0.434	0.04044
2.62	0.00259	0.261	0.429	-0.02014
2.63	0.00247	0.19	0.423	-0.0061
2.64	0.00246	0.172	0.425	-0.03235
2.65	0.00246	0.137	0.423	0.03235
2.66	0.00246	0.212	0.423	0.06439
2.67	0.00273	0.144	0.429	0.01053
2.68	0.00273	0.183	0.423	0.09415
2.69	0.00244	0.194	0.429	0.04715
2.7	0.00273	0.18	0.427	-0.05585
2.71	0.00261	0.112	0.427	0.0412
2.72	0.00272	0.168	0.429	-0.01633
2.73	0.00244	0.204	0.438	0.01984
2.74	0.00246	0.203	0.411	0.03693
2.75	0.00285	0.15	0.434	-0.02243
2.76	0.00258	0.181	0.433	0.03036
2.77	0.00247	0.19	0.424	-0.05005
2.78	0.00244	0.174	0.416	0.05005
2.79	0.00243	0.205	0.438	-0.00549
2.8	0.00259	0.18	0.429	-0.06134
2.81	0.00259	0.204	0.428	0.04501
2.82	0.00261	0.205	0.428	-0.04028
2.83	0.00258	0.114	0.423	-0.01099
2.84	0.00272	0.159	0.429	0.0238
2.85	0.00259	0.164	0.428	-0.01205
2.86	0.00272	0.193	0.43	0.07935
2.87	0.00247	0.241	0.418	-0.02518
2.88	0.00246	0.062	0.43	0.01541
2.89	0.00258	0.172	0.429	-0.04929
2.9	0.00232	0.309	0.428	-0.00229
2.91	0.00259	0.174	0.434	-0.0029
2.92	0.00258	0.217	0.432	0.0119
2.93	0.00259	0.182	0.424	0.03204
2.94	0.00259	0.27	0.43	-0.02319
2.95	0.00259	0.215	0.423	0.01373
2.96	0.00258	0.15	0.429	0.06638
2.97	0.00244	0.204	0.429	0.00595
2.98	0.00259	0.153	0.437	0.0444
2.99	0.00259	0.161	0.423	-0.0032
3	0.00275	0.174	0.431	-0.02533
3.01	0.00261	0.122	0.423	0.06866
3.02	0.00259	0.181	0.423	-0.01266
3.03	0.00261	0.233	0.429	0.10864
3.04	0.0023	0.132	0.428	0.00885
3.05	0.00273	0.161	0.423	0.00473
3.06	0.00246	0.182	0.423	-0.01785
3.07	0.00272	0.169	0.423	-0.02625
3.08	0.0027	0.174	0.43	0.02594
3.09	0.00246	0.181	0.429	-0.02701
3.1	0.00259	0.236	0.423	0.00229
3.11	0.00246	0.207	0.424	0.04761
3.12	0.00287	0.281	0.429	-0.02075
3.13	0.00259	0.164	0.424	0.10406
3.14	0.00258	0.179	0.429	0.00351
3.15	0.00259	0.158	0.436	-0.03662
3.16	0.00258	0.234	0.43	0.04684
3.17	0.00246	0.2	0.434	-0.03799
3.18	0.00287	0.18	0.435	0.04211
3.19	0.00232	0.206	0.428	0.03235
3.2	0.00272	0.212	0.43	-0.03601
3.21	0.00261	0.203	0.433	0.04257
3.22	0.00272	0.092	0.423	-0.04074
3.23	0.00272	0.195	0.439	0.07111
3.24	0.00246	0.234	0.429	0.00824
3.25	0.00244	0.213	0.431	-0.00229
3.26	0.00261	0.136	0.423	0.02655
3.27	0.00246	0.142	0.423	-0.02213
3.28	0.00258	0.334	0.482	0.03677
3.29	0.00244	-0.206	0.423	0.08011
3.3	0.00246	0.129	0.423	-0.03159
3.31	0.00275	0.213	0.423	-0.00443
3.32	0.00259	0.127	0.42	0.0116
3.33	0.00259	0.279	0.432	0.0235
3.34	0.00246	0.21	0.43	0.01724
3.35	0.00275	0.31	0.43	-0.0238
3.36	0.00258	0.207	0.424	0.01419
3.37	0.00259	0.106	0.435	0.02548
3.38	0.00244	0.317	0.423	0.06302
3.39	0.00261	0.18	0.424	-0.01572
3.4	0.00261	0.187	0.417	0.00992
3.41	0.00275	0.177	0.429	0.05234
3.42	0.00259	0.1	0.433	0.02197
3.43	0.00258	0.22	0.423	0.03387
3.44	0.00259	0.167	0.392	-0.00046
3.45	0.00247	0.155	0.439	-0.01129
3.46	0.00261	0.204	0.434	0.03143
3.47	0.00246	0.114	0.425	-0.02213
3.48	0.00259	0.188	0.429	0.04623
3.49	0.00259	0.204	0.433	0.01053
3.5	0.00244	0.187	0.423	0.00549
3.51	0.00259	0.247	0.422	-0.01129
3.52	0.00259	0.115	0.448	-0.04318
3.53	0.00259	0.135	0.435	0.0444
3.54	0.00259	0.175	0.423	0.02853
3.55	0.00259	0.197	0.437	-0.00183
3.56	0.00246	0.296	0.418	0.01648
3.57	0.00285	0.204	0.416	-0.03174
3.58	0.00246	0.194	0.431	0.01465
3.59	0.00259	0.134	0.429	0.00778
3.6	0.00272	0.196	0.433	-0.04837
3.61	0.00273	0.17	0.429	0.0267
3.62	0.00258	0.12	0.412	-0.02045
3.63	0.00244	0.236	0.427	0.05844
3.64	0.00244	0.145	0.43	0.02121
3.65	0.00246	0.296	0.428	0.01129
3.66	0.00258	0.176	0.423	0.02213
3.67	0.00246	0.194	0.423	-0.01129
3.68	0.00244	0.178	0.418	0.00946
3.69	0.00259	0.243	0.43	-0.02136
3.7	0.00261	0.191	0.422	0
3.71	0.00273	0.295	0.429	0.02731
3.72	0.00261	0.275	0.429	-0.02945
3.73	0.00244	0.183	0.423	-0.02258
3.74	0.0027	0.205	0.432	-0.00305
3.75	0.00246	0.188	0.411	0.04684
3.76	0.00259	0.226	0.418	0.03952
3.77	0.00258	0.196	0.435	-0.03021
3.78	0.00259	0.189	0.423	0.02563
3.79	0.00244	0.151	0.451	-0.00824
3.8	0.00272	0.188	0.424	0.00671
3.81	0.00258	0.184	0.43	0.0148
3.82	0.00275	0.174	0.417	0.04654
3.83	0.00232	0.202	0.417	0.01892
3.84	0.00232	0.223	0.428	0.00519
3.85	0.00259	0.2	0.449	-0.08087
3.86	0.00259	0.34	0.429	0.0177
3.87	0.00261	0.204	0.427	0.0238
3.88	0.00259	0.143	0.428	0.01617
3.89	0.00246	0.179	0.43	0.01938
3.9	0.00273	0.19	0.426	-0.01053
3.91	0.00259	0.182	0.423	0.07874
3.92	0.00259	0.211	0.416	-0.01877
3.93	0.00246	0.176	0.423	0.06653
3.94	0.00261	0.186	0.439	0.0592
3.95	0.00259	0.173	0.429	0.01297
3.96	0.00259	0.151	0.429	0.0174
3.97	0.00259	0.186	0.43	-0.03998
3.98	0.00233	0.174	0.417	0.01877
3.99	0.00246	0.208	0.423	0.01923
4	0.00244	0.166	0.423	0.02075
4.01	0.00261	0.197	0.428	-0.00427
4.02	0.00272	0.176	0.429	-0.00107
4.03	0.00258	0.249	0.423	-0.01816
4.04	0.00246	0.175	0.403	0.00931
4.05	0.00246	0.219	0.429	0.01663
4.06	0.00273	0.19	0.427	-0.00992
4.07	0.00258	0.167	0.422	-0.00153
4.08	0.00258	0.174	0.429	0.0502
4.09	0.00261	0.23	0.436	0.02716
4.1	0.00233	0.166	0.429	0.00763
4.11	0.00259	0.189	0.439	-0.04059
4.12	0.00259	0.176	0.431	0.01526
4.13	0.00256	0.178	0.431	0.01099
4.14	0.0023	0.113	0.424	0.02502
4.15	0.00258	0.194	0.428	-0.02472
4.16	0.00273	0.216	0.429	-0.0061
4.17	0.00258	0.188	0.427	0.01282
4.18	0.00275	0.151	0.434	0.0563
4.19	0.00261	0.151	0.44	0.01572
4.2	0.00259	0.11	0.43	0.03906
4.21	0.00249	0.188	0.429	0.0589
4.22	0.00235	0.234	0.423	-0.03693
4.23	0.00246	0.102	0.434	0.03494
4.24	0.00258	0.159	0.429	-0.04837
4.25	0.00273	0.17	0.434	-0.0119
4.26	0.00258	0.201	0.423	0.03754
4.27	0.00246	0.22	0.393	-0.00229
4.28	0.00273	0.166	0.429	0.0351
4.29	0.00259	0.176	0.428	0.0444
4.3	0.00259	0.213	0.429	-0.02029
4.31	0.00261	0.174	0.411	0.03769
4.32	0.00261	0.216	0.413	0.01785
4.33	0.00273	0.235	0.429	0.07935
4.34	0.00259	0.145	0.428	0.00015
4.35	0.00259	0.189	0.424	-0.04349
4.36	0.00258	0.383	0.439	0.04776
4.37	0.00261	0.193	0.435	0.02594
4.38	0.00259	0.174	0.417	-0.00244
4.39	0.00246	0.15	0.425	0.0264
4.4	0.0027	0.129	0.429	-0.01999
4.41	0.00259	0.106	0.429	0.02975
4.42	0.00247	0.206	0.428	0.00137
4.43	0.00261	0.128	0.43	0.00931
4.44	0.00246	0.137	0.423	-0.04608
4.45	0.00261	0.204	0.429	0.00854
4.46	0.00272	0.136	0.434	-0.03586
4.47	0.00247	0.189	0.423	0.00336
4.48	0.00258	0.183	0.417	0.03799
4.49	0.00246	0.206	0.429	-0.056
4.5	0.00259	0.198	0.428	-0.03235
4.51	0.00272	0.18	0.432	0.07706
4.52	0.00243	0.166	0.429	0.05203
4.53	0.00258	0.165	0.43	0.04166
4.54	0.00232	0.219	0.412	0.00854
4.55	0.00259	0.179	0.423	0.04318
4.56	0.00244	0.22	0.427	0.01541
4.57	0.00246	0.168	0.434	-0.05753
4.58	0.00246	0.243	0.401	0.03098
4.59	0.00259	0.312	0.417	-0.0087
4.6	0.00273	0.175	0.423	-0.05829
4.61	0.00246	0.166	0.425	0.04135
4.62	0.00272	0.159	0.416	-0.01785
4.63	0.0027	0.121	0.424	0.02411
4.64	0.00244	0.127	0.435	0.00839
4.65	0.00261	0.158	0.425	0.03235
4.66	0.00259	0.211	0.428	-0.0235
4.67	0.00273	0.166	0.424	-0.01846
4.68	0.00244	0.182	0.429	-0.05051
4.69	0.00246	0.172	0.423	-0.05493
4.7	0.00259	0.196	0.433	-0.0119
4.71	0.00258	0.212	0.429	0.03128
4.72	0.00246	0.165	0.43	-0.03693
4.73	0.00258	0.159	0.429	0.06027
4.74	0.00259	0.212	0.439	-0.03677
4.75	0.00246	0.145	0.423	-0.05264
4.76	0.00258	0.183	0.419	0.02533
4.77	0.00259	0.181	0.439	-0.00732
4.78	0.00259	0.129	0.429	0.0116
4.79	0.00272	0.137	0.429	-0.0032
4.8	0.00258	0.251	0.429	-0.00031
4.81	0.00246	0.19	0.435	-0.00519
4.82	0.00244	0.137	0.423	0.01587
4.83	0.00233	0.077	0.431	-0.01541
4.84	0.00259	0.271	0.429	0.06744
4.85	0.00261	0.151	0.43	-0.01007
4.86	0.00259	0.256	0.419	0.00351
4.87	0.00261	-0.163	0.429	0.02075
4.88	0.00259	0.19	0.423	0.03265
4.89	0.00247	0.211	0.428	-0.01572
4.9	0.00259	0.202	0.433	-0.02243
4.91	0.00246	0.153	0.423	0.01953
4.92	0.00246	0.183	0.423	-0.01007
4.93	0.00273	0.187	0.424	0.01648
4.94	0.00259	0.11	0.446	-0.00153
4.95	0.00259	0.168	0.433	-0.04517
4.96	0.00273	0.136	0.429	0.01526
4.97	0.00244	0.219	0.438	-0.03494
4.98	0.00261	0.173	0.427	-0.01404
4.99	0.00249	0.025	0.429	-0.01846
5	0.00261	0.212	0.422	0.00137
5.01	0.00261	0.154	0.429	0.05005
5.02	0.00258	0.212	0.422	-0.01846
5.03	0.00256	0.149	0.436	0.01022
5.04	0.00259	0.135	0.428	-0.04776
5.05	0.00261	0.121	0.423	0.00916
5.06	0.00246	0.186	0.412	-0.01907
5.07	0.00259	0.166	0.433	-0.03784
5.08	0.00258	0.18	0.423	0.00336
5.09	0.00258	0.217	0.428	0.00916
5.1	0.00261	0.189	0.428	0.00198
5.11	0.00246	0.181	0.434	0.04547
5.12	0.00244	0.167	0.453	-0.01297
5.13	0.00244	0.226	0.423	0.02823
5.14	0.00259	0.212	0.409	0.0293
5.15	0.00259	0.107	0.43	-0.02655
5.16	0.00259	0.151	0.427	0.00443
5.17	0.00259	0.219	0.43	0.01953
5.18	0.00259	0.071	0.423	0.08865
5.19	0.00261	0.162	0.423	-0.00458
5.2	0.00275	0.22	0.433	-0.01205
5.21	0.00272	0.142	0.428	-0.02106
5.22	0.00247	0.219	0.419	0.00549
5.23	0.00246	0.29	0.424	0.01312
5.24	0.00244	0.187	0.413	0.04623
5.25	0.00249	0.115	0.423	-0.06683
5.26	0.00258	0.2	0.414	0.05463
5.27	0.00273	0.183	0.434	0.03922
5.28	0.00247	0.292	0.429	0.03998
5.29	0.00246	0.196	0.422	0.02319
5.3	0.00246	0.135	0.433	-0.065
5.31	0.00258	0.182	0.43	0.0473
5.32	0.00244	0.174	0.418	-0.05539
5.33	0.00244	0.215	0.425	-0.00336
5.34	0.00259	0.087	0.398	-0.00351
5.35	0.00261	0.174	0.428	0.01938
5.36	0.00258	0.197	0.429	-0.00107
5.37	0.00258	0.195	0.429	-0.04196
5.38	0.00232	0.204	0.425	0.00488
5.39	0.00258	0.264	0.429	-0.00854
5.4	0.00247	0.352	0.433	0.00183
5.41	0.00258	0.282	0.424	0.01495
5.42	0.00258	0.227	0.428	0
5.43	0.00273	0.176	0.432	-0.00061
5.44	0.0027	0.251	0.43	-0.06485
5.45	0.00273	0.175	0.434	-0.00641
5.46	0.00259	0.269	0.434	0.04822
5.47	0.00258	0.206	0.419	-0.03174
5.48	0.00259	0.202	0.435	0.01709
5.49	0.00261	0.143	0.427	-0.01526
5.5	0.00235	0.172	0.431	0.01816
5.51	0.00259	0.331	0.423	0.0322
5.52	0.00258	0.359	0.423	-0.01526
5.53	0.00258	0.126	0.43	0.03891
5.54	0.00259	0.189	0.422	0.01526
5.55	0.00261	0.196	0.428	-0.04959
5.56	0.00259	0.17	0.429	0.00336
5.57	0.00272	0.204	0.446	-0.04883
5.58	0.00256	0.141	0.429	0.05264
5.59	0.00256	0.174	0.424	0.00473
5.6	0.00273	0.159	0.433	-0.05844
5.61	0.00258	0.152	0.427	0.01694
5.62	0.00246	0.202	0.429	0.03891
5.63	0.00246	0.131	0.429	0.07446
5.64	0.00261	0.242	0.423	0.00443
5.65	0.00258	0.224	0.434	-0.01434
5.66	0.00246	0.219	0.43	0.03204
5.67	0.00258	0.06	0.423	-0.04074
5.68	0.00258	0.148	0.423	0.02411
5.69	0.00258	0.169	0.419	0.01358
5.7	0.00261	0.193	0.418	0.01984
5.71	0.00244	0.176	0.446	0.0444
5.72	0.00259	0.187	0.472	-0.01251
5.73	0.00246	0.25	0.391	0.02075
5.74	0.00247	0.182	0.438	0.02029
5.75	0.00272	0.049	0.434	-0.0386
5.76	0.00261	0.088	0.429	-0.01526
5.77	0.00259	0.106	0.433	-0.03876
5.78	0.00244	0.188	0.433	0.00473
5.79	0.00262	0.16	0.421	-0.04623
5.8	0.00261	0.115	0.427	0.02045
5.81	0.00259	0.22	0.422	0.07629
5.82	0.00244	0.181	0.43	-0.03784
5.83	0.00273	0.353	0.434	0.01633
5.84	0.00273	0.158	0.433	0.00824
5.85	0.00259	0.209	0.408	-0.01724
5.86	0.00272	0.188	0.446	0.01251
5.87	0.00244	0.189	0.434	-0.02625
5.88	0.0023	0.303	0.433	0.00244
5.89	0.00258	0.157	0.423	0.0177
5.9	0.00261	0.189	0.434	-0.01541
5.91	0.00259	0.347	0.438	-0.02502
5.92	0.00275	0.097	0.426	-0.01419
5.93	0.00258	0.194	0.432	-0.0293
5.94	0.00259	0.084	0.429	-0.02579
5.95	0.00273	0.172	0.433	0.0148
5.96	0.00273	0.134	0.434	0.0412
5.97	0.00258	0.339	0.435	-0.05798
5.98	0.00273	0.195	0.438	0.09979
5.99	0.00258	0.151	0.423	-0.04013
6	0.00258	0.197	0.429	-0.02762
6.01	0.00259	0.159	0.429	0.0296
6.02	0.00272	0.174	0.368	-0.0679
6.03	0.00258	0.18	0.422	-0.01968
6.04	0.00256	0.22	0.434	0.0058
6.05	0.00259	0.196	0.422	-0.04013
6.06	0.00246	0.189	0.428	0.04715
6.07	0.00246	0.203	0.434	-0.01343
6.08	0.00287	0.144	0.428	0.02914
6.09	0.00244	0.167	0.429	0.03082
6.1	0.00259	0.147	0.428	0.00214
6.11	0.00258	0.112	0.423	-0.02228
6.12	0.00258	0.189	0.424	-0.03326
6.13	0.00246	0.18	0.429	0.00397
6.14	0.00273	0.086	0.428	0.0058
6.15	0.00259	0.159	0.423	0.01221
6.16	0.00246	0.142	0.446	0.01038
6.17	0.00258	0.211	0.435	-0.0296
6.18	0.00259	0.187	0.418	-0.02686
6.19	0.00259	0.143	0.43	-0.02258
6.2	0.00272	0.173	0.431	-0.04013
6.21	0.00246	0.304	0.423	0.02319
6.22	0.00246	0.195	0.43	-0.05951
6.23	0.00256	0.173	0.427	-0.04395
6.24	0.00235	0.208	0.423	0.03662
6.25	0.00273	0.152	0.43	-0.01541
6.26	0.00272	0.19	0.433	0.0087
6.27	0.00258	0.175	0.423	-0.08591
6.28	0.00232	0.134	0.433	0.04303
6.29	0.00275	0.235	0.417	-0.0032
6.3	0.00272	0.147	0.401	-0.00778
6.31	0.00258	0.25	0.445	-0.02838
6.32	0.00261	0.157	0.43	-0.01892
6.33	0.00273	0.271	0.429	0.00473
6.34	0.00247	0.207	0.386	-0.02548
6.35	0.00258	0.189	0.424	-0.03082
6.36	0.00246	0.182	0.42	0.03708
6.37	0.00244	0.174	0.428	-0.09857
6.38	0.0027	0.181	0.439	0.00763
6.39	0.00273	0.166	0.43	-0.00015
6.4	0.00273	0.205	0.436	-0.09308
6.41	0.00259	0.174	0.424	0.02655
6.42	0.00256	0.071	0.431	-0.04837
6.43	0.00259	0.042	0.423	0.01877
6.44	0.00259	0.128	0.428	0.0502
6.45	0.00247	0.251	0.433	0.00687
6.46	0.00244	0.195	0.41	0.06348
6.47	0.00272	0.069	0.429	-0.07278
6.48	0.00259	0.106	0.423	0.11917
6.49	0.00259	0.321	0.43	-0.01999
6.5	0.00247	0.187	0.423	-0.02457
6.51	0.00258	0.161	0.429	-0.01404
6.52	0.00258	0.136	0.429	-0.12283
6.53	0.00273	0.144	0.421	-0.03525
6.54	0.00261	0.189	0.423	-0.00214
6.55	0.00259	0.179	0.428	-0.00214
6.56	0.00259	0.122	0.434	0.03311
6.57	0.00259	0.256	0.435	-0.13153
6.58	0.00246	0.138	0.425	0.01801
6.59	0.00259	0.266	0.428	0.00656
6.6	0.00275	0.204	0.426	0.00809
6.61	0.00259	0.176	0.423	0.06195
6.62	0.00246	0.195	0.434	-0.12833
6.63	0.00246	0.138	0.43	0.01617
6.64	0.00272	0.211	0.429	0.04654
6.65	0.00259	0.22	0.44	0.00595
6.66	0.00259	0.172	0.434	0.05646
6.67	0.00261	0.167	0.423	-0.12466
6.68	0.00259	0.127	0.429	0.00702
6.69	0.00273	0.072	0.429	0.0386
6.7	0.00273	0.201	0.429	0.03845
6.71	0.00258	0.175	0.453	0.03052
6.72	0.00233	0.099	0.436	-0.10239
6.73	0.00258	0.181	0.432	-0.00198
6.74	0.00273	0.099	0.423	0.0119
6.75	0.00261	0.219	0.428	-0.0087
6.76	0.00244	0.249	0.429	0.02151
6.77	0.00258	0.194	0.423	-0.07172
6.78	0.00258	0.203	0.422	0.01892
6.79	0.00288	0.186	0.423	-0.00992
6.8	0.00259	0.165	0.424	0.04471
6.81	0.00244	0.205	0.429	0.0351
6.82	0.00243	0.151	0.424	-0.09399
6.83	0.00247	0.193	0.434	-0.00458
6.84	0.00275	0.14	0.402	-0.04211
6.85	0.00259	0.128	0.451	-0.04395
6.86	0.00273	0.12	0.423	0.00229
6.87	0.00244	0.578	0.436	-0.17365
6.88	0.00272	0.208	0.434	0.0029
6.89	0.00258	0.126	0.431	-0.01175
6.9	0.00273	0.137	0.434	-0.02243
6.91	0.00258	0.084	0.429	0.03326
6.92	0.00258	0.152	0.424	-0.13214
6.93	0.00273	0.13	0.429	0.00565
6.94	0.00259	0.183	0.429	-0.01434
6.95	0.00285	0.204	0.423	-0.00153
6.96	0.00258	0.197	0.439	0.02426
6.97	0.00273	0.211	0.398	-0.0354
6.98	0.00273	0.173	0.424	0.02792
6.99	0.0023	0.137	0.43	0.0238
7	0.00261	0.194	0.434	-0.03525
7.01	0.00272	0.325	0.423	-0.02914
7.02	0.00246	0.178	0.429	-0.08423
7.03	0.00259	0.271	0.441	-0.00565
7.04	0.00273	0.127	0.423	-0.00412
7.05	0.00259	0.151	0.423	-0.05264
7.06	0.00247	0.137	0.43	0.03342
7.07	0.0023	0.174	0.418	-0.0975
7.08	0.00259	0.219	0.429	0.02594
7.09	0.00244	0.177	0.433	0.02319
7.1	0.00259	0.181	0.381	0
7.11	0.00259	0.194	0.4	0.01175
7.12	0.00259	0.18	0.43	-0.00671
7.13	0.00246	0.174	0.435	0.0174
7.14	0.00247	0.174	0.428	0.04395
7.15	0.00275	0.177	0.423	-0.04684
7.16	0.00256	0.139	0.435	0.02838
7.17	0.00273	0.161	0.428	-0.01999
7.18	0.00247	0.281	0.424	0.0032
7.19	0.00259	0.179	0.43	0.01404
7.2	0.00259	0.187	0.433	0.01755
7.21	0.00259	0.175	0.417	-0.0061
7.22	0.00259	0.212	0.428	-0.09247
7.23	0.00241	0.165	0.423	0.01404
7.24	0.0023	0.14	0.39	0.04013
7.25	0.00246	0.316	0.435	0.05371
7.26	0.00258	0.161	0.428	0.02151
7.27	0.00258	0.181	0.423	-0.02991
7.28	0.00258	0.245	0.433	0.01343
7.29	0.00275	0.175	0.434	-0.00244
7.3	0.00259	0.193	0.43	-0.04288
7.31	0.00235	0.188	0.423	-0.02899
7.32	0.00259	0.164	0.433	0.00412
7.33	0.00259	0.211	0.429	0.03967
7.34	0.00246	0.267	0.429	-0.03571
7.35	0.00259	0.145	0.429	0.00763
7.36	0.00247	0.174	0.429	0.0415
7.37	0.00244	0.176	0.429	-0.05615
7.38	0.00259	0.218	0.429	-0.01694
7.39	0.00247	0.251	0.423	-0.02075
7.4	0.00272	0.189	0.43	-0.01358
7.41	0.00275	0.185	0.435	0.0119
7.42	0.00259	0.184	0.432	-0.03143
7.43	0.00273	0.195	0.422	0.01617
7.44	0.00259	0.197	0.423	-0.04639
7.45	0.00246	-0.052	0.43	-0.04471
7.46	0.00259	0.181	0.439	0.01358
7.47	0.00273	0.233	0.422	-0.03067
7.48	0.00272	0.166	0.429	-0.05112
7.49	0.00273	0.086	0.429	0.01907
7.5	0.00261	0.164	0.423	-0.04013
7.51	0.00244	0.009	0.428	-0.02579
7.52	0.00258	0.204	0.417	-0.03326
7.53	0.00275	0.139	0.428	0.01495
7.54	0.00262	0.253	0.435	-0.00198
7.55	0.00273	0.211	0.428	0.0029
7.56	0.00259	0.191	0.434	0.04196
7.57	0.00258	0.213	0.423	-0.04318
7.58	0.00273	0.163	0.412	0.09232
7.59	0.00259	0.203	0.43	-0.03784
7.6	0.00273	0.235	0.428	0.03448
7.61	0.00275	0.195	0.417	-0.01404
7.62	0.00258	0.236	0.43	-0.04578
7.63	0.00246	0.151	0.43	-0.01175
7.64	0.00275	0.135	0.427	0.0177
7.65	0.00287	0.173	0.423	0.00137
7.66	0.00244	0.213	0.423	-0.00534
7.67	0.00261	0.191	0.424	0.04303
7.68	0.00259	0.16	0.43	0.03159
7.69	0.0027	0.164	0.428	0.01648
7.7	0.00259	0.204	0.417	-0.00763
7.71	0.00258	0.158	0.429	0.03128
7.72	0.00243	0.038	0.428	-0.01541
7.73	0.00261	0.245	0.429	0.01083
7.74	0.00246	0.206	0.424	-0.00504
7.75	0.0023	0.22	0.419	-0.02579
7.76	0.00259	0.219	0.435	0.04074
7.77	0.00258	0.159	0.43	-0.00259
7.78	0.00272	0.344	0.429	-0.0119
7.79	0.00262	0.2	0.439	-0.03815
7.8	0.00258	0.113	0.435	-0.04089
7.81	0.00258	0.162	0.434	-0.00336
7.82	0.00259	0.219	0.429	-0.02106
7.83	0.00259	0.227	0.43	-0.01816
7.84	0.00246	0.136	0.423	-0.01358
7.85	0.00258	0.15	0.423	0.00305
7.86	0.00258	0.189	0.429	0.01846
7.87	0.00259	0.125	0.429	-0.00046
7.88	0.00262	0.219	0.427	0.00565
7.89	0.00259	0.256	0.423	-0.02869
7.9	0.00259	0.182	0.429	-0.01373
7.91	0.00272	0.153	0.435	0.00229
7.92	0.00246	0.131	0.434	-0.03952
7.93	0.00273	0.143	0.432	-0.03311
7.94	0.00247	0.197	0.433	0
7.95	0.00246	0.196	0.429	-0.00961
7.96	0.00273	0.236	0.429	0.04852
7.97	0.00244	-0.089	0.434	0.01297
7.98	0.00262	0.191	0.429	0.01389
7.99	0.00261	0.329	0.423	0.0293
8	0.00258	0.195	0.435	0.01205
8.01	0.00259	0.168	0.431	0.04044
8.02	0.00244	0.165	0.423	-0.05417
8.03	0.00247	0.166	0.428	0.04257
8.04	0.00272	0.165	0.424	0.04715
8.05	0.00273	0.145	0.423	0.00015
8.06	0.00273	0.206	0.464	0.0351
8.07	0.00259	0.145	0.423	-0.05661
8.08	0.00244	0.211	0.429	-0.01297
8.09	0.00246	0.283	0.428	0.02289
8.1	0.00259	0.234	0.429	-0.01297
8.11	0.00275	0.21	0.429	0.02106
8.12	0.00261	0.201	0.414	-0.07462
8.13	0.00259	0.18	0.425	0.00275
8.14	0.00273	0.146	0.433	0.06393
8.15	0.00273	0.144	0.429	-0.08087
8.16	0.00258	0.159	0.429	0.009
8.17	0.00244	0.322	0.434	-0.02441
8.18	0.00258	0.159	0.429	-0.02304
8.19	0.00262	0.168	0.431	0.01328
8.2	0.00259	0.183	0.428	0.00702
8.21	0.00259	0.166	0.423	-0.00778
8.22	0.00258	-0.023	0.423	-0.01907
8.23	0.00261	0.188	0.431	0.00824
8.24	0.00272	0.193	0.423	0.00244
8.25	0.00261	0.221	0.456	-0.04272
8.26	0.00258	0.243	0.433	-0.01175
8.27	0.00261	0.181	0.454	-0.07614
8.28	0.00273	0.165	0.414	0.04257
8.29	0.00259	0.177	0.428	-0.01434
8.3	0.00247	0.194	0.426	-0.00473
8.31	0.00258	0.185	0.43	0.0116
8.32	0.00258	-0.29	0.422	-0.00961
8.33	0.00246	0.178	0.434	0.02441
8.34	0.00287	0.191	0.434	-0.04379
8.35	0.00273	0.181	0.451	-0.01648
8.36	0.00258	0.152	0.433	0.03067
8.37	0.00247	0.206	0.423	-0.01785
8.38	0.00261	0.185	0.423	-0.01099
8.39	0.0023	0.198	0.423	0.02884
8.4	0.00259	0.186	0.439	-0.03403
8.41	0.00246	0.204	0.423	0.05493
8.42	0.00273	0.214	0.416	-0.05402
8.43	0.00261	0.188	0.422	-0.01511
8.44	0.00261	0.105	0.429	0.02716
8.45	0.00272	0.187	0.433	-0.01755
8.46	0.00258	0.183	0.422	0.02426
8.47	0.00261	0.218	0.428	-0.04333
8.48	0.00258	0.153	0.429	0.03998
8.49	0.00246	0.679	0.424	-0.00793
8.5	0.00247	0.19	0.435	-0.04959
8.51	0.00249	0.218	0.475	0.03021
8.52	0.00259	0.202	0.436	0.01099
8.53	0.00246	0.323	0.412	0.01892
8.54	0.00258	0.138	0.434	-0.03311
8.55	0.00259	0.361	0.434	0.00046
8.56	0.00258	0.249	0.428	-0.00946
8.57	0.00273	0.166	0.422	0.05722
8.58	0.00246	0.206	0.423	0.03952
8.59	0.00259	0.149	0.423	-0.01373
8.6	0.00244	0.233	0.428	-0.00885
8.61	0.00243	0.292	0.434	-0.00153
8.62	0.00262	0.165	0.414	-0.03342
8.63	0.00233	0.126	0.428	0.02563
8.64	0.00275	0.22	0.428	0.05005
8.65	0.00272	0.204	0.428	-0.01205
8.66	0.00246	0.204	0.423	0.01434
8.67	0.00259	0.186	0.423	0.01068
8.68	0.00273	0.197	0.428	0.0383
8.69	0.00259	0.185	0.423	-0.00931
8.7	0.00243	0.271	0.423	-0.01175
8.71	0.00232	0.271	0.433	-0.01572
8.72	0.00259	0.136	0.429	-0.03525
8.73	0.00259	0.236	0.429	-0.00015
8.74	0.00273	0.189	0.422	-0.01389
8.75	0.00261	0.219	0.43	0.01266
8.76	0.00233	0.324	0.429	-0.02838
8.77	0.00247	0.319	0.428	-0.06393
8.78	0.00273	0.108	0.423	0.03494
8.79	0.00275	0.326	0.423	-0.02884
8.8	0.00272	0.22	0.436	-0.056
8.81	0.00259	0.179	0.434	-0.00275
8.82	0.00259	0.178	0.434	-0.01831
8.83	0.00261	0.172	0.432	0.05508
8.84	0.00272	0.155	0.431	-0.02075
8.85	0.00261	0.138	0.414	-0.01389
8.86	0.00232	0.212	0.433	0.0296
8.87	0.00273	0.23	0.435	-0.0589
8.88	0.00247	0.195	0.423	-0.0061
8.89	0.00272	0.212	0.438	-0.00565
8.9	0.00259	0.191	0.485	-0.05753
8.91	0.00273	0.168	0.397	0.01022
8.92	0.00247	0.235	0.425	0.02365
8.93	0.00261	0.249	0.428	-0.01907
8.94	0.00273	0.024	0.428	0.0235
8.95	0.00273	0.133	0.423	-0.04807
8.96	0.00258	0.435	0.423	0.00473
8.97	0.00232	0.248	0.424	0.00122
8.98	0.00273	0.173	0.456	-0.01373
8.99	0.00273	0.21	0.429	0.04211
9	0.00259	0.178	0.427	-0.05768
9.01	0.00246	0.249	0.428	-0.03754
9.02	0.00287	0.333	0.435	-0.01556
9.03	0.00258	0.199	0.429	-0.00183
9.04	0.00275	0.195	0.43	0.0032
9.05	0.00275	0.211	0.423	-0.02747
9.06	0.00261	0.017	0.423	-0.01114
9.07	0.00261	0.158	0.423	-0.0087
9.08	0.00272	0.197	0.434	-0.00122
9.09	0.00273	0.186	0.439	0.01526
9.1	0.00258	0.188	0.429	-0.01816
9.11	0.00258	0.168	0.414	0.01343
9.12	0.00273	0.159	0.428	-0.01862
9.13	0.00273	0.218	0.423	0.03433
9.14	0.00275	0.168	0.438	0.03525
9.15	0.00259	0.539	0.423	-0.0354
9.16	0.00258	0.203	0.433	0.06699
9.17	0.00258	0.175	0.429	-0.05524
9.18	0.00259	0.226	0.423	0.00107
9.19	0.00259	0.182	0.43	0.00244
9.2	0.00247	0.183	0.423	-0.04883
9.21	0.00259	0.156	0.423	0.02335
9.22	0.00259	0.151	0.412	-0.009
9.23	0.00272	0.197	0.433	0.02274
9.24	0.00244	0.151	0.415	-0.00229
9.25	0.00259	0.072	0.428	-0.03952
9.26	0.00272	0.211	0.423	0.0679
9.27	0.00272	0.165	0.438	-0.03372
9.28	0.00258	0.191	0.431	-0.00061
9.29	0.00259	0.181	0.434	-0.01846
9.3	0.00247	0.13	0.431	-0.02625
9.31	0.00261	0.145	0.428	0.00549
9.32	0.00259	0.198	0.429	-0.00275
9.33	0.00244	0.177	0.429	0.01923
9.34	0.00246	0.295	0.435	-0.0441
9.35	0.00258	0.203	0.433	-0.04837
9.36	0.00256	0.187	0.427	0.0177
9.37	0.00259	0.201	0.423	-0.0293
9.38	0.00259	0.161	0.434	-0.00854
9.39	0.00258	0.18	0.429	0.03464
9.4	0.00258	0.174	0.43	0.00427
9.41	0.00259	0.204	0.414	0.08606
9.42	0.00258	0.169	0.41	0.03632
9.43	0.00259	0.175	0.428	-0.00305
9.44	0.00261	0.191	0.439	0.02869
9.45	0.00259	0.176	0.429	-0.03815
9.46	0.00247	0.209	0.423	0.04044
9.47	0.00258	0.11	0.417	-0.01434
9.48	0.00273	0.276	0.423	0.02701
9.49	0.00276	0.099	0.433	0.01587
9.5	0.00261	0.202	0.438	-0.04623
9.51	0.00259	0.125	0.429	0.02014
9.52	0.00259	0.156	0.439	-0.01938
9.53	0.00261	0.136	0.423	-0.05981
9.54	0.00244	0.204	0.428	-0.00458
9.55	0.00246	0.107	0.431	-0.03113
9.56	0.00258	0.282	0.435	-0.02823
9.57	0.00259	0.127	0.428	-0.03708
9.58	0.00258	0.182	0.429	0.01617
9.59	0.00259	0.219	0.433	-0.02777
9.6	0.00258	0.181	0.428	-0.04959
9.61	0.00246	0.141	0.433	0.09872
9.62	0.00259	0.174	0.421	0.03616
9.63	0.00259	0.18	0.455	0.03143
9.64	0.00259	0.206	0.44	0.02655
9.65	0.00273	0.197	0.424	-0.06058
9.66	0.00259	0.165	0.433	-0.00305
9.67	0.00261	0.125	0.429	-0.00961
9.68	0.00259	0.138	0.428	0.01419
9.69	0.00246	0.161	0.434	0.03784
9.7	0.00259	0.168	0.413	-0.04761
9.71	0.00258	0.169	0.433	0.03036
9.72	0.00258	0.159	0.423	-0.06012
9.73	0.00262	0.26	0.429	-0.0354
9.74	0.00258	0.171	0.43	0.06989
9.75	0.00246	0.201	0.423	-0.12634
9.76	0.00244	0.196	0.423	0.03143
9.77	0.00259	0.19	0.415	-0.06271
9.78	0.00258	0.196	0.435	0.00153
9.79	0.0027	0.154	0.429	0.04807
9.8	0.00258	0.209	0.41	-0.08636
9.81	0.00259	0.209	0.423	-0.0209
9.82	0.00258	0.171	0.423	-0.03983
9.83	0.00247	0.196	0.428	0.00381
9.84	0.00244	0.176	0.423	-0.02808
9.85	0.00273	0.227	0.434	-0.06165
9.86	0.00246	0.22	0.428	0.01053
9.87	0.00273	0.188	0.423	-0.04929
9.88	0.00275	0.144	0.423	0.02502
9.89	0.00258	0.174	0.43	-0.01602
9.9	0.00273	0.168	0.425	-0.04425
9.91	0.00247	0.213	0.423	-0.01663
9.92	0.00261	0.269	0.429	-0.08026
9.93	0.00258	0.141	0.444	-0.01083
9.94	0.00247	0.199	0.423	0.00824
9.95	0.00247	0.211	0.435	-0.03098
9.96	0.00258	0.196	0.429	0.02075
9.97	0.00258	0.166	0.429	-0.01526
9.98	0.00259	0.186	0.414	0.00153
9.99	0.00287	0.249	0.423	-0.00168
10	0.00256	0.137	0.425	-0.02716
10.01	0.00246	0.188	0.426	0.02853
10.02	0.00259	0.179	0.425	-0.02884
10.03	0.00273	0.177	0.418	0.02548
10.04	0.00261	0.211	0.423	0.05249
10.05	0.00247	0.166	0.433	-0.01373
10.06	0.00258	0.189	0.437	-0.02014
10.07	0.00246	0.498	0.43	-0.08102
10.08	0.00259	0.136	0.423	-0.02563
10.09	0.00272	0.158	0.43	-0.06409
10.1	0.00259	0.224	0.455	-0.07568
10.11	0.00259	0.226	0.412	0.02762
10.12	0.00273	0.183	0.43	-0.03021
10.13	0.00273	0.152	0.429	0.01801
10.14	0.00259	0.151	0.43	-0.01114
10.15	0.00258	0.202	0.439	-0.07324
10.16	0.00247	0.202	0.429	0.01556
10.17	0.00261	0.25	0.429	-0.04745
10.18	0.00275	0.21	0.43	-0.03296
10.19	0.00247	0.236	0.423	0.01389
10.2	0.00273	0.204	0.423	-0.10406
10.21	0.00258	0.163	0.476	0.00854
10.22	0.00261	0.237	0.429	-0.0589
10.23	0.00246	0.196	0.433	-0.01556
10.24	0.00275	0.197	0.431	-0.00488
10.25	0.00247	0.171	0.429	-0.06973
10.26	0.00261	0.169	0.423	-0.00107
10.27	0.00258	0.213	0.435	-0.11383
10.28	0.00259	0.194	0.43	-0.00244
10.29	0.00273	0.159	0.429	0.00702
10.3	0.00247	0.181	0.434	-0.04593
10.31	0.00258	0.174	0.439	-0.00488
10.32	0.00247	0.193	0.423	-0.00977
10.33	0.00273	0.152	0.418	-0.00702
10.34	0.00258	0.211	0.423	0.04227
10.35	0.00259	0.183	0.421	-0.00153
10.36	0.00259	0.198	0.433	0.02914
10.37	0.00273	0.492	0.43	-0.04471
10.38	0.00246	0.213	0.438	-0.00519
10.39	0.00258	0.061	0.423	-0.03113
10.4	0.00258	0.181	0.423	-0.09811
10.41	0.00246	0.107	0.423	0.00809
10.42	0.00243	0.126	0.43	-0.02731
10.43	0.00258	0.146	0.418	0.01877
10.44	0.00261	0.173	0.428	-0.01846
10.45	0.00258	0.199	0.432	-0.08194
10.46	0.00273	0.196	0.429	0.0383
10.47	0.00259	0.223	0.43	-0.02457
10.48	0.00258	0.122	0.43	-0.02823
10.49	0.00259	0.211	0.428	0.03235
10.5	0.00259	0.22	0.4	-0.04471
10.51	0.00259	0.19	0.435	0.03998
10.52	0.00273	0.282	0.404	0.01083
10.53	0.00261	0.196	0.429	-0.0354
10.54	0.00247	0.203	0.43	0.02182
10.55	0.00246	0.205	0.42	-0.06897
10.56	0.00259	0.241	0.432	0.06104
10.57	0.00246	0.13	0.434	-0.01724
10.58	0.00259	0.112	0.419	0.00458
10.59	0.00258	0.074	0.428	0.01938
10.6	0.00261	0.151	0.418	-0.07599
10.61	0.00273	0.255	0.423	0.01038
10.62	0.00258	0.182	0.423	0.01205
10.63	0.00259	0.198	0.419	-0.03311
10.64	0.00259	0.138	0.423	0.00275
10.65	0.00261	0.181	0.433	-0.05814
10.66	0.00256	0.518	0.428	0.03464
10.67	0.00247	0.143	0.43	-0.0032
10.68	0.00261	0.142	0.431	-0.00931
10.69	0.00258	0.174	0.444	0.02808
10.7	0.00275	0.123	0.435	-0.1149
10.71	0.00259	0.189	0.423	0.00519
10.72	0.00259	0.249	0.419	-0.0737
10.73	0.00246	0.183	0.429	-0.03479
10.74	0.00258	0.223	0.417	0.07446
10.75	0.00273	0.213	0.434	-0.04547
10.76	0.00259	0.23	0.429	0.01602
10.77	0.00261	0.527	0.423	0.01938
10.78	0.00272	0.159	0.43	-0.04105
10.79	0.00258	0.166	0.43	0.03372
10.8	0.00244	0.205	0.429	-0.09018
10.81	0.00259	0.176	0.431	-0.00015
10.82	0.00261	0.167	0.429	-0.01862
10.83	0.00261	0.193	0.433	-0.03159
10.84	0.00246	0.198	0.423	0.03891
10.85	0.00244	0.176	0.423	-0.09155
10.86	0.00259	0.15	0.429	0.05157
10.87	0.00247	0.2	0.428	-0.00946
10.88	0.00258	0.183	0.427	0.02075
10.89	0.00259	0.168	0.428	-0.02594
10.9	0.0023	0.228	0.433	-0.10315
10.91	0.00259	0.152	0.434	-0.05692
10.92	0.00258	0.19	0.423	-0.00732
10.93	0.00259	0.153	0.434	-0.04166
10.94	0.00261	0.269	0.425	0.03342
10.95	0.00244	0.221	0.429	-0.07553
10.96	0.00247	0.179	0.429	0.01068
10.97	0.00261	0.151	0.429	-0.01663
10.98	0.00259	0.182	0.423	-0.03677
10.99	0.00261	0.166	0.419	-0.05539
11	0.00246	0.204	0.43	-0.05737
11.01	0.00261	0.198	0.425	-0.01709
11.02	0.00275	0.19	0.423	-0.08652
11.03	0.00259	0.157	0.428	-0.03876
11.04	0.00273	0.302	0.429	-0.02975
11.05	0.00258	0.211	0.435	-0.08545
11.06	0.00258	0.455	0.423	0.01709
11.07	0.00273	0.194	0.422	0.02396
11.08	0.00259	0.219	0.435	-0.07446
11.09	0.00259	0.288	0.428	-0.00854
11.1	0.00244	0.169	0.429	0.009
11.11	0.00259	0.19	0.423	-0.03723
11.12	0.00261	0.255	0.428	-0.06775
11.13	0.00261	0.168	0.433	-0.0882
11.14	0.00259	0.136	0.43	0.01465
11.15	0.00261	0.116	0.428	-0.05661
11.16	0.00247	0.193	0.435	0.04257
11.17	0.00247	0.173	0.429	-0.06287
11.18	0.00273	0.165	0.428	0.0386
11.19	0.00246	0.17	0.439	0.02441
11.2	0.00273	0.193	0.427	-0.05585
11.21	0.00259	0.166	0.432	0.04745
11.22	0.00273	0.232	0.417	-0.02411
11.23	0.00259	0.196	0.423	-0.02991
11.24	0.00259	0.147	0.43	0.00656
11.25	0.00256	0.269	0.435	-0.03098
11.26	0.00273	0.191	0.429	-0.0293
11.27	0.00273	0.21	0.431	-0.03418
11.28	0.00259	0.197	0.429	0.01953
11.29	0.00259	0.167	0.412	0.02121
11.3	0.00259	0.198	0.44	-0.08545
11.31	0.00272	0.157	0.423	-0.03479
11.32	0.00259	0.264	0.412	-0.03494
11.33	0.00273	0.12	0.418	0.02167
11.34	0.00259	0.251	0.423	-0.00366
11.35	0.00272	0.226	0.433	-0.02975
11.36	0.00261	0.279	0.428	0.0383
11.37	0.00259	0.189	0.433	-0.03998
11.38	0.00261	0.15	0.423	-0.04959
11.39	0.00246	0.2	0.419	0.00717
11.4	0.00243	0.092	0.424	-0.02701
11.41	0.00244	0.167	0.428	0.00854
11.42	0.00259	0.1	0.429	-0.02411
11.43	0.00259	0.199	0.428	-0.01495
11.44	0.00259	0.137	0.43	0.02777
11.45	0.00272	0.129	0.434	-0.05066
11.46	0.00256	0.234	0.424	-0.0264
11.47	0.00259	0.211	0.466	-0.01266
11.48	0.00259	0.212	0.423	0.02411
11.49	0.00258	0.205	0.43	-0.02441
11.5	0.0027	0.181	0.429	-0.05737
11.51	0.00261	0.203	0.423	0.01663
11.52	0.00272	0.196	0.429	-0.03067
11.53	0.00246	0.153	0.418	0.00626
11.54	0.00246	0.191	0.427	0.05539
11.55	0.00246	0.213	0.43	-0.07217
11.56	0.00246	0.351	0.428	-0.00122
11.57	0.00273	0.236	0.428	-0.0856
11.58	0.00258	0.179	0.434	0.02258
11.59	0.00246	0.18	0.43	-0.00702
11.6	0.00246	0.204	0.434	0.00107
11.61	0.00273	0.184	0.429	0.04486
11.62	0.00259	0.174	0.435	-0.00961
11.63	0.00259	0.22	0.429	-0.00046
11.64	0.00246	0.339	0.434	-0.01068
11.65	0.00275	0.166	0.424	-0.05814
11.66	0.00259	0.191	0.429	0.03601
11.67	0.00259	0.116	0.423	-0.03906
11.68	0.00259	0.21	0.421	0.03052
11.69	0.00261	0.191	0.428	0.00748
11.7	0.00256	0.195	0.428	-0.02716
11.71	0.00261	0.204	0.423	0.02853
11.72	0.00288	0.221	0.434	-0.03815
11.73	0.00261	0.172	0.434	-0.00656
11.74	0.00261	0.213	0.428	0.02716
11.75	0.00273	0.373	0.423	-0.0705
11.76	0.00247	0.234	0.43	-0.0351
11.77	0.00247	0.175	0.423	-0.04669
11.78	0.00247	0.188	0.43	0.00244
11.79	0.0027	0.155	0.413	-0.02777
11.8	0.00246	0.204	0.414	-0.0705
11.81	0.00244	0.202	0.429	0.06622
11.82	0.00273	-0.234	0.429	-0.00229
11.83	0.00247	0.213	0.396	-0.0502
11.84	0.00259	0.198	0.4	0.0856
11.85	0.00258	0.159	0.432	-0.01923
11.86	0.00258	0.174	0.422	0.05539
11.87	0.00259	0.366	0.435	-0.02487
11.88	0.00258	0.197	0.429	0.00793
11.89	0.00259	0.106	0.433	-0.0235
11.9	0.00273	0.161	0.43	-0.06409
11.91	0.00258	0.162	0.434	0.02701
11.92	0.00272	0.131	0.431	-0.03448
11.93	0.00287	0.189	0.433	0.00031
11.94	0.00246	0.19	0.43	0.02106
11.95	0.00244	0.166	0.429	-0.0148
11.96	0.00258	0.189	0.428	0.0383
11.97	0.00258	0.129	0.434	-0.02182
11.98	0.00273	0.218	0.428	0.02625
11.99	0.00258	0.2	0.435	0.02487
12	0.00247	0.166	0.432	0.01862
12.01	0.00259	0.293	0.43	0.05798
12.02	0.00285	0.151	0.423	-0.05936
12.03	0.00259	0.258	0.429	0.01968
12.04	0.00246	0.121	0.439	0.00214
12.05	0.00258	0.197	0.422	-0.04715
12.06	0.00258	0.185	0.433	0.01938
12.07	0.00275	0.224	0.429	-0.07965
12.08	0.00246	0.168	0.438	-0.02304
12.09	0.00246	0.152	0.434	-0.01938
12.1	0.00259	0.197	0.423	-0.07248
12.11	0.00247	0.225	0.407	-0.00015
12.12	0.00258	0.442	0.439	-0.05981
12.13	0.00261	0.217	0.429	0.02426
12.14	0.0023	0.059	0.429	0.00473
12.15	0.00246	0.185	0.429	-0.05127
12.16	0.00273	0.103	0.433	0.0499
12.17	0.00259	0.107	0.427	0.03311
12.18	0.00259	0.196	0.43	-0.02945
12.19	0.00272	0.173	0.44	0.02686
12.2	0.00273	0.065	0.43	-0.04837
12.21	0.00246	0.176	0.429	-0.01678
12.22	0.00259	0.185	0.424	-0.07324
12.23	0.00275	0.114	0.433	0.0325
12.24	0.00259	0.215	0.43	-0.01968
12.25	0.00273	0.151	0.435	-0.03906
12.26	0.00232	0.181	0.434	-0.0119
12.27	0.00273	0.247	0.429	-0.08163
12.28	0.00273	0.248	0.433	-0.00366
12.29	0.0023	0.198	0.43	0.01694
12.3	0.00258	0.228	0.43	-0.02808
12.31	0.00259	0.21	0.433	0.00626
12.32	0.00259	0.236	0.423	-0.05325
12.33	0.00258	0.178	0.409	-0.04654
12.34	0.00232	0.186	0.429	0.00534
12.35	0.00259	0.176	0.427	-0.03677
12.36	0.00272	0.102	0.428	0.03738
12.37	0.00272	0.152	0.428	-0.01785
12.38	0.00259	0.269	0.429	0.06577
12.39	0.00273	0.286	0.423	-0.01129
12.4	0.00244	0.13	0.41	-0.02579
12.41	0.00259	0.173	0.433	-0.00183
12.42	0.00262	0.135	0.428	-0.05905
12.43	0.00272	0.223	0.434	0.01038
12.44	0.00275	0.173	0.413	-0.0148
12.45	0.00259	0.229	0.429	-0.03433
12.46	0.00259	0.153	0.436	-0.01419
12.47	0.00259	0.227	0.43	0.00961
12.48	0.00261	0.16	0.423	-0.01328
12.49	0.00246	0.157	0.429	0.05035
12.5	0.00259	0.175	0.491	-0.02731
12.51	0.00259	0.174	0.402	0.03113
12.52	0.00275	0.189	0.427	-0.01511
12.53	0.00247	0.149	0.43	-0.06485
12.54	0.00256	0.219	0.424	0.06882
12.55	0.00259	0.186	0.434	-0.06821
12.56	0.00259	0.174	0.433	-0.00015
12.57	0.00259	0.209	0.43	-0.047
12.58	0.00285	0.2	0.428	-0.03922
12.59	0.00273	0.173	0.43	0.03006
12.6	0.00261	0.208	0.427	0.00931
12.61	0.00275	0.213	0.424	0.0325
12.62	0.00273	0.265	0.433	-0.07629
12.63	0.00246	0.226	0.429	0.05157
12.64	0.00259	0.132	0.43	0.03159
12.65	0.00244	0.187	0.428	-0.02945
12.66	0.00258	0.182	0.424	0.0177
12.67	0.00258	0.168	0.429	-0.01724
12.68	0.0023	0.338	0.429	0.01923
12.69	0.00259	0.137	0.429	0.02914
12.7	0.00273	0.097	0.432	0.02823
12.71	0.00261	0.211	0.445	-0.01556
12.72	0.00259	0.209	0.43	-0.02869
12.73	0.00259	0.173	0.429	0.05508
12.74	0.00259	0.16	0.428	0.01862
12.75	0.00273	0.187	0.43	-0.03372
12.76	0.00259	0.202	0.439	-0.01282
12.77	0.00261	0.15	0.434	-0.07477
12.78	0.00273	0.175	0.429	-0.03189
12.79	0.00259	0.26	0.428	0.02884
12.8	0.00258	0.421	0.429	-0.01678
12.81	0.00261	0.116	0.434	0.02335
12.82	0.00259	0.121	0.43	0.01846
12.83	0.00259	0.217	0.429	-0.00473
12.84	0.00259	0.085	0.429	-0.01724
12.85	0.00275	0.196	0.435	-0.05646
12.86	0.00246	0.544	0.424	0.03296
12.87	0.00244	0.114	0.429	-0.0676
12.88	0.00275	0.198	0.428	0.01968
12.89	0.00243	0.181	0.417	-0.03387
12.9	0.00259	0.182	0.423	-0.00992
12.91	0.00261	0.164	0.419	-0.02579
12.92	0.00273	0.149	0.433	-0.03662
12.93	0.00273	0.265	0.434	0.00961
12.94	0.00272	0.191	0.434	0.02686
12.95	0.00261	0.211	0.413	-0.02716
12.96	0.00259	0.162	0.424	0.03616
12.97	0.00259	0.159	0.412	0.00824
12.98	0.00258	0.128	0.429	-0.05814
12.99	0.00259	-0.187	0.423	0.00717
13	0.00247	0.165	0.423	-0.02716
13.01	0.00246	0.174	0.423	0.04868
13.02	0.00235	0.394	0.434	-0.03189
13.03	0.00246	0.235	0.434	0.0325
13.04	0.00261	0.234	0.428	0.00305
13.05	0.00259	0.183	0.429	-0.00473
13.06	0.00259	0.186	0.424	0.00992
13.07	0.00273	0.265	0.428	-0.03311
13.08	0.00247	0.135	0.417	-0.0148
13.09	0.00258	0.157	0.434	0.01236
13.1	0.00261	0.15	0.429	-0.00183
13.11	0.00258	0.167	0.424	0.0325
13.12	0.00246	0.193	0.429	0.0116
13.13	0.00244	0.189	0.411	-0.02563
13.14	0.00259	0.183	0.429	0.05051
13.15	0.00275	0.184	0.428	-0.04028
13.16	0.00259	0.242	0.428	0.0325
13.17	0.00285	0.19	0.423	-0.04272
13.18	0.00259	0.173	0.44	-0.0502
13.19	0.00258	0.169	0.428	0.00809
13.2	0.00261	0.217	0.424	0.00031
13.21	0.00259	0.191	0.416	0.01083
13.22	0.00273	0.19	0.423	-0.01862
13.23	0.00273	0.181	0.428	0.02182
13.24	0.00261	0.161	0.424	0.01038
13.25	0.00259	0.166	0.429	-0.03265
13.26	0.00275	0.168	0.428	-0.02396
13.27	0.00273	0.105	0.424	-0.03174
13.28	0.00258	0.201	0.428	-0.05386
13.29	0.00259	0.177	0.428	0.01724
13.3	0.00273	0.213	0.431	-0.01999
13.31	0.00273	0.461	0.43	0.01968
13.32	0.00259	0.19	0.424	-0.02899
13.33	0.00272	0.165	0.422	0.02075
13.34	0.00259	0.19	0.439	-0.0293
13.35	0.00258	0.174	0.424	-0.02869
13.36	0.00244	0.112	0.423	-0.00412
13.37	0.00246	0.219	0.424	-0.047
13.38	0.00233	0.199	0.423	-0.00183
13.39	0.00288	0.205	0.423	-0.0119
13.4	0.00244	0.191	0.428	-0.056
13.41	0.00273	0.182	0.449	0.03113
13.42	0.00273	0.144	0.411	-0.02182
13.43	0.00246	0.224	0.43	-0.056
13.44	0.00259	0.144	0.431	-0.01907
13.45	0.00232	0.183	0.429	0.06409
13.46	0.00261	0.188	0.429	0.00229
13.47	0.00273	0.146	0.434	0.0148
13.48	0.00246	0.158	0.429	-0.06851
13.49	0.00246	0.221	0.433	0.06317
13.5	0.00259	0.213	0.428	-0.06577
13.51	0.00258	0.212	0.428	0.0032
13.52	0.00273	0.1	0.434	-0.04929
13.53	0.00261	0.173	0.43	-0.08545
13.54	0.00244	0.172	0.43	-0.02762
13.55	0.00261	0.166	0.423	-0.04944
13.56	0.00259	0.194	0.429	0.01099
13.57	0.00246	0.242	0.428	-0.03723
13.58	0.00259	0.187	0.429	-0.01633
13.59	0.00246	0.22	0.428	-0.01114
13.6	0.00258	0.196	0.432	-0.06042
13.61	0.00247	0.211	0.432	0.02533
13.62	0.00273	0.18	0.438	-0.04898
13.63	0.00259	0.219	0.453	0.04196
13.64	0.00273	0.167	0.454	0.01221
13.65	0.00272	0.185	0.423	-0.01938
13.66	0.00247	0.198	0.423	0.06958
13.67	0.00259	0.086	0.43	-0.03372
13.68	0.00259	0.197	0.436	-0.00717
13.69	0.00259	0.152	0.423	-0.00626
13.7	0.00246	0.19	0.423	-0.04532
13.71	0.00244	0.181	0.429	0.00412
13.72	0.00261	0.178	0.428	-0.04852
13.73	0.00259	0.136	0.434	-0.02075
13.74	0.00259	0.21	0.429	0.01785
13.75	0.00247	0.128	0.423	-0.00534
13.76	0.00275	0.116	0.434	0.00137
13.77	0.00258	0.181	0.413	-0.05783
13.78	0.00259	0.077	0.428	-0.02029
13.79	0.00246	0.234	0.429	-0.00504
13.8	0.00261	0.118	0.434	0.03265
13.81	0.00259	0.111	0.412	0.01907
13.82	0.00259	0.217	0.43	-0.02701
13.83	0.00259	0.333	0.429	-0.04059
13.84	0.00244	0.219	0.427	-0.02182
13.85	0.00259	0.181	0.431	-0.00061
13.86	0.00261	0.181	0.429	0.01297
13.87	0.00275	0.101	0.431	0.00275
13.88	0.00272	0.144	0.433	-0.0705
13.89	0.00258	0.144	0.429	-0.0618
13.9	0.00246	0.112	0.43	-0.00397
13.91	0.00246	0.174	0.427	0.02045
13.92	0.00259	0.181	0.43	-0.04257
13.93	0.00259	0.232	0.418	-0.03036
13.94	0.00244	0.189	0.434	0.03204
13.95	0.00259	0.166	0.434	-0.03723
13.96	0.00273	0.196	0.43	-0.02899
13.97	0.00272	0.19	0.423	0.00137
13.98	0.00259	0.221	0.429	-0.05753
13.99	0.00272	0.19	0.433	0.02136
14	0.00259	0.219	0.423	-0.03342
14.01	0.00259	0.265	0.43	0.00519
14.02	0.00259	-0.004	0.43	-0.00519
14.03	0.00273	0.203	0.429	-0.00076
14.04	0.00261	0.25	0.434	0.02228
14.05	0.00259	0.068	0.428	-0.01831
14.06	0.00261	0.168	0.423	-0.00092
14.07	0.00259	0.234	0.433	-0.01068
14.08	0.00272	0.151	0.423	-0.03601
14.09	0.00258	0.249	0.429	0.00916
14.1	0.00273	0.211	0.435	-0.02716
14.11	0.00259	0.396	0.435	0.05859
14.12	0.00244	0.19	0.43	-0.00443
14.13	0.00258	0.21	0.43	-0.05402
14.14	0.00261	0.196	0.426	-0.02884
14.15	0.00273	0.164	0.436	-0.07248
14.16	0.00275	0.159	0.428	-0.02777
14.17	0.00258	0.222	0.424	-0.02945
14.18	0.00246	0.184	0.434	-0.01602
14.19	0.00272	0.157	0.412	0.05737
14.2	0.00261	0.205	0.429	-0.01389
14.21	0.00261	0.199	0.434	0.03082
14.22	0.00246	0.324	0.425	-0.02472
14.23	0.00246	0.159	0.432	-0.05005
14.24	0.0027	0.192	0.423	0.01511
14.25	0.00275	0.192	0.428	-0.03296
14.26	0.00246	0.186	0.423	0.06195
14.27	0.00258	0.036	0.432	0.00839
14.28	0.00244	0.17	0.429	0.02563
14.29	0.00244	0.167	0.423	-0.01877
14.3	0.00272	0.242	0.428	-0.03082
14.31	0.00261	0.127	0.423	0.07172
14.32	0.00259	0.196	0.405	-0.05646
14.33	0.00246	0.415	0.435	0.00778
14.34	0.00259	0.215	0.43	0.02899
14.35	0.00259	0.061	0.429	-0.02899
14.36	0.00246	0.209	0.424	0.07004
14.37	0.00261	0.196	0.428	-0.01251
14.38	0.00273	0.172	0.435	0.00809
14.39	0.00259	0.234	0.434	0.00687
14.4	0.00261	0.112	0.446	-0.00763
14.41	0.00259	0.123	0.474	0.02243
14.42	0.00272	0.136	0.429	-0.06851
14.43	0.00259	0.144	0.423	-0.01434
14.44	0.00261	0.186	0.423	0.05737
14.45	0.00261	0.204	0.445	0
14.46	0.00246	0.197	0.428	0.01236
14.47	0.00247	0.227	0.417	-0.07095
14.48	0.00273	0.396	0.424	0.00214
14.49	0.00246	0.183	0.427	-0.0351
14.5	0.00259	-0.006	0.423	0.01862
14.51	0.00272	0.138	0.419	0.03281
14.52	0.00273	0.203	0.428	-0.04791
14.53	0.00275	0.13	0.434	-0.01312
14.54	0.00259	0.359	0.423	-0.00916
14.55	0.00261	0.432	0.423	-0.05707
14.56	0.00272	0.16	0.454	0.0235
14.57	0.00258	0.13	0.434	-0.08621
14.58	0.00259	0.217	0.435	0.00137
14.59	0.00273	0.247	0.423	0.02274
14.6	0.00246	0.163	0.434	-0.00092
14.61	0.00259	0.166	0.43	0.02594
14.62	0.00259	0.247	0.438	-0.00427
14.63	0.00272	0.239	0.429	-0.03677
14.64	0.00261	0.189	0.43	-0.00931
14.65	0.00275	0.292	0.429	0.00168
14.66	0.00246	0.181	0.413	0.07385
14.67	0.00258	0.204	0.423	0.01953
14.68	0.00259	0.197	0.429	-0.0032
14.69	0.00259	0.181	0.43	-0.01617
14.7	0.00259	0.188	0.431	-0.04272
14.71	0.00261	0.172	0.433	-0.03433
14.72	0.00288	0.199	0.434	-0.00305
14.73	0.00246	0.18	0.428	-0.01465
14.74	0.00246	0.202	0.434	-0.03723
14.75	0.00247	0.156	0.43	-0.04211
14.76	0.00273	0.287	0.423	0.02731
14.77	0.00272	0.095	0.434	-0.03067
14.78	0.00247	0.224	0.408	-0.07401
14.79	0.00258	0.262	0.429	0.05539
14.8	0.00273	0.198	0.427	0.01953
14.81	0.00246	0.234	0.424	0.00473
14.82	0.00275	0.197	0.411	0.01389
14.83	0.00259	0.189	0.43	0.02411
14.84	0.00273	0.203	0.423	0.01373
14.85	0.00259	0.165	0.433	-0.0322
14.86	0.00261	0.204	0.431	0.01282
14.87	0.00258	0.174	0.435	-0.01022
14.88	0.00259	0.176	0.429	-0.04135
14.89	0.00247	0.128	0.438	-0.03281
14.9	0.00261	0.196	0.423	-0.05417
14.91	0.00246	0.204	0.428	-0.00305
14.92	0.00258	0.196	0.439	-0.00565
14.93	0.00272	0.175	0.433	-0.02335
14.94	0.00246	0.159	0.423	0.00015
14.95	0.00259	0.126	0.424	0.00488
14.96	0.00261	0.174	0.44	0.03723
14.97	0.00262	0.188	0.423	-0.0145
14.98	0.00273	0.177	0.429	-0.02151
14.99	0.00259	0.168	0.428	-0.02655
15	0.00244	0.171	0.435	-0.09644
15.01	0.00287	0.185	0.434	0.06485
15.02	0.00285	0.172	0.423	-0.06104
15.03	0.00275	0.183	0.43	0.03632
15.04	0.00258	0.181	0.435	0.02182
15.05	0.0023	0.166	0.433	0.00961
15.06	0.00275	0.227	0.429	0.01923
15.07	0.00258	0.174	0.433	-0.00778
15.08	0.00272	0.173	0.387	-0.00534
15.09	0.00259	0.158	0.443	0.05966
15.1	0.00259	0.174	0.43	-0.0177
15.11	0.00272	0.165	0.423	0.06241
15.12	0.00273	0.129	0.428	0.01678
15.13	0.00261	0.161	0.441	-0.04715
15.14	0.00259	0.122	0.425	-0.02579
15.15	0.00246	0.163	0.424	0.01511
15.16	0.00259	0.15	0.423	0.03204
15.17	0.00273	0.19	0.431	0.03403
15.18	0.00232	0.245	0.429	-0.0177
15.19	0.00259	0.137	0.429	0.0061
15.2	0.00246	0.181	0.43	-0.00702
15.21	0.00275	0.196	0.43	0.01343
15.22	0.00275	0.206	0.423	-0.01038
15.23	0.00259	0.174	0.434	-0.00504
15.24	0.00246	0.18	0.429	0.04715
15.25	0.00246	0.177	0.456	0.00809
15.26	0.00273	0.166	0.423	0.009
15.27	0.00232	0.181	0.429	-0.00427
15.28	0.00246	0.224	0.432	-0.0264
15.29	0.00259	0.149	0.429	0.03647
15.3	0.00247	0.15	0.428	-0.00793
15.31	0.00273	0.153	0.434	-0.02838
15.32	0.00259	0.196	0.43	-0.02457
15.33	0.00244	0.208	0.428	0.00839
15.34	0.00259	0.12	0.43	-0.00824
15.35	0.00287	0.174	0.427	-0.01831
15.36	0.00273	0.211	0.43	-0.0293
15.37	0.00273	0.217	0.428	0.07751
15.38	0.00259	0.191	0.423	0.04059
15.39	0.00273	0.197	0.43	-0.00473
15.4	0.00272	0.183	0.434	-0.0177
15.41	0.00273	0.143	0.423	0.00168
15.42	0.00273	0.136	0.43	0.00092
15.43	0.00273	0.04	0.432	0.00183
15.44	0.0023	0.202	0.421	0.05905
15.45	0.00261	0.138	0.428	-0.02228
15.46	0.00273	0.189	0.424	-0.04074
15.47	0.00259	0.16	0.416	-0.00671
15.48	0.00259	0.166	0.431	0.02701
15.49	0.0023	0.151	0.428	0.03098
15.5	0.00259	0.2	0.417	-0.05661
15.51	0.00261	0.181	0.419	0.03799
15.52	0.00259	0.155	0.429	-0.04944
15.53	0.00244	0.195	0.423	-0.01816
15.54	0.00259	0.172	0.423	-0.07462
15.55	0.00259	0.178	0.433	-0.03769
15.56	0.00261	0.161	0.428	-0.03036
15.57	0.00258	0.189	0.424	-0.01343
15.58	0.00244	0.174	0.428	0.0087
15.59	0.00258	0.208	0.435	0.00977
15.6	0.00273	0.092	0.418	-0.02014
15.61	0.00273	0.211	0.424	-0.03662
15.62	0.00261	0.205	0.446	0.00717
15.63	0.00259	0.193	0.435	-0.03555
15.64	0.00246	0.232	0.424	0.02274
15.65	0.00259	0.219	0.436	-0.00946
15.66	0.00272	0.136	0.423	-0.01694
15.67	0.00273	0.174	0.46	-0.09109
15.68	0.00243	0.059	0.428	-0.0589
15.69	0.00259	0.197	0.429	0.00656
15.7	0.00247	0.153	0.413	-0.00961
15.71	0.00285	0.431	0.427	0.04913
15.72	0.00246	0.196	0.423	-0.07385
15.73	0.00246	0.167	0.439	0.01465
15.74	0.00244	0.202	0.435	0.03296
15.75	0.00258	0.184	0.429	-0.05997
15.76	0.00275	0.174	0.43	-0.05951
15.77	0.00246	0.182	0.423	-0.01328
15.78	0.00261	0.152	0.435	-0.01053
15.79	0.00261	0.169	0.428	0.00565
15.8	0.00259	0.185	0.439	-0.04501
15.81	0.00261	0.251	0.423	-0.03265
15.82	0.00247	0.129	0.434	0.00015
15.83	0.00261	0.22	0.43	-0.01144
15.84	0.00258	0.191	0.424	0.00763
15.85	0.00259	0.181	0.424	0.0264
15.86	0.00259	0.174	0.434	-0.02762
15.87	0.00273	0.129	0.429	-0.06241
15.88	0.00246	0.196	0.44	0.04898
15.89	0.00244	0.183	0.423	-0.02396
15.9	0.00273	0.467	0.424	0.04166
15.91	0.00287	0.181	0.423	-0.02502
15.92	0.00258	0.183	0.435	0.00061
15.93	0.00258	0.086	0.427	-0.0264
15.94	0.00262	0.201	0.43	0.03464
15.95	0.00259	0.189	0.429	-0.05173
15.96	0.00259	0.258	0.428	0.03448
15.97	0.00273	0.165	0.43	-0.05341
15.98	0.00244	0.469	0.423	-0.00717
15.99	0.00261	0.217	0.433	0.05173
16	0.00246	0.207	0.423	-0.03235
16.01	0.00273	0.176	0.434	0.01434
16.02	0.00258	0.183	0.423	-0.0061
16.03	0.00272	0.303	0.429	0.03983
16.04	0.00259	0.178	0.423	0.02182
16.05	0.00247	0.17	0.429	-0.01511
16.06	0.00275	0.174	0.432	-0.03876
16.07	0.00259	0.166	0.439	0.0116
16.08	0.00259	0.175	0.432	-0.05157
16.09	0.00258	0.153	0.43	-0.00183
16.1	0.00261	0.049	0.429	0.01938
16.11	0.00259	0.191	0.429	0.00748
16.12	0.00259	0.076	0.43	-0.00519
16.13	0.00262	0.305	0.429	0.0119
16.14	0.00258	0.093	0.434	0.03906
16.15	0.00256	0.158	0.407	0.00732
16.16	0.00246	0.155	0.417	-0.04425
16.17	0.00244	0.109	0.424	-0.00412
16.18	0.00273	0.174	0.423	-0.05325
16.19	0.00273	0.179	0.429	-0.0032
16.2	0.00259	0.112	0.427	-0.02609
16.21	0.00246	0.18	0.43	-0.0322
16.22	0.00261	0.054	0.43	0.00244
16.23	0.00259	0.175	0.429	-0.04196
16.24	0.00273	0.346	0.438	-0.00854
16.25	0.00273	0.22	0.428	-0.02747
16.26	0.00276	0.198	0.434	0.01144
16.27	0.00259	0.129	0.43	-0.03128
16.28	0.00272	0.19	0.43	0.0267
16.29	0.00259	0.188	0.428	0.00488
16.3	0.00246	0.284	0.43	-0.04044
16.31	0.00244	0.176	0.423	0.03662
16.32	0.00261	0.278	0.434	0.01633
16.33	0.00258	0.212	0.433	-0.02899
16.34	0.00261	0.129	0.428	0.03143
16.35	0.00273	0.183	0.424	0.06287
16.36	0.00259	0.168	0.433	-0.02716
16.37	0.00259	0.189	0.466	-0.05814
16.38	0.00256	0.21	0.433	-0.00977
16.39	0.00261	0.206	0.423	0.05798
16.4	0.00273	0.19	0.423	-0.0119
16.41	0.00259	0.067	0.431	-0.02747
16.42	0.00273	0.078	0.43	-0.07446
16.43	0.00244	0.218	0.43	0.02594
16.44	0.00246	0.181	0.419	0.00214
16.45	0.00246	0.212	0.426	-0.03738
16.46	0.00247	0.168	0.442	-0.06027
16.47	0.00258	0.383	0.43	0.01038
16.48	0.00258	0.14	0.42	0.0145
16.49	0.0027	0.196	0.43	0.05493
16.5	0.00287	0.19	0.43	-0.01938
16.51	0.00275	0.19	0.429	-0.02991
16.52	0.00259	0.203	0.435	-0.02274
16.53	0.00246	0.176	0.428	0.01617
16.54	0.00272	0.26	0.424	0.02792
16.55	0.00246	0.182	0.422	-0.07507
16.56	0.00261	0.204	0.43	-0.02792
16.57	0.00261	0.187	0.435	-0.01328
16.58	0.00258	0.17	0.423	-0.00076
16.59	0.00261	0.179	0.423	-0.03143
16.6	0.00273	0.174	0.423	-0.03616
16.61	0.00247	0.174	0.433	-0.01038
16.62	0.00273	0.192	0.378	0
16.63	0.00259	0.172	0.429	0.01801
16.64	0.00259	0.168	0.398	-0.00565
16.65	0.00259	0.176	0.429	-0.03662
16.66	0.00275	0.24	0.423	0.0235
16.67	0.00259	0.257	0.43	-0.04715
16.68	0.00261	0.16	0.423	0.02777
16.69	0.00272	0.166	0.429	0.02655
16.7	0.00287	0.236	0.423	-0.00305
16.71	0.00259	0.174	0.436	-0.05386
16.72	0.00261	0.195	0.408	-0.02655
16.73	0.00258	0.322	0.429	-0.00092
16.74	0.00256	0.189	0.429	-0.02228
16.75	0.00247	0.087	0.424	0.00549
16.76	0.00261	0.184	0.439	0.04105
16.77	0.00259	0.251	0.407	-0.07645
16.78	0.00258	0.232	0.418	-0.01175
16.79	0.00259	0.105	0.423	-0.00671
16.8	0.00259	0.035	0.428	-0.01816
16.81	0.00258	0.167	0.418	-0.02808
16.82	0.00272	0.105	0.423	-0.05569
16.83	0.00258	0.16	0.432	-0.02426
16.84	0.00246	0.129	0.435	-0.02136
16.85	0.00258	0.168	0.423	-0.01877
16.86	0.00246	0.196	0.423	0.01434
16.87	0.00258	0.176	0.423	-0.06226
16.88	0.00258	0.243	0.422	0.00137
16.89	0.00246	0.197	0.429	0.00534
16.9	0.00275	0.188	0.424	-0.01648
16.91	0.00246	0.223	0.429	0.03754
16.92	0.00261	0.202	0.418	-0.02975
16.93	0.00273	0.194	0.428	-0.07675
16.94	0.00259	0.15	0.425	0.0029
16.95	0.00272	0.167	0.424	-0.03891
16.96	0.00275	0.159	0.43	-0.009
16.97	0.00258	0.203	0.429	0.01572
16.98	0.00247	0.202	0.434	-0.02136
16.99	0.00244	0.21	0.451	-0.00687
17	0.00259	0.054	0.431	-0.00504
17.01	0.00247	0.145	0.43	0.03021
17.02	0.00259	0.122	0.43	0.03021
17.03	0.00261	0.278	0.423	0.00931
17.04	0.00247	0.214	0.433	0.00748
17.05	0.00258	0.187	0.423	0.0061
17.06	0.00244	0.174	0.424	0.00977
17.07	0.00272	0.198	0.433	-0.05203
17.08	0.00259	0.157	0.428	-0.02747
17.09	0.00247	0.182	0.395	0.03098
17.1	0.00273	0.211	0.433	-0.02502
17.11	0.00258	0.182	0.452	-0.0061
17.12	0.00246	0.196	0.429	0.02228
17.13	0.00258	0.122	0.424	0.03479
17.14	0.00275	0.157	0.433	-0.00824
17.15	0.00259	0.135	0.43	-0.04852
17.16	0.00259	0.185	0.423	0.0087
17.17	0.00246	0.129	0.414	0.01587
17.18	0.00256	0.174	0.423	0.00885
17.19	0.00244	0.122	0.435	-0.01251
17.2	0.00258	0.107	0.438	0.01724
17.21	0.00259	0.205	0.43	0.06516
17.22	0.00256	0.207	0.423	-0.03235
17.23	0.00272	0.198	0.424	0.01816
17.24	0.00232	0.173	0.429	0.05249
17.25	0.00273	0.174	0.429	-0.03586
17.26	0.00261	0.432	0.423	0.01801
17.27	0.00259	0.202	0.43	-0.00778
17.28	0.00258	0.233	0.428	0.00748
17.29	0.00258	0.176	0.423	0.00717
17.3	0.00261	0.188	0.428	0.03418
17.31	0.00261	0.207	0.428	0.01663
17.32	0.00258	0.113	0.423	-0.05157
17.33	0.00244	0.153	0.456	-0.03204
17.34	0.00272	0.199	0.461	0.07202
17.35	0.00259	0.203	0.429	-0.03632
17.36	0.00273	0.322	0.414	0.08347
17.37	0.00259	0.107	0.423	-0.03006
17.38	0.00259	0.136	0.443	-0.02441
17.39	0.00259	0.194	0.428	0.00473
17.4	0.00256	0.223	0.433	-0.065
17.41	0.00261	0.205	0.432	0.03448
17.42	0.00258	0.197	0.428	-0.07217
17.43	0.00259	0.181	0.422	-0.00549
17.44	0.00247	0.07	0.43	0.01099
17.45	0.00272	0.498	0.43	-0.03647
17.46	0.00246	0.181	0.433	0.01038
17.47	0.00243	0.158	0.424	-0.02747
17.48	0.0023	0.174	0.43	-0.009
17.49	0.00258	0.248	0.417	0.01495
17.5	0.00258	0.194	0.417	0.01678
17.51	0.00258	0.206	0.428	-0.03265
17.52	0.00259	0.175	0.434	-0.00763
17.53	0.00259	0.152	0.437	0.02426
17.54	0.00246	0.213	0.423	0.00473
17.55	0.00273	0.174	0.428	-0.04471
17.56	0.00285	0.144	0.435	0.04303
17.57	0.00258	0.174	0.43	-0.01755
17.58	0.00246	0.22	0.428	-0.05966
17.59	0.00272	0.137	0.424	0.0293
17.6	0.00273	0.228	0.423	0.02151
17.61	0.00261	0.159	0.429	-0.00137
17.62	0.00287	0.16	0.428	0.01465
17.63	0.00275	0.212	0.429	0.0238
17.64	0.00259	0.204	0.43	-0.00641
17.65	0.00273	0.189	0.425	-0.01602
17.66	0.00259	0.23	0.427	0.056
17.67	0.00259	0.174	0.428	-0.04959
17.68	0.00259	0.174	0.432	0.01633
17.69	0.00259	0.168	0.433	0.00626
17.7	0.00259	0.152	0.429	-0.01633
17.71	0.00247	0.197	0.439	0.06866
17.72	0.00256	0.212	0.436	-0.02625
17.73	0.00246	0.201	0.428	0.00351
17.74	0.00259	0.275	0.425	0.04852
17.75	0.00244	0.228	0.43	-0.01038
17.76	0.00259	0.137	0.419	0.04135
17.77	0.00244	0.13	0.428	-0.05478
17.78	0.00232	0.189	0.429	-0.03738
17.79	0.00259	0.166	0.434	0.00824
17.8	0.00272	0.227	0.424	-0.03998
17.81	0.00273	0.196	0.429	0.01129
17.82	0.00258	0.187	0.429	-0.02014
17.83	0.00258	0.195	0.43	-0.02655
17.84	0.00259	0.113	0.423	-0.03036
17.85	0.00249	0.24	0.423	-0.04974
17.86	0.00246	-0.112	0.434	0.04929
17.87	0.00259	0.235	0.429	-0.06912
17.88	0.00243	0.173	0.439	0.009
17.89	0.00273	0.213	0.437	-0.0206
17.9	0.00258	0.205	0.43	0.03586
17.91	0.00273	0.146	0.429	-0.02945
17.92	0.00259	0.132	0.423	0.01221
17.93	0.00273	0.189	0.432	-0.05966
17.94	0.00246	0.21	0.423	0.0148
17.95	0.00275	0.159	0.423	0.00259
17.96	0.00232	0.248	0.429	0.10101
17.97	0.00244	0.17	0.424	-0.0061
17.98	0.00258	0.214	0.43	-0.00931
17.99	0.00261	0.127	0.429	-0.02151
18	0.00247	0.219	0.417	0.01282
18.01	0.00246	0.272	0.465	0.02808
18.02	0.00269	0.182	0.428	-0.05493
18.03	0.00285	0.331	0.433	0.05844
18.04	0.00259	0.185	0.445	0.02884
18.05	0.00272	0.236	0.412	0.00626
18.06	0.00275	0.167	0.429	0.01389
18.07	0.00232	0.241	0.418	0.03571
18.08	0.00244	0.113	0.429	0.04532
18.09	0.00258	0.166	0.428	-0.0206
18.1	0.00259	0.126	0.434	-0.04959
18.11	0.00288	0.235	0.434	0.08102
18.12	0.00246	0.182	0.433	-0.04318
18.13	0.00259	0.209	0.423	-0.05707
18.14	0.00262	0.369	0.429	0.02792
18.15	0.00247	0.202	0.424	-0.04318
18.16	0.00262	0.17	0.44	0.01785
18.17	0.00244	0.165	0.434	-0.01572
18.18	0.00258	0.011	0.43	0.00702
18.19	0.00272	0.175	0.423	-0.00122
18.2	0.00244	0.684	0.427	0.03296
18.21	0.00275	0.181	0.44	0.04379
18.22	0.00259	0.224	0.433	-0.04303
18.23	0.00246	0.182	0.44	0.05005
18.24	0.00259	0.175	0.43	-0.01755
18.25	0.00273	0.198	0.428	0.01694
18.26	0.00273	0.216	0.462	-0.0499
18.27	0.00261	0.162	0.435	-0.02533
18.28	0.00244	0.203	0.473	-0.00458
18.29	0.00259	0.175	0.429	0.00107
18.3	0.00261	0.123	0.424	-0.0473
18.31	0.00259	0.301	0.424	-0.009
18.32	0.00246	0.336	0.429	-0.03723
18.33	0.00259	0.119	0.429	-0.00916
18.34	0.00259	0.163	0.443	0.01495
18.35	0.00258	0.208	0.435	-0.06683
18.36	0.00273	0.212	0.434	0.0267
18.37	0.00258	0.105	0.412	-0.01129
18.38	0.00261	0.209	0.423	0.00351
18.39	0.00246	0.295	0.424	0.00229
18.4	0.00247	0.168	0.429	0.01953
18.41	0.00247	0.16	0.429	0.00076
18.42	0.00261	0.129	0.442	-0.00412
18.43	0.00259	0.164	0.428	0.01495
18.44	0.00247	0.167	0.437	0.01984
18.45	0.00273	0.151	0.428	-0.07431
18.46	0.00259	0.174	0.433	0.05417
18.47	0.00259	0.16	0.429	0.01251
18.48	0.00258	0.178	0.433	-0.00275
18.49	0.00261	0.179	0.434	0.06805
18.5	0.00273	0.159	0.433	0.01404
18.51	0.00258	0.262	0.428	0.03525
18.52	0.00246	0.139	0.424	-0.02548
18.53	0.00246	0.166	0.423	-0.047
18.54	0.00259	0.196	0.429	0.02075
18.55	0.00275	0.198	0.43	0.01404
18.56	0.00261	0.131	0.429	0.14175
18.57	0.00246	0.029	0.429	-0.08484
18.58	0.00273	0.189	0.423	-0.00916
18.59	0.00246	0.252	0.423	0.05447
18.6	0.00259	0.19	0.429	-0.03189
18.61	0.00232	0.287	0.434	0.02625
18.62	0.00261	0.206	0.437	-0.02777
18.63	0.00261	0.444	0.436	-0.03113
18.64	0.00244	0.204	0.431	0.02625
18.65	0.00247	0.181	0.428	-0.01785
18.66	0.00272	0.183	0.435	-0.0296
18.67	0.00247	0.43	0.43	-0.04913
18.68	0.00247	0.232	0.434	0.00854
18.69	0.00275	0.211	0.419	-0.00244
18.7	0.00273	0.136	0.425	0.01968
18.71	0.00259	0.241	0.429	0.09216
18.72	0.00246	0.183	0.423	0.01419
18.73	0.00259	0.213	0.424	0.01343
18.74	0.00247	0.18	0.423	0.04547
18.75	0.00258	0.162	0.423	-0.02106
18.76	0.00259	0.219	0.435	0.09964
18.77	0.00259	0.251	0.434	-0.02701
18.78	0.00259	0.205	0.423	0.03326
18.79	0.00246	0.148	0.413	0.02655
18.8	0.00259	0.156	0.428	0.02457
18.81	0.00259	0.122	0.428	0.05005
18.82	0.00273	0.203	0.424	-0.01999
18.83	0.00247	0.172	0.417	-0.02792
18.84	0.00259	0.174	0.413	0.02762
18.85	0.00262	0.205	0.432	-0.02945
18.86	0.00261	0.182	0.424	-0.0058
18.87	0.00259	0.166	0.43	0.0177
18.88	0.00259	0.16	0.434	0.09232
18.89	0.00246	0.09	0.429	0.01465
18.9	0.00261	0.21	0.428	-0.0325
18.91	0.00273	0.181	0.424	0.0647
18.92	0.00246	0.19	0.423	-0.06866
18.93	0.00259	0.18	0.428	-0.05127
18.94	0.00258	0.16	0.43	0.00168
18.95	0.00261	0.183	0.449	-0.00305
18.96	0.00244	0.056	0.42	0.09674
18.97	0.00246	0.185	0.435	-0.02716
18.98	0.00246	0.181	0.439	-0.03815
18.99	0.00273	0.132	0.429	-0.00076
19	0.00273	0.211	0.417	-0.03159
19.01	0.00246	0.161	0.431	0.0795
19.02	0.00259	0.189	0.433	-0.01099
19.03	0.00258	0.266	0.428	-0.00595
19.04	0.00276	0.182	0.428	0.05615
19.05	0.00246	0.189	0.423	-0.0322
19.06	0.00261	0.301	0.429	0.05722
19.07	0.00259	0.204	0.417	0.00534
19.08	0.00246	0.196	0.43	-0.01419
19.09	0.00258	0.173	0.435	0.02243
19.1	0.00247	0.183	0.427	-0.03769
19.11	0.00247	0.28	0.421	0.06943
19.12	0.00259	-0.338	0.435	-0.01801
19.13	0.00275	0.196	0.43	-0.00793
19.14	0.00272	0.183	0.424	0.02762
19.15	0.00259	0.105	0.423	-0.0322
19.16	0.00247	0.24	0.429	0.11002
19.17	0.00261	0.199	0.435	-0.02151
19.18	0.0023	0.157	0.423	-0.0322
19.19	0.00272	0.176	0.432	-0.00015
19.2	0.00287	0.183	0.433	-0.05768
19.21	0.00259	0.221	0.429	0.17441
19.22	0.00259	0.238	0.43	-0.03265
19.23	0.00275	0.22	0.397	-0.03586
19.24	0.00246	0.279	0.431	-0.00015
19.25	0.00272	0.176	0.428	-0.04227
19.26	0.00261	0.221	0.435	0.0824
19.27	0.00261	0.169	0.423	-0.00488
19.28	0.00273	0.159	0.429	-0.01282
19.29	0.00259	0.137	0.434	0.0029
19.3	0.00259	0.212	0.424	0.03189
19.31	0.00259	0.188	0.423	0.11536
19.32	0.00246	0.212	0.436	-0.02304
19.33	0.00272	0.204	0.43	-0.01434
19.34	0.00259	0.138	0.417	0.03448
19.35	0.00262	0.204	0.418	-0.00458
19.36	0.00246	0.204	0.39	0.08133
19.37	0.00259	0.189	0.433	-0.01587
19.38	0.00259	0.188	0.429	0.02914
19.39	0.00259	0.185	0.436	0.01038
19.4	0.00261	0.192	0.439	0.01556
19.41	0.00259	0.205	0.42	0.09842
19.42	0.00261	0.197	0.433	0
19.43	0.00259	0.22	0.418	0.05356
19.44	0.00261	0.37	0.434	0.02609
19.45	0.00247	0	0.429	0.01038
19.46	0.00246	0.27	0.43	0.00412
19.47	0.00272	0.181	0.428	-0.03662
19.48	0.00246	0.168	0.429	-0.01129
19.49	0.00258	0.229	0.431	-0.02701
19.5	0.00273	0.165	0.429	-0.04242
19.51	0.00258	0.181	0.429	0.1207
19.52	0.00273	0.176	0.433	0.00656
19.53	0.00259	0.236	0.433	-0.05341
19.54	0.00273	0.187	0.43	0.02594
19.55	0.00259	0.205	0.434	-0.05386
19.56	0.00273	0.177	0.433	0.10101
19.57	0.00258	-0.093	0.434	-0.03647
19.58	0.00258	0.148	0.444	-0.02472
19.59	0.00275	0.158	0.429	0.00763
19.6	0.00259	0.16	0.427	0.02625
19.61	0.00246	0.039	0.429	0.12848
19.62	0.00244	0.212	0.43	-0.06973
19.63	0.00259	0.129	0.423	-0.06714
19.64	0.00247	0.197	0.433	-0.01633
19.65	0.00259	0.165	0.433	-0.00809
19.66	0.00258	0.206	0.432	0.13367
19.67	0.00259	0.299	0.439	-0.04044
19.68	0.00259	0.198	0.435	-0.00824
19.69	0.00261	0.207	0.423	0.00839
19.7	0.00247	0.195	0.445	-0.03296
19.71	0.00259	0.207	0.435	0.09933
19.72	0.00244	0.217	0.429	-0.01053
19.73	0.00262	0.185	0.429	0.01816
19.74	0.00259	0.205	0.428	0.03952
19.75	0.00259	0.218	0.423	-0.06287
19.76	0.00244	0.144	0.433	0.12436
19.77	0.00258	0.232	0.429	-0.01282
19.78	0.00261	0.204	0.429	-0.01511
19.79	0.00259	0.342	0.423	0.01526
19.8	0.00247	0.145	0.423	-0.02167
19.81	0.00258	0.094	0.429	0.1001
19.82	0.00272	0.092	0.42	-0.00824
19.83	0.00259	0.206	0.424	0.03693
19.84	0.00259	0.224	0.434	0.05493
19.85	0.00288	0.092	0.428	-0.0502
19.86	0.00261	0.381	0.434	0.09964
19.87	0.00246	0.162	0.423	0.02731
19.88	0.00258	-0.086	0.438	-0.01984
19.89	0.00273	0.113	0.434	0.02029
19.9	0.00273	0.03	0.434	0.01801
19.91	0.0023	0.265	0.418	0.07935
19.92	0.00273	0.172	0.424	0.00824
19.93	0.00244	0.245	0.43	0.02823
19.94	0.00273	0.336	0.43	0.01526
19.95	0.00244	0.206	0.433	0.0058
19.96	0.00258	0.408	0.462	0.08026
19.97	0.00244	0.59	0.429	0.01434
19.98	0.00247	0.156	0.434	0.01572
[truncated: 2,202 more rows]

## Sheet: Distention 3
Time	3 Stimulus VPS	2 Pressure VPS	4 Pressure analog	1 EMG
0	0.00261	0.137	0.429	0.01663
0.01	0.00272	0.173	0.434	-0.01297
0.02	0.00244	0.064	0.381	0.03326
0.03	0.0023	0.182	0.433	-0.05524
0.04	0.00259	0.213	0.423	0.00259
0.05	0.00261	0.249	0.434	-0.00839
0.06	0.00259	0.185	0.435	-0.047
0.07	0.00256	0.181	0.393	0.03143
0.08	0.00273	0.137	0.445	-0.10132
0.09	0.00273	0.438	0.429	0.05417
0.1	0.00287	0.206	0.435	0.00259
0.11	0.00273	0.189	0.431	-0.02029
0.12	0.00244	0.203	0.429	0.01022
0.13	0.00259	0.168	0.423	-0.06577
0.14	0.00273	0.256	0.429	0.02579
0.15	0.00276	0.174	0.435	0.02792
0.16	0.00272	0.211	0.434	0.02823
0.17	0.00275	0.205	0.423	-0.00305
0.18	0.00247	0.175	0.43	-0.05234
0.19	0.00259	0.4	0.43	0.04135
0.2	0.00275	0.6	0.429	-0.08026
0.21	0.00247	0.159	0.434	0.00763
0.22	0.00272	0.196	0.434	0.03128
0.23	0.00258	0.176	0.429	0.03265
0.24	0.00275	0.133	0.433	0.0058
0.25	0.00261	0.219	0.423	-0.00259
0.26	0.00258	0.137	0.434	-0.0351
0.27	0.00259	0.198	0.423	0.05539
0.28	0.00256	0.14	0.424	-0.02304
0.29	0.00273	0.219	0.429	0.03571
0.3	0.00259	0.204	0.433	-0.01266
0.31	0.00275	0.172	0.432	0.0061
0.32	0.00246	0.153	0.439	0.01419
0.33	0.00246	0.069	0.428	-0.02121
0.34	0.00258	0.361	0.434	0.04715
0.35	0.00249	0.11	0.429	-0.00031
0.36	0.00259	0.193	0.429	0.04395
0.37	0.00258	0.181	0.423	0.02747
0.38	0.00273	0.079	0.434	0.01297
0.39	0.00246	0.144	0.429	0.07248
0.4	0.00273	0.232	0.433	0.00778
0.41	0.00261	0.144	0.433	-0.00107
0.42	0.00246	0.159	0.43	-0.02243
0.43	0.00259	0.105	0.429	-0.00519
0.44	0.00259	0.154	0.429	0.0145
0.45	0.00246	0.212	0.43	-0.05096
0.46	0.00247	0.168	0.423	-0.03464
0.47	0.00246	0.2	0.415	0.04074
0.48	0.00246	0.182	0.429	-0.02579
0.49	0.00273	0.183	0.429	0.04333
0.5	0.00275	0.213	0.424	-0.06027
0.51	0.00259	0.213	0.418	-0.0444
0.52	0.00273	0.181	0.429	0.04395
0.53	0.00246	0.249	0.437	-0.04028
0.54	0.00259	0.15	0.416	-0.01053
0.55	0.00275	0.181	0.424	-0.03632
0.56	0.00259	0.143	0.434	-0.04135
0.57	0.00259	0.18	0.429	0.06073
0.58	0.00246	0.151	0.45	-0.02762
0.59	0.00261	0.196	0.429	-0.0116
0.6	0.00259	0.208	0.434	-0.04379
0.61	0.00259	0.297	0.429	-0.01953
0.62	0.00246	0.25	0.423	-0.00687
0.63	0.00259	0.256	0.429	-0.01724
0.64	0.00261	0.19	0.432	0.04211
0.65	0.00273	0.188	0.43	0.04288
0.66	0.00272	0.196	0.433	-0.06592
0.67	0.00232	0.212	0.429	0.00519
0.68	0.00259	0.178	0.428	0.01785
0.69	0.00287	0.13	0.423	0.01465
0.7	0.00273	0.239	0.44	0.00229
0.71	0.00258	0.181	0.429	-0.01694
0.72	0.00247	0.181	0.429	0.06317
0.73	0.00259	0.15	0.428	-0.00092
0.74	0.00261	0.205	0.433	0.01266
0.75	0.00275	0.182	0.424	-0.05692
0.76	0.00272	0.175	0.429	0.02945
0.77	0.00258	0.196	0.424	0.00198
0.78	0.00261	0.16	0.435	0.03983
0.79	0.00272	0.463	0.428	0.00626
0.8	0.00259	0.405	0.434	-0.0238
0.81	0.00258	0.222	0.429	0.00122
0.82	0.00261	0.221	0.423	-0.00732
0.83	0.00259	0.079	0.429	-0.0267
0.84	0.00259	0.128	0.429	-0.02136
0.85	0.00259	0.183	0.428	-0.02853
0.86	0.00273	0.221	0.43	0.01602
0.87	0.00261	0.126	0.414	0.02716
0.88	0.00262	0.191	0.429	-0.01297
0.89	0.00259	0.159	0.429	-0.01144
0.9	0.00287	0.19	0.443	-0.04868
0.91	0.00247	0.202	0.428	0.00931
0.92	0.00275	0.31	0.429	0.00381
0.93	0.00259	0.206	0.418	-0.04211
0.94	0.00261	0.131	0.451	0.02686
0.95	0.00261	0.205	0.422	-0.04562
0.96	0.00272	0.206	0.43	0.01877
0.97	0.00259	0.174	0.428	0.01526
0.98	0.00244	0.144	0.434	-0.0528
0.99	0.00261	0.199	0.435	-0.00137
1	0.00246	0.318	0.423	0.0145
1.01	0.00261	-0.202	0.446	-0.03174
1.02	2.00287	0.196	0.429	0.03403
1.03	2.00272	0.338	0.438	-0.0209
1.04	2.0027	0.18	0.429	0.06393
1.05	2.00285	0.129	0.428	0.00854
1.06	2.00256	0.206	0.423	-0.01709
1.07	2.0027	0.182	0.432	0.04333
1.08	2.00273	0.174	0.443	-0.00534
1.09	2.00275	0.295	0.416	0.05508
1.1	2.00273	0.189	0.434	-0.00412
1.11	2.00296	0.205	0.423	0.0116
1.12	2.00255	0.182	0.434	-0.02411
1.13	2.00256	0.241	0.428	-0.07507
1.14	2.00287	0.181	0.397	0.02289
1.15	2.00298	0.165	0.411	-0.04669
1.16	2.00258	0.19	0.432	-0.00076
1.17	2.00269	0.167	0.422	0.01862
1.18	2.00287	0.082	0.435	-0.047
1.19	2.0027	0.194	0.416	0.01007
1.2	2.0027	0.18	0.434	-0.00275
1.21	2.0027	0.212	0.434	-0.0267
1.22	2.00256	0.145	0.429	0.02533
1.23	2.0027	0.207	0.427	-0.05524
1.24	2.00285	0.202	0.433	0.06393
1.25	2.00262	0.189	0.434	-0.03708
1.26	2.00272	0.204	0.416	0.02853
1.27	2.00273	0.154	0.423	0.05356
1.28	2.00284	0.167	0.434	-0.03357
1.29	2.00287	0.188	0.423	0.02686
1.3	2.00272	0.211	0.429	-0.02777
1.31	2.0027	0.172	0.423	-0.00977
1.32	2.00272	0.267	0.427	0.01877
1.33	2.00258	0.167	0.417	-0.06897
1.34	2.00258	0.205	0.434	0.07492
1.35	2.00246	0.194	0.423	0.01816
1.36	2.00269	0.204	0.428	0.02914
1.37	2.0027	0.108	0.429	-0.01099
1.38	2.00272	0.188	0.428	-0.0116
1.39	2.00243	0.191	0.429	-0.00031
1.4	2.00284	0.151	0.429	0.00412
1.41	2.00259	0.182	0.424	-0.00656
1.42	2.00256	0.173	0.417	0.02029
1.43	2.00272	0.2	0.436	-0.01755
1.44	2.00244	0.127	0.428	0.06927
1.45	2.00273	0.241	0.444	-0.02258
1.46	2.00284	0.168	0.423	0.02304
1.47	2.0027	0.176	0.423	0.07828
1.48	2.0027	0.153	0.434	-0.03479
1.49	2.00272	0.152	0.424	0.04883
1.5	2.0027	0.232	0.428	0.03311
1.51	2.00258	0.186	0.433	-0.01495
1.52	2.00296	0.16	0.417	0.01999
1.53	2.00272	0.212	0.423	-0.05035
1.54	2.00285	0.12	0.429	0.03479
1.55	2.00304	0.169	0.429	-0.01312
1.56	2.00285	0.181	0.423	0.05447
1.57	2.00273	0.182	0.44	-0.00778
1.58	2.00272	0.106	0.433	-0.02838
1.59	2.00302	0.108	0.43	0.01205
1.6	2.00272	0.102	0.434	0.00992
1.61	2.00287	0.223	0.433	0.00519
1.62	2.0027	0.119	0.429	-0.0029
1.63	2.00272	0.182	0.429	-0.04532
1.64	2.00258	0.169	0.429	-0.01419
1.65	2.00273	0.143	0.424	0.04868
1.66	2.00273	0.328	0.435	0.02182
1.67	2.00269	0.165	0.433	0.01053
1.68	2.00273	0.419	0.429	-0.05295
1.69	2.00285	0.159	0.418	0.03998
1.7	2.00287	0.174	0.44	0.01587
1.71	2.00272	0.102	0.423	0.0293
1.72	2.00285	0.235	0.429	0.01831
1.73	2.00258	0.178	0.437	-0.03922
1.74	2.00273	0.189	0.423	0.0032
1.75	2.00299	0.191	0.429	0.02167
1.76	2.0027	0.153	0.428	0.01328
1.77	2.00259	0.171	0.423	0.06012
1.78	2.00258	0.191	0.417	-0.07172
1.79	2.00272	0.151	0.429	0.0296
1.8	2.00285	0.168	0.429	-0.01068
1.81	2.00273	0.091	0.428	0.03311
1.82	2.00285	0.249	0.44	0.04623
1.83	2.00261	0.026	0.423	-0.0061
1.84	2.00285	0.166	0.433	-0.00839
1.85	2.00285	0.21	0.411	-0.01419
1.86	2.0027	0.199	0.407	0.00824
1.87	2.00284	0.16	0.429	0.03128
1.88	2.00285	0.19	0.426	-0.02136
1.89	2.00288	0.199	0.425	0.07004
1.9	2.00288	0.177	0.428	-0.01572
1.91	2.00272	0.096	0.439	0.03342
1.92	2.00285	0.153	0.422	-0.02045
1.93	2.00275	0.125	0.412	-0.01892
1.94	2.00287	0.253	0.428	0.06622
1.95	2.00275	0.188	0.418	-0.02975
1.96	2.00275	0.099	0.435	0.05127
1.97	2.00287	0.112	0.412	0.05966
1.98	2.0027	0.223	0.428	-0.05402
1.99	2.00287	0.204	0.445	0.04517
2	2.00256	0.153	0.428	-0.09613
2.01	2.00261	0.352	0.426	0.03433
2.02	0.00247	0.196	0.426	0.03555
2.03	0.00258	0.214	0.429	-0.00031
2.04	0.00259	0.17	0.429	0.00778
2.05	0.00261	0.151	0.417	0.01755
2.06	0.00246	0.183	0.428	0.04745
2.07	0.00244	0.249	0.417	0.04013
2.08	0.00258	0.166	0.435	-0.04288
2.09	0.00261	0.159	0.439	-0.00443
2.1	0.00273	0.2	0.439	0.01785
2.11	0.00244	0.168	0.433	0.00153
2.12	0.00273	0.219	0.427	0.02609
2.13	0.00262	0.145	0.437	-0.00656
2.14	0.00273	0.203	0.423	0.056
2.15	0.00259	0.204	0.429	-0.02274
2.16	0.00259	0.167	0.429	0.03693
2.17	0.00261	0.228	0.438	0.01785
2.18	0.00259	0.197	0.43	-0.01205
2.19	0.00261	0.203	0.428	-0.02594
2.2	0.00244	0.197	0.429	-0.03006
2.21	0.00244	0.155	0.427	0.047
2.22	0.00272	0.512	0.414	0.02747
2.23	0.00259	0.203	0.462	-0.01251
2.24	0.00275	0.359	0.435	0.01495
2.25	0.00246	0.221	0.423	0.04578
2.26	0.00258	0.219	0.427	-0.04364
2.27	0.00272	0.174	0.419	0.03098
2.28	0.00259	0.153	0.425	-0.03815
2.29	0.00275	0.122	0.439	-0.00092
2.3	0.00235	0.186	0.434	-0.03403
2.31	0.00258	0.174	0.423	-0.03876
2.32	0.00246	0.225	0.433	0.02747
2.33	0.00275	0.209	0.438	0.03296
2.34	0.00247	0.126	0.424	0.0177
2.35	0.00259	0.159	0.431	-0.02289
2.36	0.00244	0.197	0.428	0.02563
2.37	0.00244	0.197	0.43	-0.01144
2.38	0.00275	0.21	0.43	-0.00519
2.39	0.00247	0.175	0.428	0.09674
2.4	0.00259	0.175	0.424	-0.04608
2.41	0.00273	0.113	0.423	-0.01495
2.42	0.00261	0.194	0.427	0.08286
2.43	0.00259	0.095	0.431	0.03281
2.44	0.00273	0.181	0.423	-0.01358
2.45	0.00233	0.272	0.428	0.02975
2.46	0.00246	0.158	0.429	0.00732
2.47	0.00259	0.181	0.423	0.04089
2.48	0.00246	0.209	0.429	-0.03723
2.49	0.00258	0.165	0.408	0.08026
2.5	0.00258	0.168	0.429	-0.00977
2.51	0.00258	0.166	0.423	0.02182
2.52	0.00246	0.181	0.43	0.00549
2.53	0.00261	0.187	0.428	0.02716
2.54	0.00259	0.223	0.386	0.07294
2.55	0.00258	0.181	0.431	-0.03571
2.56	0.00244	0.194	0.407	0.03922
2.57	0.00258	0.196	0.428	0.03082
2.58	0.00259	0.144	0.423	0.00122
2.59	0.00258	0.189	0.419	0.01938
2.6	0.00273	0.308	0.43	-0.0061
2.61	0.00258	0.056	0.429	0.00168
2.62	0.00273	0.2	0.426	0.04807
2.63	0.00259	0.197	0.438	-0.01984
2.64	0.00261	0.151	0.45	-0.02808
2.65	0.00258	0.194	0.428	-0.03189
2.66	0.00246	0.163	0.421	0.00092
2.67	0.00273	0.196	0.433	0.0238
2.68	0.00259	0.166	0.429	-0.00961
2.69	0.00273	0.265	0.43	-0.00443
2.7	0.00246	0.202	0.423	-0.01633
2.71	0.00246	0.208	0.444	-0.07111
2.72	0.00246	0.191	0.434	0.03662
2.73	0.00244	0.24	0.429	-0.10315
2.74	0.00258	0.182	0.429	0.00671
2.75	0.00244	0.196	0.424	-0.0238
2.76	0.00244	0.186	0.431	-0.03693
2.77	0.00244	0.159	0.434	0.02213
2.78	0.00273	0.144	0.433	-0.01938
2.79	0.00246	0.234	0.429	0.02579
2.8	0.00246	0.106	0.429	0.03326
2.81	0.00244	0.165	0.428	0.01862
2.82	0.00258	0.129	0.419	0.0029
2.83	0.00246	0.184	0.435	-0.01953
2.84	0.00261	0.137	0.424	-0.03616
2.85	0.00259	0.211	0.429	-0.02686
2.86	0.00259	0.155	0.429	-0.01419
2.87	0.00259	0.12	0.429	0.03296
2.88	0.00273	0.105	0.433	-0.04898
2.89	0.00259	0.182	0.438	0.02121
2.9	0.00259	0.242	0.429	-0.02441
2.91	0.00259	0.197	0.423	0.00626
2.92	0.00259	0.159	0.429	0.01999
2.93	0.00272	0.211	0.435	0.01617
2.94	0.00244	0.187	0.44	0.03357
2.95	0.00261	0.161	0.429	0.00198
2.96	0.00244	0.16	0.424	0.01297
2.97	0.00259	0.233	0.429	0.05951
2.98	0.00246	0.151	0.433	-0.00046
2.99	0.00249	0.181	0.423	0.01099
3	0.00258	0.346	0.428	0.00137
3.01	0.00246	0.264	0.43	0.02716
3.02	0.00244	0.256	0.43	0.00092
3.03	0.00244	0.032	0.429	-0.04883
3.04	0.00275	0.458	0.428	0.05188
3.05	0.00259	0.093	0.423	-0.03311
3.06	0.00258	-0.024	0.429	-0.01846
3.07	0.00247	0.002	0.416	0.05554
3.08	0.00261	0.271	0.429	-0.07339
3.09	0.00246	0.208	0.413	0.03967
3.1	0.00244	0.167	0.423	-0.00153
3.11	0.00273	0.135	0.42	0.09552
3.12	0.00261	0.159	0.423	0.05447
3.13	0.00261	0.257	0.434	-0.00229
3.14	0.00275	0.194	0.433	0.02502
3.15	0.00244	0.207	0.423	-0.01221
3.16	0.00259	0.252	0.434	-0.04715
3.17	0.00246	0.189	0.423	0.03494
3.18	0.00259	0.205	0.423	0.03952
3.19	0.00259	0.187	0.428	0.03342
3.2	0.00246	0.139	0.419	-0.03601
3.21	0.00259	0.322	0.429	-0.02487
3.22	0.00258	0.222	0.41	0.05478
3.23	0.00259	0.193	0.429	-0.01343
3.24	0.00272	0.496	0.43	0.0177
3.25	0.00258	0.093	0.43	-0.00839
3.26	0.00256	0.181	0.433	0.0267
3.27	0.00244	0.19	0.423	0.07492
3.28	0.00246	0.224	0.423	-0.02579
3.29	0.00259	0.204	0.429	0.02182
3.3	0.00261	0.143	0.422	0.01801
3.31	0.00258	0.188	0.418	0.02823
3.32	0.00259	0.166	0.419	0.06409
3.33	0.00246	0.112	0.418	-0.00809
3.34	0.00247	0.197	0.438	0.12405
3.35	0.00259	0.158	0.415	0.00015
3.36	0.00272	0.267	0.428	0.02228
3.37	0.00258	0.224	0.428	0.04135
3.38	0.00259	0.175	0.43	0.00946
3.39	0.00259	0.153	0.423	0.04501
3.4	0.00244	0.196	0.429	-0.0032
3.41	0.00246	0.18	0.401	0.03021
3.42	0.00273	0.254	0.424	0.04288
3.43	0.00258	0.181	0.427	-0.0061
3.44	0.00246	0.179	0.428	-0.01343
3.45	0.00273	-0.209	0.423	-0.02258
3.46	0.00244	0.188	0.43	0.02792
3.47	0.00246	0.187	0.428	0.00626
3.48	0.00259	0.196	0.435	0.0354
3.49	0.00244	0.216	0.451	0.07523
3.5	0.00244	0.445	0.423	-0.03281
3.51	0.00272	0.184	0.423	0.03036
3.52	0.00259	0.204	0.429	-0.00061
3.53	0.00273	0.196	0.444	0.01755
3.54	0.00261	0.204	0.429	0.0766
3.55	0.00259	0.191	0.423	-0.00931
3.56	0.00259	0.175	0.423	-0.02914
3.57	0.00259	0.191	0.435	0.07568
3.58	0.00247	0.323	0.429	0.0119
3.59	0.00256	0.173	0.43	-0.00397
3.6	0.00261	0.189	0.423	-0.02365
3.61	0.00261	0.309	0.428	-0.03525
3.62	0.00261	0.33	0.414	0.02884
3.63	0.00259	0.143	0.428	0.04379
3.64	0.00275	0.174	0.423	-0.00778
3.65	0.00259	0.269	0.429	-0.05859
3.66	0.00246	0.226	0.434	0.02975
3.67	0.00272	0.182	0.415	0.00229
3.68	0.00259	0.166	0.401	0.03784
3.69	0.00275	0.162	0.434	0.04089
3.7	0.00259	0.18	0.424	0.0293
3.71	0.00243	0.173	0.429	-0.00259
3.72	0.00232	0.175	0.429	0.00854
3.73	0.00272	0.178	0.418	0.07614
3.74	0.00244	0.211	0.435	0.06744
3.75	0.00246	0.21	0.429	-0.01434
3.76	0.00244	0.211	0.43	-0.00702
3.77	0.00259	0.245	0.429	0.02792
3.78	0.00262	0.178	0.423	0.02716
3.79	0.00232	0.204	0.429	0.02075
3.8	0.00246	0.173	0.429	0.0029
3.81	0.00259	0.162	0.424	0.01114
3.82	0.00258	0.182	0.424	0.01846
3.83	0.00261	0.215	0.423	0.04364
3.84	0.00273	0.199	0.46	0.0856
3.85	0.00275	0.168	0.418	-0.01633
3.86	0.00275	0.183	0.429	-0.00793
3.87	0.00261	0.19	0.365	0.03799
3.88	0.00259	0.281	0.43	0.00656
3.89	0.00275	0.138	0.437	-0.02548
3.9	0.00259	0.196	0.423	-0.01663
3.91	0.00261	0.165	0.429	-0.00061
3.92	0.00259	0.241	0.424	-0.01587
3.93	0.00272	0.144	0.429	-0.0029
3.94	0.00259	0.187	0.424	0.09354
3.95	0.00246	0.243	0.433	0.00992
3.96	0.00259	0.16	0.436	-0.00595
3.97	0.00259	0.191	0.422	0.01877
3.98	0.00259	0.128	0.429	-0.02304
3.99	0.00273	0.234	0.418	0.05768
4	0.00273	0.144	0.423	-0.06577
4.01	0.00246	0.225	0.429	-0.02304
4.02	0.00259	0.186	0.417	0.0441
4.03	0.00258	0.167	0.429	0.00336
4.04	0.00247	0.19	0.434	0.01297
4.05	0.00259	0.144	0.432	0.01373
4.06	0.00246	0.195	0.435	0.00626
4.07	0.00246	0.138	0.446	0.01083
4.08	0.00247	0.174	0.423	-0.02441
4.09	0.00247	0.196	0.433	0.01282
4.1	0.00259	0.21	0.439	-0.04318
4.11	0.00246	0.292	0.43	-0.01328
4.12	0.00247	0.241	0.43	0.01587
4.13	0.00259	0.156	0.43	-0.05325
4.14	0.00272	0.18	0.429	0.02396
4.15	0.00246	0.197	0.418	-0.02701
4.16	0.00272	0.181	0.423	0.03143
4.17	0.00262	0.213	0.429	0.04807
4.18	0.00272	0.159	0.428	-0.03845
4.19	0.00246	0.168	0.429	0.03616
4.2	0.00258	0.174	0.432	0.02014
4.21	0.00246	0.176	0.427	-0.01236
4.22	0.00259	0.181	0.429	0.02838
4.23	0.0023	0.14	0.417	-0.05875
4.24	0.00272	0.18	0.434	0.00046
4.25	0.00246	0.153	0.43	-0.05081
4.26	0.00258	0.16	0.428	-0.01877
4.27	0.00259	0.197	0.421	0.0116
4.28	0.00261	0.165	0.43	-0.01266
4.29	0.00258	0.185	0.417	0.03677
4.3	0.00246	0.19	0.42	-0.01831
4.31	0.00244	0.19	0.423	-0.05585
4.32	0.00258	0.181	0.427	-0.00076
4.33	0.00273	0.158	0.429	-0.04364
4.34	0.00261	0.204	0.418	0.01587
4.35	0.00246	0.204	0.434	-0.00534
4.36	0.0027	0.09	0.439	-0.01648
4.37	0.00246	0.159	0.431	0.01816
4.38	0.00273	0.19	0.429	-0.00992
4.39	0.00259	0.136	0.424	0.01694
4.4	0.00273	0.079	0.428	-0.01526
4.41	0.0027	0.25	0.423	0.00122
4.42	0.00258	0.196	0.423	0.03891
4.43	0.00246	0.181	0.423	-0.03204
4.44	0.00259	0.127	0.422	0.0174
4.45	0.00259	0.053	0.424	-0.00488
4.46	0.00246	0.189	0.428	-0.03571
4.47	0.00273	0.315	0.412	0.07294
4.48	0.00273	0.181	0.429	0.00031
4.49	0.00233	0.182	0.43	0.06424
4.5	0.00259	0.182	0.428	0.0264
4.51	0.00258	0.227	0.429	0.02167
4.52	0.00261	0.165	0.428	0.0206
4.53	0.00273	0.187	0.434	0.02563
4.54	0.00259	-0.069	0.423	0.02151
4.55	0.00258	0.207	0.435	-0.01755
4.56	0.00247	0.219	0.429	-0.01556
4.57	0.00259	0.203	0.423	0.0209
4.58	0.00258	0.178	0.423	0.0386
4.59	0.00273	0.205	0.423	0.02304
4.6	0.00246	0.182	0.436	-0.00259
4.61	0.00258	0.181	0.423	0.01175
4.62	0.00261	0.208	0.418	-0.01038
4.63	0.00258	0.18	0.423	-0.06516
4.64	0.00259	0.144	0.423	0.06409
4.65	0.00244	0.158	0.423	0.01907
4.66	0.00258	0.15	0.449	-0.02274
4.67	0.00261	0.197	0.434	0.02182
4.68	0.00275	0.152	0.41	-0.08911
4.69	0.00287	-0.111	0.438	-0.03647
4.7	0.00246	0.128	0.43	-0.02899
4.71	0.00249	0.363	0.423	0.04608
4.72	0.00259	0.181	0.429	-0.00061
4.73	0.00273	0.345	0.43	0.01709
4.74	0.00259	0.183	0.429	-0.01709
4.75	0.00259	0.16	0.434	-0.00687
4.76	0.00273	0.18	0.438	-0.01968
4.77	0.00261	0.191	0.429	-0.0589
4.78	0.00259	0.258	0.423	0.01724
4.79	0.00258	0.187	0.428	0.01129
4.8	0.00259	0.19	0.429	-0.03357
4.81	0.00247	0.19	0.423	-0.04227
4.82	0.00259	0.185	0.423	0.01755
4.83	0.00272	0.174	0.429	-0.03235
4.84	0.00258	0.181	0.455	0.01968
4.85	0.00246	0.131	0.422	0.07187
4.86	0.00258	0.211	0.423	0.02029
4.87	0.00272	0.154	0.433	0.00565
4.88	0.00259	0.137	0.427	-0.09613
4.89	0.00259	0.198	0.43	0.04379
4.9	0.00259	0.153	0.435	-0.06531
4.91	0.00259	0.129	0.424	0.00549
4.92	0.00259	0.196	0.428	0.05234
4.93	0.00259	0.217	0.423	0.00748
4.94	0.00273	-0.095	0.423	-0.01846
4.95	0.00247	0.191	0.438	-0.05264
4.96	0.00261	0.212	0.45	0.03891
4.97	0.00246	0.129	0.423	-0.00549
4.98	0.00261	0.336	0.427	-0.03281
4.99	0.00244	0.384	0.418	0.00732
5	0.00247	0.191	0.434	0.02213
5.01	0.00244	0.196	0.414	-0.00916
5.02	0.00259	0.075	0.429	0.03632
5.03	0.00259	0.234	0.424	-0.05966
5.04	0.00258	0.198	0.422	0.04654
5.05	0.00246	0.181	0.421	0.01038
5.06	0.00246	0.129	0.429	-0.02411
5.07	0.00259	0.295	0.428	0.08774
5.08	0.00258	0.194	0.427	-0.05127
5.09	0.00259	0.071	0.429	-0.01953
5.1	0.00258	0.069	0.434	-0.0148
5.11	0.00258	0.218	0.429	0.00488
5.12	0.00275	0.163	0.43	0.13245
5.13	0.00243	0.093	0.429	-0.03326
5.14	0.00246	0.121	0.435	0.0563
5.15	0.00246	0.171	0.419	0.17273
5.16	0.00259	0.174	0.432	-0.02609
5.17	0.00258	0.215	0.43	-0.03113
5.18	0.00273	0.121	0.429	-0.00824
5.19	0.00258	0.376	0.434	-0.00122
5.2	0.00258	0.196	0.418	-0.02457
5.21	0.00275	0.214	0.423	0.03403
5.22	0.00259	0.189	0.429	0.09323
5.23	0.00247	0.21	0.422	-0.04654
5.24	0.00247	0.178	0.434	0.11917
5.25	0.00261	0.106	0.429	0.03601
5.26	0.00247	0.137	0.424	0.05981
5.27	0.00258	0.185	0.434	0.04944
5.28	0.00259	0.148	0.408	0.00626
5.29	0.00273	0.158	0.434	0.03067
5.3	0.00246	0.182	0.434	-0.03876
5.31	0.00246	0.212	0.478	0.02136
5.32	0.00272	0.183	0.429	-0.00626
5.33	0.00259	0.159	0.429	-0.03174
5.34	0.00259	0.189	0.423	0.00473
5.35	0.00244	0.211	0.424	0.00473
5.36	0.00259	0.204	0.423	0.01846
5.37	0.00259	0.174	0.422	0.05264
5.38	0.00246	0.181	0.429	-0.03387
5.39	0.00259	0.209	0.423	0.05508
5.4	0.00244	0.173	0.433	0.04379
5.41	0.00246	0.203	0.434	-0.0116
5.42	0.00259	0.166	0.43	0.00443
5.43	0.00273	0.144	0.423	-0.00824
5.44	0.00259	0.174	0.429	0.05081
5.45	0.00259	0.198	0.414	-0.01465
5.46	0.00259	0.21	0.434	-0.02884
5.47	0.00261	0.168	0.391	-0.01144
5.48	0.00258	0.227	0.435	-0.02014
5.49	0.00246	0.211	0.431	-0.01297
5.5	0.00259	0.183	0.423	-0.00839
5.51	0.00261	0.123	0.423	-0.01038
5.52	0.00261	0.605	0.429	0.06226
5.53	0.00247	0.195	0.433	-0.04074
5.54	0.00259	0.219	0.432	0.01114
5.55	0.00258	0.257	0.429	-0.03998
5.56	0.00258	0.165	0.428	-0.00977
5.57	0.00246	0.155	0.429	-0.01099
5.58	0.00246	0.174	0.423	-0.01419
5.59	0.00247	0.243	0.429	0.05783
5.6	0.00258	0.189	0.421	0.02457
5.61	0.00259	0.198	0.409	-0.00107
5.62	0.00275	0.198	0.423	0.00778
5.63	0.00259	0.214	0.418	-0.02014
5.64	0.00246	0.167	0.433	0.01892
5.65	0.00258	0.212	0.424	-0.009
5.66	0.00273	0.177	0.445	0.06943
5.67	0.00275	0.436	0.438	0.01343
5.68	0.00244	0.177	0.431	-0.01694
5.69	0.00259	0.176	0.423	0.05737
5.7	0.00246	0.191	0.423	0.00076
5.71	0.00244	0.219	0.43	-0.05249
5.72	0.00261	0.384	0.429	0.05951
5.73	0.00259	0.191	0.419	0.0322
5.74	0.00272	0.18	0.445	0.04395
5.75	0.00261	0.141	0.451	-0.02426
5.76	0.00273	0.203	0.428	-0.00336
5.77	0.00275	0.118	0.428	-0.01373
5.78	0.00246	0.2	0.422	-0.05157
5.79	0.00256	0.157	0.434	0.0531
5.8	0.00246	0.16	0.428	-0.05096
5.81	0.00273	0.213	0.46	0.05966
5.82	0.00258	0.206	0.42	0.05295
5.83	0.00273	0.167	0.433	-0.03128
5.84	0.00259	0.348	0.423	-0.00916
5.85	0.00259	0.156	0.441	0.03021
5.86	0.00259	-0.2	0.428	0.02426
5.87	0.00262	0.221	0.424	0.05264
5.88	0.00259	0.193	0.422	0.03586
5.89	0.00233	0.184	0.421	0.0412
5.9	0.00232	0.168	0.429	-0.01801
5.91	0.00273	0.121	0.429	0.00854
5.92	0.00259	0.503	0.434	0.05875
5.93	0.00258	0.227	0.434	0.01022
5.94	0.00273	0.117	0.428	0.00244
5.95	0.00259	0.201	0.429	-0.02701
5.96	0.00261	0.169	0.43	-0.01419
5.97	0.00246	0.183	0.434	-0.00183
5.98	0.00273	0.207	0.423	-0.05814
5.99	0.00259	0.197	0.424	-0.00259
6	0.00261	0.193	0.429	-0.00259
6.01	0.00246	0.234	0.429	-0.05081
6.02	0.00246	0.437	0.43	-0.03906
6.03	0.00273	0.204	0.429	0.04547
6.04	0.00273	0.24	0.434	0.08636
6.05	0.00259	0.175	0.429	0.03296
6.06	0.00258	0.179	0.412	0.04761
6.07	0.00273	0.208	0.429	0.01068
6.08	0.00273	0.134	0.428	-0.00504
6.09	0.00259	0.2	0.434	0.01389
6.1	0.00246	0.213	0.43	-0.05753
6.11	0.00258	0.198	0.413	0.01434
6.12	0.00275	0.257	0.423	-0.04486
6.13	0.00272	0.161	0.43	0.00885
6.14	0.00246	0.159	0.434	0.00854
6.15	0.00246	0.235	0.423	0.0029
6.16	0.00272	0.13	0.434	0.0029
6.17	0.00259	0.154	0.429	0.04623
6.18	0.00261	0.211	0.418	0.01373
6.19	0.00272	0.209	0.424	0.05417
6.2	0.00261	0.191	0.429	0.0502
6.21	0.00258	0.113	0.429	0.05829
6.22	0.00258	0.271	0.429	0.05875
6.23	0.00261	0.16	0.428	-0.00687
6.24	0.00272	0.203	0.417	0.08759
6.25	0.00249	0.204	0.423	0.0174
6.26	0.00259	0.129	0.432	0.02335
6.27	0.00273	0.227	0.427	0.02304
6.28	0.00258	0.212	0.43	0.01099
6.29	0.00259	0.137	0.429	-0.0415
6.3	0.00258	0.214	0.429	0.03448
6.31	0.00246	0.218	0.435	-0.01328
6.32	0.00246	0.204	0.429	-0.00839
6.33	0.00259	0.143	0.435	-0.00931
6.34	0.00259	0.224	0.43	-0.02457
6.35	0.00258	0.18	0.428	-0.07355
6.36	0.00246	0.166	0.419	0.21622
6.37	0.00246	0.174	0.423	0.37491
6.38	0.00256	0.187	0.424	0.41702
6.39	0.00246	0.188	0.423	0.00305
6.4	0.00259	0.234	0.427	-0.02045
6.41	0.00273	0.202	0.434	0.00137
6.42	0.00258	0.333	0.423	-0.03891
6.43	0.00246	0.197	0.44	0.02426
6.44	0.00244	0.357	0.43	-0.09079
6.45	0.00258	0.164	0.434	-0.11414
6.46	0.00261	0.129	0.429	-0.08408
6.47	0.00258	0.181	0.429	-0.1564
6.48	0.00259	0.226	0.434	-0.02151
6.49	0.00246	0.222	0.429	-0.09125
6.5	0.00259	0.197	0.424	-0.05219
6.51	0.00258	0.212	0.424	0.00397
6.52	0.00244	0.197	0.431	-0.08743
6.53	0.00244	0.352	0.429	0.04517
6.54	0.00244	0.159	0.435	-0.0885
6.55	0.00232	0.174	0.402	-0.0267
6.56	0.00261	0.218	0.421	-0.00656
6.57	0.00275	0.183	0.394	-0.03723
6.58	0.00259	0.226	0.434	0.03555
6.59	0.00261	0.223	0.423	-0.03235
6.6	0.00247	0.137	0.429	0.02609
6.61	0.00244	0.23	0.43	0.00992
6.62	0.00246	0.42	0.417	-0.09735
6.63	0.00273	0.146	0.428	0.04395
6.64	0.00246	0.227	0.424	-0.01297
6.65	0.00258	0.122	0.429	-0.02762
6.66	0.00246	0.167	0.434	0.03433
6.67	0.0027	0.2	0.418	-0.07385
6.68	0.00258	0.196	0.428	0.06622
6.69	0.00244	0.155	0.418	-0.02609
6.7	0.00259	0.159	0.441	-0.01724
6.71	0.00247	0.174	0.43	0.04593
6.72	0.0023	0.196	0.429	-0.05661
6.73	0.00258	0.107	0.418	0.05554
6.74	0.00259	0.175	0.433	-0.0679
6.75	0.00246	0.215	0.434	0.00885
6.76	0.00273	0.07	0.43	0.08591
6.77	0.00272	0.099	0.433	-0.05646
6.78	0.00261	0.123	0.429	0.04776
6.79	0.00259	0.13	0.43	-0.03876
6.8	0.00259	0.202	0.429	-0.03601
6.81	0.00273	0.147	0.428	0.07324
6.82	0.00259	0.185	0.428	-0.0441
6.83	0.00247	0.399	0.43	0.08163
6.84	0.00233	0.175	0.43	-0.01724
6.85	0.00275	0.206	0.43	-0.04028
6.86	0.00246	0.186	0.428	0.04959
6.87	0.00275	0.212	0.418	0.02243
6.88	0.00244	0.444	0.43	0.04456
6.89	0.00261	0.19	0.429	-0.02304
6.9	0.00259	0.195	0.424	-0.02167
6.91	0.00259	0.146	0.435	0.12558
6.92	0.00275	0.182	0.429	-0.08224
6.93	0.00244	0.189	0.43	0.07462
6.94	0.00258	0.156	0.429	-0.04532
6.95	0.00244	0.205	0.395	0.03448
6.96	0.00273	0.181	0.423	0.06134
6.97	0.00256	0.134	0.427	-0.03571
6.98	0.00259	0.076	0.429	0.01694
6.99	0.00259	0.146	0.433	-0.02594
7	0.00261	0.204	0.432	-0.01419
7.01	0.00273	0.175	0.425	0.05386
7.02	0.00273	0.211	0.393	0.0325
7.03	0.00259	0.159	0.429	-0.0148
7.04	0.00258	0.206	0.43	-0.01953
7.05	0.00261	0.2	0.43	0.01755
7.06	0.00259	0.204	0.435	0.02655
7.07	0.00258	0.166	0.429	-0.11063
7.08	0.00258	0.257	0.439	0.08652
7.09	0.00259	0.162	0.435	-0.02945
7.1	0.00287	0.18	0.428	0.01205
7.11	0.00259	0.159	0.435	0.0885
7.12	0.00261	0.166	0.43	0.03494
7.13	0.00259	0.168	0.43	0.06424
7.14	0.00259	0.104	0.434	-0.02365
7.15	0.00246	0.203	0.423	0.01968
7.16	0.00261	0.144	0.434	0.03067
7.17	0.00259	0.112	0.428	-0.00916
7.18	0.00259	0.235	0.433	0.0708
7.19	0.00246	0.216	0.452	-0.04089
7.2	0.00259	0.198	0.428	-0.00397
7.21	0.00273	0.451	0.445	0.0415
7.22	0.00276	0.16	0.429	0.01251
7.23	0.00246	0.167	0.43	0.02686
7.24	0.00259	0.248	0.425	0.00122
7.25	0.00259	0.282	0.428	0.00549
7.26	0.00273	0.221	0.429	0.06348
7.27	0.00259	0.28	0.423	-0.03281
7.28	0.00256	0.193	0.423	0.05219
7.29	0.00259	0.098	0.429	-0.03738
7.3	0.00246	0.138	0.42	-0.00305
7.31	0.00261	0.206	0.429	0.03738
7.32	0.00246	0.198	0.428	0.0061
7.33	0.00246	0.201	0.423	0.02075
7.34	0.00246	0.166	0.43	-0.02228
7.35	0.00275	0.244	0.423	0.01343
7.36	0.00244	0.079	0.423	0.05798
7.37	0.00259	0.135	0.423	-0.00107
7.38	0.00244	0.151	0.43	0.07828
7.39	0.00259	0.19	0.429	0.02304
7.4	0.00247	0.204	0.416	0.06927
7.41	0.00259	0.163	0.439	0.01907
7.42	0.00273	0.188	0.43	0.04898
7.43	0.00259	0.175	0.429	0.03448
7.44	0.00244	0.181	0.428	-0.06699
7.45	0.00261	0.167	0.429	-0.03067
7.46	0.00259	0.181	0.429	0.04684
7.47	0.00259	0.146	0.455	-0.05966
7.48	0.00246	0.221	0.429	0.06332
7.49	0.00259	0.109	0.429	0.04898
7.5	0.00259	0.183	0.419	-0.04211
7.51	0.00259	0.183	0.429	0.03265
7.52	0.00259	0.165	0.415	-0.02975
7.53	0.00259	0.16	0.419	0.0415
7.54	0.00259	0.152	0.419	0.04211
7.55	0.00259	0.163	0.428	0.02899
7.56	0.00275	0.152	0.428	0.04211
7.57	0.00246	0.18	0.423	-0.03052
7.58	0.00261	0.205	0.424	0.04562
7.59	0.00244	0.138	0.416	0.02426
7.6	0.00276	0.176	0.435	-0.03387
7.61	0.00258	0.176	0.433	0.05569
7.62	0.00273	0.212	0.429	-0.09903
7.63	0.00261	0.159	0.423	0.05249
7.64	0.00247	0.196	0.429	0.04044
7.65	0.00244	0.162	0.429	0.00183
7.66	0.00258	0.204	0.428	0.01999
7.67	0.00273	0.173	0.424	-0.02258
7.68	0.00244	0.159	0.429	0.0856
7.69	0.00261	0.125	0.423	-0.01221
7.7	0.00246	0.219	0.43	-0.01404
7.71	0.00259	0.181	0.424	0.08682
7.72	0.00272	0.205	0.423	-0.04852
7.73	0.00244	0.242	0.429	0.09766
7.74	0.00258	0.181	0.428	0.05585
7.75	0.00261	0.176	0.429	0.01099
7.76	0.00246	0.168	0.423	0.05829
7.77	0.00246	0.178	0.409	-0.0322
7.78	0.00246	0.19	0.42	0.05035
7.79	0.00246	0.393	0.434	0.01129
7.8	0.00273	0.195	0.423	0.01694
7.81	0.0027	0.212	0.428	-0.04791
7.82	0.00261	0.219	0.427	-0.02686
7.83	0.00259	0.623	0.433	-0.02365
7.84	0.00258	0.209	0.411	0.00015
7.85	0.00259	0.19	0.429	-0.03357
7.86	0.00272	0.107	0.43	0.04669
7.87	0.00259	0.176	0.429	-0.06653
7.88	0.00246	0.231	0.419	0.0824
7.89	0.00258	0.174	0.427	0.0119
7.9	0.00244	0.205	0.429	0.01389
7.91	0.00246	0.206	0.435	-0.00839
7.92	0.00261	0.205	0.433	-0.05142
7.93	0.00285	0.151	0.43	0.05417
7.94	0.00247	0.387	0.417	0.01755
7.95	0.00261	0.19	0.428	0.0116
7.96	0.00259	0.159	0.417	0.00229
7.97	0.00246	0.195	0.425	-0.02182
7.98	0.00256	0.038	0.424	0.01923
7.99	0.00261	0.127	0.429	-0.02899
8	0.00246	0.201	0.434	-0.06134
8.01	0.00261	0.136	0.423	0.02487
8.02	0.00259	0.228	0.429	-0.03738
8.03	0.00246	0.151	0.433	0.03326
8.04	0.00247	0.182	0.424	0.06866
8.05	0.00246	0.196	0.423	0.047
8.06	0.00246	0.208	0.435	0.06363
8.07	0.00275	0.293	0.423	0.00137
8.08	0.00258	0.185	0.423	0.03799
8.09	0.00259	0.2	0.428	0.00626
8.1	0.00232	0.254	0.423	-0.02945
8.11	0.00247	0.18	0.423	0.06668
8.12	0.00273	0.137	0.423	-0.02167
8.13	0.00258	0.181	0.429	-0.00366
8.14	0.00273	0.152	0.41	0.03494
8.15	0.00247	0.049	0.428	0.01572
8.16	0.00261	0.194	0.425	0.01556
8.17	0.00246	0.239	0.434	-0.0975
8.18	0.00258	0.172	0.424	0.07095
8.19	0.00273	0.234	0.429	-0.11932
8.2	0.00273	0.332	0.43	-0.00381
8.21	0.00273	0.16	0.429	0.00397
8.22	0.00261	0.196	0.439	-0.01328
8.23	0.00258	0.155	0.429	0.04929
8.24	0.00261	0.162	0.449	-0.04883
8.25	0.00247	0.18	0.423	-0.0351
8.26	0.00261	0.199	0.427	0.07751
8.27	0.00258	0.466	0.445	-0.03464
8.28	0.00258	0.243	0.423	0.00809
8.29	0.00261	0.215	0.431	-0.04715
8.3	0.00246	0.209	0.429	-0.07217
8.31	0.00261	0.174	0.43	-0.24994
8.32	0.00259	0.1	0.433	-0.1503
8.33	0.00272	0.177	0.428	0.08987
8.34	0.00246	0.181	0.425	0.07538
8.35	0.00244	0.175	0.424	0.112
8.36	0.00258	0.219	0.429	0.04883
8.37	0.00259	0.151	0.434	0.02579
8.38	0.00256	0.163	0.439	0.06577
8.39	0.00259	0.142	0.43	0.05096
8.4	0.00261	0.183	0.434	-0.02808
8.41	0.00287	0.209	0.418	0.0206
8.42	0.00258	0.226	0.428	-0.02014
8.43	0.00258	0.15	0.423	-0.04517
8.44	0.00258	0.425	0.429	0.0029
8.45	0.00247	0.272	0.429	0.00061
8.46	0.00258	0.174	0.429	-0.07492
8.47	0.00247	0.145	0.428	0.06989
8.48	0.00246	0.155	0.423	0.01831
8.49	0.00244	0.206	0.424	0.01678
8.5	0.00247	0.167	0.429	-0.0679
8.51	0.00233	0.183	0.423	-0.09216
8.52	0.00273	0.181	0.423	-0.04395
8.53	0.00246	0.201	0.423	0.08347
8.54	0.00247	0.17	0.413	0.00702
8.55	0.00258	-0.009	0.429	0.09018
8.56	0.00246	0.181	0.429	0.03189
8.57	0.00246	0.559	0.43	0.01343
8.58	0.00259	0.179	0.424	0.04898
8.59	0.00232	0.176	0.429	0.01694
8.6	0.00262	0.177	0.429	0.047
8.61	0.00258	0.199	0.422	0.04272
8.62	0.00259	0.158	0.428	0.04364
8.63	0.00246	0.209	0.429	-0.02167
8.64	0.00246	0.175	0.449	-0.07294
8.65	0.00261	0.197	0.424	0.02716
8.66	0.00246	0.191	0.422	-0.03418
8.67	0.00259	0.167	0.43	-0.056
8.68	0.00259	0.19	0.428	-0.0148
8.69	0.00259	0.207	0.429	-0.04074
8.7	0.00261	0.189	0.439	-0.04639
8.71	0.00244	0.187	0.422	-0.06638
8.72	0.00246	0.127	0.43	-0.06317
8.73	0.00261	0.146	0.423	-0.04562
8.74	0.00259	0.118	0.438	0.00916
8.75	0.00258	0.183	0.423	-0.0592
8.76	0.00259	0.145	0.433	-0.04562
8.77	0.00259	0.205	0.429	-0.07828
8.78	0.00258	0.162	0.45	-0.03494
8.79	0.00244	0.182	0.428	0.06042
8.8	0.00273	0.313	0.423	0.02502
8.81	0.00275	0.181	0.423	-0.05737
8.82	0.00261	0.19	0.425	0.01511
8.83	0.00261	0.446	0.423	0.04074
8.84	0.00246	0.153	0.43	0.02869
8.85	0.00258	0.241	0.423	0.02991
8.86	0.00272	0.337	0.439	-0.04456
8.87	0.00259	0.151	0.429	-0.00717
8.88	0.00244	0.204	0.422	-0.00656
8.89	0.00258	0.226	0.434	-0.03204
8.9	0.00259	0.128	0.423	0.01892
8.91	0.00259	0.226	0.428	-0.05356
8.92	0.00246	0.283	0.429	-0.02991
8.93	0.00259	0.144	0.429	0.01526
8.94	0.00259	0.2	0.431	0.03952
8.95	0.00243	0.206	0.433	-0.03632
8.96	0.00273	0.204	0.429	-0.08408
8.97	0.00259	0.114	0.426	-0.01602
8.98	0.00246	0.094	0.433	-0.01801
8.99	0.00259	0.236	0.428	-0.00137
9	0.00259	0.161	0.428	-0.04303
9.01	0.00287	0.197	0.423	-0.09033
9.02	0.00244	0.18	0.434	-0.00595
9.03	0.00261	0.211	0.428	-0.02808
9.04	0.00273	0.204	0.417	0.04669
9.05	0.00256	0.19	0.431	-0.02182
9.06	0.00261	0.345	0.424	-0.05051
9.07	0.00247	0.189	0.424	-0.05035
9.08	0.00272	0.2	0.44	-0.01968
9.09	0.00273	0.106	0.434	-0.00198
9.1	0.00246	0.21	0.434	-0.00809
9.11	0.00256	0.152	0.429	-0.0325
9.12	0.00259	0.543	0.423	-0.02457
9.13	0.00246	0.105	0.423	-0.03525
9.14	0.00272	0.183	0.429	-0.07828
9.15	0.00247	0.193	0.439	0.0325
9.16	0.00275	0.193	0.423	-0.09186
9.17	0.00272	0.175	0.426	0.0029
9.18	0.00233	0.236	0.397	-0.03021
9.19	0.00244	0.183	0.43	-0.00595
9.2	0.00259	0.054	0.428	0.02396
9.21	0.0023	0.197	0.432	-0.05203
9.22	0.00246	0.192	0.427	0.04166
9.23	0.00244	0.377	0.435	-0.0267
9.24	0.00249	0.174	0.429	0.02258
9.25	0.00259	0.18	0.425	-0.0032
9.26	0.00259	0.302	0.429	0.01175
9.27	0.00258	0.181	0.423	0.05249
9.28	0.00259	0.322	0.428	-0.01419
9.29	0.00258	0.219	0.403	-0.03296
9.3	0.00259	0.196	0.407	0.02487
9.31	0.00272	0.206	0.446	-0.05203
9.32	0.00258	0.16	0.434	0.00778
9.33	0.00246	0.206	0.428	-0.0386
9.34	0.00261	0.203	0.423	0.02899
9.35	0.00247	0.236	0.429	-0.03036
9.36	0.00275	0.52	0.428	-0.07431
9.37	0.00259	0.121	0.432	0.03571
9.38	0.00275	0.166	0.43	-0.02686
9.39	0.00246	0.207	0.429	-0.01114
9.4	0.00259	0.196	0.435	0.07935
9.41	0.00261	0.272	0.423	0.01328
9.42	0.00259	0.143	0.439	0.0264
9.43	0.00259	0.174	0.429	-0.03891
9.44	0.00244	0.045	0.425	-0.06302
9.45	0.00261	0.166	0.42	-0.00427
9.46	0.00259	0.166	0.434	-0.05173
9.47	0.00259	0.195	0.421	0.00992
9.48	0.00249	0.212	0.426	-0.01923
9.49	0.00244	0.175	0.418	-0.02045
9.5	0.00273	0.172	0.43	-0.00046
9.51	0.00244	0.203	0.424	-0.02121
9.52	0.00273	0.209	0.428	0.02472
9.53	0.00259	0.159	0.43	0.00015
9.54	0.00246	0.196	0.434	-0.00015
9.55	0.00258	0.174	0.434	0.05249
9.56	0.00244	0.199	0.429	-0.04501
9.57	0.00258	0.189	0.429	0.0441
9.58	0.00258	0.192	0.429	-0.06836
9.59	0.00246	0.175	0.428	-0.0264
9.6	0.00275	0.52	0.424	-0.0177
9.61	0.00259	0.188	0.414	-0.0676
9.62	0.00246	0.222	0.423	0.12573
9.63	0.00259	0.132	0.423	-0.06104
9.64	0.00259	0.11	0.419	0.06027
9.65	0.00273	0.16	0.429	-0.00839
9.66	0.00273	0.182	0.424	-0.05539
9.67	0.00273	0.196	0.434	0.08118
9.68	0.00244	0.181	0.428	-0.03265
9.69	0.00246	0.119	0.417	-0.0238
9.7	0.00273	0.182	0.43	0.08255
9.71	0.00259	0.099	0.424	-0.06104
9.72	0.00232	0.199	0.428	0.08102
9.73	0.00259	0.166	0.43	-0.05539
9.74	0.00258	0.234	0.445	0.04974
9.75	0.00246	0.172	0.419	0.01953
9.76	0.00259	0.2	0.438	0.42953
9.77	0.00259	0.198	0.427	0.07065
9.78	0.00256	0.18	0.428	-0.15396
9.79	0.00259	-0.024	0.423	-0.16937
9.8	0.00259	0.18	0.435	-0.04669
9.81	0.00276	0.158	0.428	-0.12741
9.82	0.00272	0.191	0.423	-0.00397
9.83	0.00259	0.151	0.424	-0.07324
9.84	0.00244	0.168	0.429	-0.02167
9.85	0.00275	0.213	0.423	-0.02899
9.86	0.00259	0.263	0.429	-0.12314
9.87	0.00247	0.137	0.429	0.03555
9.88	0.00272	0.204	0.387	-0.0296
9.89	0.00262	0.195	0.43	-0.03891
9.9	0.00259	0.197	0.43	0.03922
9.91	0.00275	0.191	0.428	-0.09979
9.92	0.00232	0.168	0.466	0.07767
9.93	0.00246	0.188	0.426	-0.03036
9.94	0.00273	0.197	0.419	0.00229
9.95	0.00232	0.189	0.434	0.04211
9.96	0.00259	0.28	0.423	-0.04211
9.97	0.00272	0.412	0.423	0.09918
9.98	0.00246	0.197	0.429	-0.03799
9.99	0.00261	0.127	0.43	0.07172
10	0.00261	0.168	0.434	0.07156
10.01	0.00261	0.195	0.438	-0.09247
10.02	0.00246	0.272	0.423	0.08331
10.03	0.00244	0.209	0.434	0.00107
10.04	0.00259	0.108	0.423	-0.00137
10.05	0.00246	0.211	0.427	-0.03387
10.06	0.00261	0.174	0.434	-0.06287
10.07	0.00246	0.181	0.424	0.07309
10.08	0.00246	0.217	0.423	-0.03357
10.09	0.00259	0.135	0.423	0.00031
10.1	0.00273	0.189	0.43	0.07935
10.11	0.00259	0.217	0.432	-0.01907
10.12	0.00272	0.158	0.43	0.09949
10.13	0.00244	0.127	0.445	-0.08789
10.14	0.00259	0.181	0.428	0.07431
10.15	0.00261	0.176	0.429	0.05371
10.16	0.00259	0.222	0.414	-0.0528
10.17	0.00275	0.21	0.424	0.1088
10.18	0.00258	0.169	0.435	-0.1329
10.19	0.00261	0.297	0.428	-0.02426
10.2	0.00246	0.208	0.43	-0.01282
10.21	0.00259	0.237	0.423	-0.05157
10.22	0.00258	0.167	0.429	0.08987
10.23	0.00244	0.212	0.429	-0.07751
10.24	0.00261	0.208	0.428	-0.00977
10.25	0.00261	0.205	0.429	-0.01236
10.26	0.00246	0.222	0.424	-0.01846
10.27	0.00256	0.21	0.434	0.05173
10.28	0.00258	0.216	0.423	0.01175
10.29	0.00258	0.196	0.426	0.00671
10.3	0.00244	0.218	0.425	0.03708
10.31	0.00275	0.187	0.429	-0.03067
10.32	0.00258	0.161	0.428	0.08148
10.33	0.00258	0.221	0.439	-0.0238
10.34	0.00244	0.219	0.428	0.00336
10.35	0.00246	0.181	0.435	0.05676
10.36	0.00261	0.159	0.423	-0.01678
10.37	0.00287	0.189	0.427	0.0293
10.38	0.00258	0.232	0.434	-0.01724
10.39	0.00258	0.205	0.423	0.04089
10.4	0.00273	0.212	0.43	-0.0061
10.41	0.00247	0.209	0.431	-0.07416
10.42	0.00256	0.202	0.425	0.13397
10.43	0.00246	0.182	0.428	-0.04913
10.44	0.00259	0.131	0.429	-0.00641
10.45	0.00259	0.168	0.429	0.00244
10.46	0.00247	0.175	0.428	-0.00275
10.47	0.00259	-0.055	0.423	0.0322
10.48	0.00256	0.153	0.434	-0.04364
10.49	0.00273	0.208	0.434	0.05966
10.5	0.00262	0.207	0.433	0.0267
10.51	0.00258	0.211	0.423	-0.09354
10.52	0.00259	0.19	0.453	-0.01053
10.53	0.00258	0.195	0.42	-0.04044
10.54	0.00275	0.182	0.428	-0.01038
10.55	0.00272	0.336	0.434	0.00122
10.56	0.00246	0.139	0.429	-0.05569
10.57	0.00246	0.191	0.428	-0.00504
10.58	0.00246	0.123	0.43	-0.01785
10.59	0.00261	0.15	0.434	-0.00412
10.6	0.00259	0.191	0.429	-0.04913
10.61	0.00244	0.198	0.446	-0.0592
10.62	0.00259	0.178	0.43	0.06409
10.63	0.00258	0.181	0.446	-0.06699
10.64	0.00258	0.114	0.418	-0.02502
10.65	0.00273	0.168	0.422	0.04868
10.66	0.00273	0.398	0.428	-0.04654
10.67	0.00258	0.155	0.392	-0.05035
10.68	0.0023	0.182	0.425	-0.05493
10.69	0.00273	0.148	0.435	0.06012
10.7	0.00247	0.212	0.428	0.04745
10.71	0.00259	0.18	0.423	-0.04379
10.72	0.00261	0.199	0.443	0.04013
10.73	0.00258	0.247	0.43	-0.05188
10.74	0.00259	0.159	0.424	-0.07111
10.75	0.00259	0.197	0.428	0.03616
10.76	0.00244	0.324	0.429	-0.05936
10.77	0.00256	0.164	0.429	0.07706
10.78	0.00247	0.215	0.431	-0.03632
10.79	0.00259	0.165	0.434	-0.01022
10.8	0.00258	0.258	0.429	-0.01648
10.81	0.00272	0.186	0.423	-0.04654
10.82	0.00247	0.156	0.423	0.01495
10.83	0.00261	0.173	0.429	0.00198
10.84	0.00273	0.205	0.423	-0.11795
10.85	0.00259	0.198	0.423	-0.02411
10.86	0.00261	0.195	0.439	0.01846
10.87	0.00246	0.201	0.423	0.10468
10.88	0.00232	0.182	0.431	-0.00793
10.89	0.00261	0.137	0.433	-0.02853
10.9	0.00259	0.183	0.433	-0.06744
10.91	0.00273	0.247	0.433	-0.0058
10.92	0.00258	0.2	0.391	-0.00595
10.93	0.00272	0.198	0.435	-0.04333
10.94	0.00259	0.146	0.43	-0.01419
10.95	0.00246	0.226	0.43	-0.009
10.96	0.00259	0.015	0.423	0.05432
10.97	0.00247	0.146	0.433	-0.11276
10.98	0.00258	0.071	0.433	0.02365
10.99	0.00261	0.204	0.431	0.0235
11	0.00261	0.127	0.429	-0.03693
11.01	0.00273	0.331	0.429	0.01221
11.02	0.00261	0.12	0.439	-0.02258
11.03	0.00259	0.164	0.432	0.00946
11.04	0.00244	0.211	0.428	-0.02426
11.05	0.00272	0.195	0.423	0.05081
11.06	0.00273	0.087	0.419	0.07233
11.07	0.00258	0.163	0.43	0.02441
11.08	0.00244	0.17	0.439	0.03281
11.09	0.00259	0.197	0.433	-0.00778
11.1	0.00272	0.182	0.418	-0.05585
11.11	0.00273	0.187	0.429	0.02716
11.12	0.00246	0.197	0.446	-0.02716
11.13	0.00246	0.166	0.408	-0.01358
11.14	0.00273	0.15	0.434	0.03845
11.15	0.00246	0.206	0.429	-0.0058
11.16	0.00247	0.272	0.429	0.03891
11.17	0.00244	0.189	0.439	0.01205
11.18	0.00249	0.182	0.424	0.02319
11.19	0.00258	0.189	0.43	-0.00565
11.2	0.00259	0.204	0.441	-0.01389
11.21	0.00259	0.12	0.423	0.0499
11.22	0.00273	0.202	0.429	-0.01297
11.23	0.00258	0.254	0.423	0.03082
11.24	0.00261	0.138	0.457	-0.04517
11.25	0.00273	0.174	0.433	-0.07767
11.26	0.00275	0.181	0.429	0.03296
11.27	0.00259	0.39	0.423	0.0148
11.28	0.00232	0.161	0.434	-0.01892
11.29	0.00246	0.118	0.43	-0.07095
11.3	0.00261	0.174	0.428	-0.10132
11.31	0.00246	0.218	0.423	0.01328
11.32	0.00261	0.215	0.429	-0.03464
11.33	0.00246	0.063	0.429	-0.01389
11.34	0.00259	0.168	0.429	0.00305
11.35	0.00258	0.203	0.434	0.06271
11.36	0.00273	0.206	0.428	0.05173
11.37	0.00259	0.309	0.423	0.00122
11.38	0.00258	0.209	0.429	-0.03418
11.39	0.00285	0.196	0.424	-0.04318
11.4	0.00261	0.165	0.429	0.02289
11.41	0.00259	0.208	0.418	0.04089
11.42	0.00232	0.183	0.424	-0.07645
11.43	0.00246	0.174	0.423	-0.07996
11.44	0.00247	0.174	0.424	-0.04654
11.45	0.00247	0.137	0.43	-0.00626
11.46	0.00259	0.181	0.435	0.04333
11.47	0.00258	0.316	0.42	-0.05859
11.48	0.00259	0.129	0.428	-0.03784
11.49	0.00273	0.204	0.429	0.04028
11.5	0.00244	0.319	0.418	0.00473
11.51	0.00273	0.187	0.423	0.0177
11.52	0.00246	0.226	0.423	-0.0473
11.53	0.00258	0.172	0.418	-0.01724
11.54	0.00275	0.203	0.423	0.01541
11.55	0.00259	0.168	0.423	-0.03845
11.56	0.00273	0.235	0.429	0.02396
11.57	0.00256	0.201	0.429	-0.04456
11.58	0.00258	0.18	0.429	-0.02686
11.59	0.00259	0.153	0.429	0.00137
11.6	0.00261	0.142	0.434	-0.02716
11.61	0.00259	0.196	0.434	0.02029
11.62	0.00258	0.041	0.43	-0.03128
11.63	0.00258	0.167	0.435	-0.00168
11.64	0.00246	0.197	0.436	-0.00244
11.65	0.00246	0.15	0.442	-0.05402
11.66	0.00259	0.166	0.431	0.02213
11.67	0.00272	0.203	0.429	-0.01053
11.68	0.00246	0.201	0.439	-0.0032
11.69	0.00246	0.248	0.422	0.01602
11.7	0.00273	0.19	0.432	0.03021
11.71	0.00256	0.22	0.428	0.05371
11.72	0.00246	0.248	0.428	-0.0148
11.73	0.00244	0.165	0.408	0.01755
11.74	0.00261	0.153	0.424	-0.00473
11.75	0.00273	0.181	0.426	-0.00305
11.76	0.00273	0.242	0.423	0.08652
11.77	0.00258	0.21	0.429	0.01663
11.78	0.00246	0.159	0.434	-0.03326
11.79	0.00261	0.196	0.428	-0.02579
11.8	0.00273	0.148	0.424	0.02151
11.81	0.00247	0.19	0.433	0.07019
11.82	0.00259	0.219	0.434	-0.00977
11.83	0.00259	0.115	0.428	-0.02472
11.84	0.00218	0.18	0.435	0.01953
11.85	0.00259	0.306	0.429	0.01068
11.86	0.00255	0.202	0.46	0.03693
11.87	0.00258	0.211	0.427	-0.03952
11.88	0.0027	0.209	0.429	-0.03571
11.89	0.00259	0.191	0.421	-0.01602
11.9	0.00259	0.288	0.419	0.00534
11.91	0.00273	0.227	0.429	0.00671
11.92	0.00259	0.148	0.433	0.02594
11.93	0.00259	0.217	0.423	0.01587
11.94	0.00273	0.176	0.428	0.01511
11.95	0.00275	0.239	0.423	-0.0119
11.96	0.00246	0.146	0.424	0.01785
11.97	0.00259	0.214	0.429	0.00092
11.98	0.00259	0.35	0.428	0.00473
11.99	0.00259	0.126	0.423	-0.00061
12	0.00259	0.093	0.426	0.01404
12.01	0.00259	0.142	0.429	0.07385
12.02	0.00246	0.135	0.429	0.00961
12.03	0.00259	0.196	0.434	0.01083
12.04	0.00246	0.162	0.423	0.0032
12.05	0.00285	0.118	0.434	-0.02716
12.06	0.00273	0.1	0.437	0.04135
12.07	0.00259	0.19	0.43	-0.11246
12.08	0.00259	0.16	0.425	-0.03281
12.09	0.00261	0.202	0.44	0.03799
12.1	0.00273	0.317	0.424	-0.00854
12.11	0.00246	0.196	0.423	-0.01266
12.12	0.00246	0.214	0.423	-0.03815
12.13	0.00258	0.204	0.43	0.00015
12.14	0.00275	0.164	0.434	0.00015
12.15	0.00247	0.097	0.429	-0.03647
12.16	0.00272	0.137	0.434	0.02411
12.17	0.00247	0.199	0.429	-0.01282
12.18	0.00244	0.194	0.429	-0.02792
12.19	0.00246	0.165	0.428	0.01785
12.2	0.00259	0.159	0.416	-0.04776
12.21	0.00259	0.21	0.439	0.01633
12.22	0.0023	0.182	0.415	-0.03418
12.23	0.00244	0.191	0.428	0.0383
12.24	0.00249	0.182	0.429	0.00122
12.25	0.00259	0.207	0.423	-0.00458
12.26	0.00273	0.279	0.476	-0.0209
12.27	0.00246	0.197	0.423	-0.00092
12.28	0.00273	0.165	0.429	0.00381
12.29	0.00247	0.133	0.429	0.01968
12.3	0.00244	0.178	0.43	-0.01556
12.31	0.00247	0.083	0.418	-0.056
12.32	0.00246	0.131	0.423	-0.04379
12.33	0.0023	0.175	0.433	0.04486
12.34	0.00258	0.173	0.428	0.03113
12.35	0.00259	0.133	0.424	0.00412
12.36	0.00232	0.181	0.423	-0.02396
12.37	0.00258	0.234	0.423	0.00214
12.38	0.00247	0.188	0.422	-0.03311
12.39	0.00273	0.23	0.419	-0.01572
12.4	0.00247	0.159	0.43	0.00717
12.41	0.00288	0.127	0.429	-0.03387
12.42	0.00246	0.185	0.423	-0.01129
12.43	0.00259	0.407	0.429	-0.02472
12.44	0.00233	0.167	0.424	0.01297
12.45	0.00246	0.155	0.434	0.0386
12.46	0.00244	0.146	0.429	-0.01862
12.47	0.00272	0.189	0.423	-0.01572
12.48	0.00258	0.183	0.429	-0.01801
12.49	0.00288	0.137	0.445	0.01678
12.5	0.00258	0.226	0.436	-0.03815
12.51	0.00259	0.443	0.434	-0.01053
12.52	0.00259	0.116	0.424	-0.02441
12.53	0.00247	0.157	0.423	-0.01312
12.54	0.00276	0.219	0.428	0.01053
12.55	0.00272	0.176	0.428	-0.04929
12.56	0.00259	0.22	0.429	-0.03952
12.57	0.00273	0.222	0.435	-0.02686
12.58	0.00256	0.108	0.422	-0.00504
12.59	0.00273	0.166	0.43	0.00946
12.6	0.00261	0.167	0.429	-0.03311
12.61	0.00259	0.185	0.428	-0.0589
12.62	0.00261	0.177	0.455	-0.0177
12.63	0.00244	0.246	0.435	0.00977
12.64	0.00275	0.204	0.454	-0.03571
12.65	0.00261	0.197	0.423	0.00641
12.66	0.00247	0.168	0.428	-0.02975
12.67	0.00259	0.127	0.428	-0.05524
12.68	0.00259	0.167	0.428	0.00732
12.69	0.00273	0.159	0.434	0.04578
12.7	0.00259	0.181	0.424	-0.03326
12.71	0.00259	0.219	0.429	-0.03433
12.72	0.00259	0.241	0.435	-0.02335
12.73	0.00247	0.189	0.423	-0.02747
12.74	0.00244	0.189	0.392	0.01587
12.75	0.00246	0.243	0.43	-0.05585
12.76	0.00259	0.183	0.43	0.05981
12.77	0.00246	0.204	0.435	-0.0441
12.78	0.00259	0.255	0.48	-0.04044
12.79	0.00246	0.263	0.423	0.01053
12.8	0.00275	0.181	0.434	-0.03357
12.81	0.00259	0.174	0.426	0.00534
12.82	0.00272	0.152	0.432	0.02701
12.83	0.00261	0.258	0.43	0
12.84	0.00259	0.168	0.429	-0.04654
12.85	0.00244	0.183	0.387	-0.00473
12.86	0.00259	0.18	0.429	-0.02777
12.87	0.00259	0.488	0.429	-0.00458
12.88	0.00272	0.208	0.42	0.00534
12.89	0.00247	0.181	0.428	0.0737
12.9	0.00258	0.235	0.431	0.02167
12.91	0.00244	0.181	0.434	0.00534
12.92	0.00259	0.187	0.433	0.00214
12.93	0.00259	0.416	0.423	-0.00107
12.94	0.00247	0.142	0.429	-0.04211
12.95	0.00273	0.155	0.429	-0.07004
12.96	0.00258	0.225	0.423	0.04959
12.97	0.00258	0.385	0.429	-0.04425
12.98	0.00258	0.114	0.43	-0.06714
12.99	0.00249	0.218	0.425	-0.0032
13	0.00275	0.192	0.435	-0.01022
13.01	0.00246	0.155	0.429	-0.00961
13.02	0.00246	0.218	0.43	-0.0264
13.03	0.00259	0.191	0.427	-0.01373
13.04	0.00261	0.206	0.428	-0.01526
13.05	0.00275	0.189	0.423	0.03998
13.06	0.00256	0.133	0.423	0.03845
13.07	0.00247	0.174	0.436	-0.05554
13.08	0.00259	0.202	0.429	-0.00977
13.09	0.00273	0.154	0.421	-0.0351
13.1	0.00272	0.205	0.434	0.00107
13.11	0.00246	0.189	0.435	0.03326
13.12	0.00258	0.11	0.434	0
13.13	0.00259	0.166	0.438	0.01465
13.14	0.00275	0.069	0.424	0.01251
13.15	0.00246	0.181	0.43	-0.01129
13.16	0.00261	0.516	0.423	0.04272
13.17	0.00259	0.179	0.429	-0.03143
13.18	0.00273	0.177	0.437	-0.03052
13.19	0.00273	0.196	0.422	0.04059
13.2	0.00247	0.18	0.436	-0.04089
13.21	0.00244	0.181	0.429	0.02808
13.22	0.00258	0.145	0.423	-0.05417
13.23	0.00247	0.19	0.429	-0.00977
13.24	0.00273	0.191	0.424	0.01862
13.25	0.00259	0.288	0.429	-0.03799
13.26	0.00247	0.181	0.434	-0.05905
13.27	0.00259	0.137	0.435	0.03006
13.28	0.00273	0.116	0.429	0.01236
13.29	0.00259	0.152	0.426	0.04852
13.3	0.00259	0.217	0.423	-0.00473
13.31	0.00261	0.181	0.429	-0.009
13.32	0.00244	0.165	0.423	-0.03784
13.33	0.00244	0.153	0.43	-0.01785
13.34	0.00259	0.176	0.386	-0.01328
13.35	0.00261	0.206	0.429	-0.01236
13.36	0.00259	0.163	0.422	0.06271
13.37	0.00259	0.172	0.429	-0.01938
13.38	0.00259	0.181	0.429	-0.01221
13.39	0.00261	0.213	0.423	0.0293
13.4	0.00259	0.188	0.435	-0.0473
13.41	0.0027	0.192	0.4	0.06058
13.42	0.00261	0.127	0.435	-0.08057
13.43	0.00261	0.188	0.428	-0.01724
13.44	0.00287	0.169	0.423	-0.0415
13.45	0.00244	0.187	0.423	0.05966
13.46	0.00273	0.174	0.432	0.03586
13.47	0.00246	0.192	0.424	-0.08957
13.48	0.00261	0.31	0.423	0.03632
13.49	0.00247	0.199	0.471	-0.01114
13.5	0.00273	0.215	0.429	-0.00916
13.51	0.00246	0.197	0.429	0.03189
13.52	0.00258	0.487	0.435	-0.0386
13.53	0.00246	0.102	0.424	0.01373
13.54	0.00261	0.21	0.439	-0.0029
13.55	0.00272	0.19	0.433	0.04501
13.56	0.00246	0.189	0.429	0.0325
13.57	0.00259	0.113	0.423	0.03006
13.58	0.00259	0.117	0.429	0.0119
13.59	0.00273	0.205	0.423	0.0119
13.6	0.00273	0.29	0.418	0
13.61	0.00258	0.277	0.434	0.07111
13.62	0.00275	0.167	0.423	-0.02975
13.63	0.00261	0.199	0.427	-0.0264
13.64	0.00261	0.17	0.397	-0.00412
13.65	0.00261	0.18	0.439	-0.01495
13.66	0.00275	0.176	0.428	0.00824
13.67	0.00258	0.19	0.431	-0.00977
13.68	0.00259	0.219	0.43	-0.00244
13.69	0.00259	0.159	0.429	0.02991
13.7	0.00247	0.212	0.423	-0.02472
13.71	0.00246	0.226	0.423	0.01678
13.72	0.0023	0.172	0.419	-0.04623
13.73	0.00246	0.21	0.438	0.03143
13.74	0.00261	0.157	0.413	0.0412
13.75	0.00261	0.153	0.434	-0.03571
13.76	0.00244	0.251	0.423	0.05692
13.77	0.00259	0.187	0.429	-0.04242
13.78	0.00258	0.168	0.43	0.04868
13.79	0.00273	0.175	0.398	0.03616
13.8	0.00276	0.197	0.423	0.00153
13.81	0.00258	0.145	0.446	-0.03281
13.82	0.00261	0.168	0.435	-0.02304
13.83	0.00258	0.133	0.423	0.00107
13.84	0.00287	0.181	0.435	0.00183
13.85	0.00259	0.181	0.431	0.02884
13.86	0.00247	0.144	0.414	0.06561
13.87	0.00244	0.189	0.429	0.0502
13.88	0.00261	0.646	0.422	-0.06378
13.89	0.00259	0.197	0.435	0.04272
13.9	0.00259	0.143	0.428	0.00015
13.91	0.00259	0.167	0.44	0.11169
13.92	0.00244	0.191	0.423	-0.0473
13.93	0.00259	0.161	0.418	-0.03128
13.94	0.00258	0.18	0.418	0.01663
13.95	0.00259	0.423	0.436	-0.02609
13.96	0.00256	0.154	0.43	0.10986
13.97	0.00261	0.245	0.428	0.02136
13.98	0.00275	0.13	0.429	0.05417
13.99	0.00273	0.144	0.43	-0.02655
14	0.00243	0.204	0.423	0.00183
14.01	0.00272	0.24	0.428	0.06256
14.02	0.00232	0.19	0.428	-0.01465
14.03	0.00244	0.023	0.428	-0.01251
14.04	0.00261	0.165	0.433	0.02899
14.05	0.00273	0.155	0.424	0.00748
14.06	0.00272	0.228	0.428	0.12085
14.07	0.00259	0.133	0.423	0.03677
14.08	0.00273	0.153	0.434	-0.01953
14.09	0.00259	0.197	0.429	0.03174
14.1	0.00259	0.152	0.419	-0.02441
14.11	0.00243	0.174	0.45	0.16251
14.12	0.00235	0.221	0.47	0.02823
14.13	0.00258	0.181	0.386	-0.04364
14.14	0.00261	0.175	0.434	-0.0502
14.15	0.00259	0.194	0.429	-0.0296
14.16	0.00258	0.136	0.432	0.11795
14.17	0.00259	0.206	0.428	-0.02579
14.18	0.00275	0.171	0.434	0.01038
14.19	0.00273	0.182	0.419	0.06088
14.2	0.00272	0.241	0.425	0.00687
14.21	0.00273	0.152	0.428	0.13733
14.22	0.00246	0.032	0.428	-0.02533
14.23	0.00259	0.161	0.43	0.04425
14.24	0.00272	0.238	0.417	-0.00092
14.25	0.00259	0.19	0.418	-0.05371
14.26	0.00259	0.176	0.424	0.1416
14.27	0.00247	0.196	0.429	-0.00885
14.28	0.00259	0.222	0.43	-0.01007
14.29	0.00273	0.266	0.417	0.03265
14.3	0.00259	0.203	0.429	-0.02304
14.31	0.00243	0.083	0.428	0.13077
14.32	0.00261	0.211	0.418	0.01312
14.33	0.00256	0.114	0.429	-0.06134
14.34	0.00273	0.183	0.423	-0.03403
14.35	0.00259	0.226	0.429	-0.03571
14.36	0.00246	0.189	0.434	0.09155
14.37	0.00244	0.209	0.428	0.01358
14.38	0.00244	0.205	0.434	0.04654
14.39	0.00273	0.255	0.429	0.05936
14.4	0.00275	0.225	0.428	-0.02167
14.41	0.00273	0.256	0.424	0.13351
14.42	0.00272	0.204	0.423	-0.0119
14.43	0.00273	0.146	0.44	0.03708
14.44	0.00259	0.174	0.442	0.03983
14.45	0.00258	0.175	0.429	0.02975
14.46	0.00256	0.16	0.423	0.11383
14.47	0.00258	0.173	0.423	0.00549
14.48	0.00259	0.232	0.43	-0.06638
14.49	0.00256	0.24	0.43	0.0148
14.5	0.00244	0.107	0.423	-0.04272
14.51	0.00256	0.438	0.433	0.02975
14.52	0.00259	0.13	0.433	0.00977
14.53	0.00246	0.172	0.418	0.01831
14.54	0.00272	0.196	0.428	-0.00198
14.55	0.00272	0.154	0.424	-0.04242
14.56	0.00258	0.19	0.43	0.07248
14.57	0.00259	0.158	0.424	-0.00412
14.58	0.00246	0.175	0.428	-0.04959
14.59	0.00261	0.372	0.429	-0.03662
14.6	0.00261	0.152	0.418	-0.00427
14.61	0.00259	0.198	0.43	0.00992
14.62	0.00261	0.237	0.432	0.01114
14.63	0.00272	0.185	0.418	0.05081
14.64	0.0027	0.215	0.429	0.03372
14.65	0.00273	0.271	0.404	-0.00671
14.66	0.00259	0.227	0.433	0.02197
14.67	0.00246	0.181	0.423	-0.0589
14.68	0.00273	0.19	0.429	-0.103
14.69	0.00259	0.159	0.433	0.04028
14.7	0.00273	0.164	0.429	-0.04089
14.71	0.00259	0.301	0.43	0.02472
14.72	0.00259	0.212	0.413	-0.0145
14.73	0.00259	0.213	0.423	0.00595
14.74	0.00287	0.182	0.438	0.06683
14.75	0.00259	0.107	0.428	-0.0119
14.76	0.00272	0.152	0.423	0.02121
14.77	0.00258	0.204	0.429	-0.02914
14.78	0.00287	0.223	0.425	0.00381
14.79	0.00247	0.202	0.414	0.00275
14.8	0.00275	0.145	0.418	-0.01251
14.81	0.00258	0.176	0.419	-0.00626
14.82	0.00258	0.174	0.423	-0.01297
14.83	0.00259	0.181	0.434	0.04562
14.84	0.00259	0.221	0.43	-0.02335
14.85	0.00275	0.436	0.415	0.00244
14.86	0.00261	0.193	0.441	0.05356
14.87	0.00247	0.125	0.43	-0.04349
14.88	0.00259	0.17	0.423	-0.02457
14.89	0.00275	0.179	0.431	0.00046
14.9	0.00261	0.239	0.43	-0.04761
14.91	0.00246	0.233	0.433	-0.03357
14.92	0.00261	0.243	0.428	-0.00519
14.93	0.00275	0.145	0.424	-0.05325
14.94	0.00276	-0.155	0.434	0.0174
14.95	0.00244	0.181	0.404	-0.00488
14.96	0.00275	0.15	0.429	-0.01221
14.97	0.00261	0.175	0.429	-0.0235
14.98	0.00259	0.151	0.429	-0.0293
14.99	0.00273	0.149	0.441	0.00824
15	0.00273	0.159	0.429	0.00015
15.01	0.00259	0.202	0.365	0.01846
15.02	0.00246	0.209	0.423	-0.05646
15.03	0.00273	0.121	0.443	0.00305
15.04	0.00273	0.196	0.428	-0.01297
15.05	0.00259	0.204	0.433	0.00244
15.06	0.00259	0.181	0.433	0.01602
15.07	0.00273	0.145	0.416	-0.04898
15.08	0.00259	0.16	0.433	-0.03967
15.09	0.00259	0.208	0.423	0.06424
15.1	0.00256	0.187	0.418	0.04135
15.11	0.00261	0.316	0.423	-0.04257
15.12	0.00258	0.194	0.423	-0.02686
15.13	0.00246	0.246	0.438	-0.02762
15.14	0.00259	0.154	0.428	0.04883
15.15	0.00272	0.152	0.434	0.00595
15.16	0.00259	0.2	0.424	0.06119
15.17	0.00243	0.167	0.402	-0.01648
15.18	0.00246	0.184	0.435	-0.02731
15.19	0.00275	0.114	0.429	0.05478
15.2	0.00259	0.182	0.43	-0.00992
15.21	0.00259	0.191	0.429	0.00977
15.22	0.00247	0.182	0.435	-0.0528
15.23	0.00261	0.142	0.429	0.00137
15.24	0.00258	0.182	0.423	-0.03479
15.25	0.00258	0.189	0.429	-0.03082
15.26	0.00247	0.149	0.429	0.06577
15.27	0.00261	0.213	0.43	-0.02045
15.28	0.00259	0.097	0.424	-0.03693
15.29	0.00262	0.166	0.43	0.04333
15.3	0.00259	0.154	0.435	0.00107
15.31	0.0027	0.213	0.423	0.02213
15.32	0.00246	0.174	0.457	-0.03845
15.33	0.00262	0.176	0.434	0.00153
15.34	0.00259	0.198	0.429	0.02441
15.35	0.00259	0.135	0.435	-0.01251
15.36	0.00246	0.159	0.423	0.01511
15.37	0.00259	0.192	0.435	-0.08102
15.38	0.00259	0.209	0.428	0.02014
15.39	0.00259	0.181	0.423	0.04593
15.4	0.00259	0.228	0.423	-0.01495
15.41	0.00246	0.267	0.452	0.01328
15.42	0.00273	0.169	0.444	0.01877
15.43	0.00287	0.152	0.432	0.04715
15.44	0.00259	0.19	0.423	0.01099
15.45	0.00261	0.183	0.435	-0.01633
15.46	0.00259	0.211	0.433	0.06775
15.47	0.00246	0.367	0.434	-0.03876
15.48	0.00246	0.136	0.434	-0.0293
15.49	0.00232	0.18	0.429	-0.02945
15.5	0.00247	0.197	0.429	-0.04669
15.51	0.00246	0.22	0.424	0.02487
15.52	0.00273	0.196	0.433	0.03571
15.53	0.00261	0.167	0.424	0.00595
15.54	0.00275	0.22	0.43	0.02121
15.55	0.00259	0.231	0.428	-0.04974
15.56	0.00258	0.458	0.429	0.04471
15.57	0.00259	0.121	0.422	-0.03189
15.58	0.00246	0.252	0.435	-0.01434
15.59	0.00259	0.166	0.429	0.01755
15.6	0.00272	0.196	0.43	-0.01938
15.61	0.00246	0.19	0.429	0.01953
15.62	0.00273	0.224	0.435	0.00259
15.63	0.00233	0.2	0.429	-0.01373
15.64	0.00247	0.189	0.429	0.03189
15.65	0.00273	0.175	0.435	-0.07416
15.66	0.00244	0.181	0.432	0.06241
15.67	0.00259	0.176	0.428	-0.06729
15.68	0.00259	0.211	0.433	-0.01404
15.69	0.0023	0.279	0.428	0.06149
15.7	0.00259	0.102	0.434	-0.01923
15.71	0.00246	0.125	0.432	0.00351
15.72	0.00259	0.173	0.428	0.10056
15.73	0.00258	0.123	0.433	0.00595
15.74	0.00246	0.21	0.423	0.06683
15.75	0.00258	0.395	0.429	0.03479
15.76	0.00246	0.199	0.423	0.04181
15.77	0.00259	0.216	0.423	0.00259
15.78	0.00261	0.119	0.428	0.03616
15.79	0.00275	0.199	0.428	0.06149
15.8	0.00246	0.219	0.439	-0.01053
15.81	0.00246	0.208	0.423	0.02319
15.82	0.00259	0.254	0.437	0.05127
15.83	0.00247	0.129	0.429	0.01953
15.84	0.00261	0.193	0.43	0.11261
15.85	0.00272	0.151	0.424	0.00107
15.86	0.00258	0.181	0.423	0.03784
15.87	0.00261	0.185	0.439	0.04807
15.88	0.00275	0.196	0.428	-0.00137
15.89	0.00261	0.294	0.429	0.03113
15.9	0.00259	0.106	0.423	0.02655
15.91	0.00256	0.144	0.423	0.07248
15.92	0.00259	0.227	0.434	-0.00366
15.93	0.00272	0.257	0.429	-0.03418
15.94	0.00246	0.145	0.422	0.08545
15.95	0.00259	0.15	0.434	0.02762
15.96	0.00246	0.205	0.428	0.03113
15.97	0.00275	0.209	0.429	0.08194
15.98	0.00249	0.199	0.433	-0.01434
15.99	0.00259	0.303	0.433	0.04456
16	0.00259	0.189	0.426	0.00854
16.01	0.00259	0.192	0.456	0.04959
16.02	0.00272	0.357	0.429	-0.00809
16.03	0.00259	0.175	0.429	0.03159
16.04	0.00273	0.053	0.434	0.09262
16.05	0.00258	0.189	0.428	-0.02029
16.06	0.00247	0.163	0.429	-0.01358
16.07	0.00259	-0.193	0.434	0.00198
16.08	0.00243	0.159	0.423	0.00992
16.09	0.00259	0.141	0.43	0.08865
16.1	0.00244	0.197	0.428	-0.00153
16.11	0.00246	0.153	0.418	0.01602
16.12	0.00261	0.144	0.435	0.01312
16.13	0.00259	0.212	0.429	-0.02029
16.14	0.00287	0.171	0.427	0.02945
16.15	0.00247	0.128	0.425	0.02701
16.16	0.00244	0.174	0.429	0.05219
16.17	0.00246	0.249	0.428	0.07095
16.18	0.00261	0.213	0.429	-0.04791
16.19	0.00259	0.159	0.423	0.0647
16.2	0.00246	0.17	0.451	0.06424
16.21	0.00246	0.197	0.424	0.01816
16.22	0.00258	0.481	0.423	0.02792
16.23	0.00273	0.253	0.428	0.00397
16.24	0.00276	0.208	0.435	0.04745
16.25	0.00259	0.213	0.43	0.01678
16.26	0.00258	0.1	0.43	0.02045
16.27	0.00258	0.111	0.434	-0.01923
16.28	0.00259	0.256	0.429	0.00275
16.29	0.00258	0.174	0.429	0.05569
16.3	0.00273	0.399	0.429	-0.01862
16.31	0.00244	0.157	0.433	0.04517
16.32	0.00259	0.288	0.423	-0.00244
16.33	0.00261	0.188	0.429	-0.02823
16.34	0.00273	0.308	0.446	0.0412
16.35	0.00232	0.173	0.423	-0.03479
16.36	0.00259	0.214	0.432	0.01617
16.37	0.00259	0.211	0.431	0.07614
16.38	0.00259	0.173	0.429	0.01236
16.39	0.00287	0.212	0.429	0.03265
16.4	0.00259	0.19	0.429	0.06012
16.41	0.00246	0.159	0.426	0.02533
16.42	0.00273	0.193	0.413	0.03189
16.43	0.00259	0.142	0.429	-0.00519
16.44	0.00259	0.133	0.424	0.01266
16.45	0.00246	0.169	0.412	-0.00336
16.46	0.00259	0.163	0.423	0.04303
16.47	0.00258	0.27	0.434	-0.00839
16.48	0.00246	0.143	0.433	0.03525
16.49	0.00259	0.16	0.436	-0.00687
16.5	0.00246	0.121	0.434	-0.05936
16.51	0.00259	0.211	0.43	0.02075
16.52	0.00288	0.212	0.43	0.02151
16.53	0.00275	0.474	0.423	-0.04501
16.54	0.00275	0.212	0.419	-0.0032
16.55	0.00273	0.197	0.434	-0.04074
16.56	0.00244	0.191	0.443	-0.01846
16.57	0.00259	0.145	0.423	-0.01297
16.58	0.00273	0.196	0.441	-0.0145
16.59	0.00246	0.183	0.434	0.02991
16.6	0.00272	0.151	0.434	-0.0354
16.61	0.00261	0.201	0.429	0.01877
16.62	0.00259	0.199	0.432	0.00153
16.63	0.00259	0.165	0.445	0.02365
16.64	0.00287	0.17	0.423	0.03372
16.65	0.00275	0.245	0.429	0.03769
16.66	0.00259	0.168	0.434	0.05249
16.67	0.00261	0.183	0.434	-0.01511
16.68	0.00258	0.152	0.438	0.06042
16.69	0.00246	0.125	0.423	0.01297
16.7	0.00258	0.198	0.424	-0.01938
16.71	0.00259	0.185	0.429	0.01724
16.72	0.00258	0.148	0.436	0.07935
16.73	0.00259	0.148	0.428	0.00198
16.74	0.00259	0.158	0.429	0.12573
16.75	0.00258	0.113	0.429	-0.01755
16.76	0.00246	0.153	0.439	0.0145
16.77	0.00273	0.137	0.428	0.00824
16.78	0.00261	0.148	0.434	-0.0502
16.79	0.00272	0.108	0.428	0.01999
16.8	0.00244	0.15	0.434	-0.01938
16.81	0.00258	0.267	0.429	0.00229
16.82	0.00261	0.183	0.418	0.03815
16.83	0.00275	0.271	0.434	-0.02563
16.84	0.00258	0.173	0.442	-0.03983
16.85	0.00259	0.128	0.433	0.00809
16.86	0.00275	0.137	0.423	0.04227
16.87	0.00261	0.142	0.429	0.00046
16.88	0.00273	0.189	0.434	0.00626
16.89	0.00259	0.187	0.434	-0.0119
16.9	0.00258	0.047	0.429	0.02182
16.91	0.00273	0.175	0.435	0.01541
16.92	0.00259	0.228	0.425	-0.00229
16.93	0.00259	0.16	0.434	-0.00473
16.94	0.00258	0.154	0.422	-0.00137
16.95	0.00256	0.214	0.434	-0.04776
16.96	0.00232	0.153	0.434	-0.03464
16.97	0.00273	0.172	0.423	0.0116
16.98	0.00259	0.198	0.433	-0.04654
16.99	0.00258	0.202	0.428	0.03525
17	0.00273	0.166	0.429	0.04318
17.01	0.00246	0.191	0.428	0.04532
17.02	0.00273	0.11	0.433	-0.01266
17.03	0.00258	0.172	0.429	0.03448
17.04	0.00261	0.198	0.435	-0.01511
17.05	0.00246	0.171	0.43	-0.00519
17.06	0.00273	0.129	0.423	0.00961
17.07	0.00261	0.18	0.435	-0.00595
17.08	0.00259	0.206	0.428	-0.02838
17.09	0.00261	0.234	0.434	0.00443
17.1	0.00259	0.189	0.414	-0.03174
17.11	0.00272	0.185	0.421	0.05035
17.12	0.00262	0.189	0.424	0.01785
17.13	0.00259	0.199	0.429	-0.03647
17.14	0.00261	0.266	0.423	0.01007
17.15	0.00261	0.149	0.427	-0.00504
17.16	0.00275	0.195	0.423	-0.00565
17.17	0.00232	0.158	0.429	0.03906
17.18	0.00259	0.216	0.428	0.01587
17.19	0.00259	0.091	0.433	0.03326
17.2	0.00261	0.151	0.429	-0.05157
17.21	0.00273	0.157	0.434	-0.02777
17.22	0.00259	0.235	0.433	-0.03326
17.23	0.00244	0.17	0.434	-0.05814
17.24	0.00259	0.179	0.443	-0.00687
17.25	0.00259	0.197	0.434	-0.02457
17.26	0.00258	0.527	0.423	0.0647
17.27	0.00246	0.175	0.423	0.00854
17.28	0.00259	0.128	0.435	-0.00061
17.29	0.00261	0.179	0.44	-0.0412
17.3	0.00259	0.18	0.43	0.00122
17.31	0.00261	0.209	0.434	0.00427
17.32	0.00259	0.204	0.435	0.00168
17.33	0.00258	0.172	0.418	0.04333
17.34	0.00261	0.188	0.434	0.02075
17.35	0.00259	0.209	0.425	-0.0145
17.36	0.00259	0.146	0.422	0.047
17.37	0.00273	0.205	0.412	-0.05753
17.38	0.00261	0.188	0.433	0.05798
17.39	0.00261	0.182	0.413	0.0766
17.4	0.00259	0.181	0.433	-0.01755
17.41	0.00246	0.132	0.442	-0.02563
17.42	0.00247	0.165	0.429	-0.02472
17.43	0.00273	0.189	0.424	0.00671
17.44	0.00275	0.196	0.414	0.01709
17.45	0.00275	0.159	0.433	0.04379
17.46	0.00247	0.298	0.429	0.00656
17.47	0.00246	0.195	0.429	-0.01785
17.48	0.00246	0.105	0.429	-0.00473
17.49	0.00246	0.166	0.429	0.0148
17.5	0.00258	0.162	0.429	0.0235
17.51	0.00244	0.166	0.429	-0.00336
17.52	0.00259	0.194	0.423	-0.0293
17.53	0.00261	0.05	0.423	0.00031
17.54	0.00261	0.197	0.423	0.02029
17.55	0.00273	0.415	0.435	0.00931
17.56	0.0023	0.21	0.423	-0.01266
17.57	0.00246	0.12	0.423	-0.05249
17.58	0.00261	0.189	0.423	0.01877
17.59	0.00273	0.255	0.43	-0.04929
17.6	0.00246	0.165	0.449	0.02243
17.61	0.00244	0.177	0.455	0.04074
17.62	0.00258	0.146	0.434	-0.01083
17.63	0.00273	0.172	0.429	-0.02106
17.64	0.00259	0.178	0.428	0.01266
17.65	0.00273	0.223	0.43	0.01144
17.66	0.00258	0.195	0.429	0.02396
17.67	0.00259	0.182	0.43	-0.02121
17.68	0.00259	0.211	0.423	-0.04364
17.69	0.00259	0.176	0.423	0.07355
17.7	0.00258	0.347	0.423	-0.04883
17.71	0.0027	0.146	0.446	0.03601
17.72	0.00275	0.175	0.425	0.04745
17.73	0.00261	0.205	0.427	-0.0206
17.74	0.00249	0.137	0.434	0.00092
17.75	0.00256	0.168	0.423	-0.03006
17.76	0.00246	0.14	0.417	0.01236
17.77	0.00273	0.168	0.432	-0.03265
17.78	0.00259	0.189	0.428	-0.01511
17.79	0.00261	0.175	0.429	0.01419
17.8	0.00259	0.202	0.44	0.01282
17.81	0.00273	0.524	0.423	0.00595
17.82	0.00246	0.161	0.429	-0.03189
17.83	0.00273	0.201	0.429	-0.01999
17.84	0.00259	0.126	0.429	-0.01068
17.85	0.00261	0.129	0.422	0
17.86	0.00246	0.277	0.429	0.00015
17.87	0.00272	0.256	0.429	-0.0441
17.88	0.00258	0.175	0.423	0.00702
17.89	0.00273	0.159	0.423	0.02014
17.9	0.00232	0.033	0.429	-0.07309
17.91	0.00261	0.167	0.428	0.03571
17.92	0.00259	0.173	0.433	0.009
17.93	0.00272	0.203	0.43	-0.0029
17.94	0.00259	0.183	0.421	0.06424
17.95	0.00246	0.168	0.43	-0.07095
17.96	0.00259	0.195	0.431	0.07919
17.97	0.00259	0.154	0.43	-0.00732
17.98	0.00244	0.172	0.432	0.00015
17.99	0.00259	0.196	0.435	0.04059
18	0.00261	0.169	0.429	0.00809
18.01	0.00259	0.19	0.429	0.05692
18.02	0.00246	0.175	0.416	-0.00183
18.03	0.00272	0.233	0.418	0.02365
18.04	0.00259	0.068	0.44	0.07034
18.05	0.00272	0.184	0.428	-0.03113
18.06	0.00246	0.19	0.43	-0.00107
18.07	0.00259	0.159	0.429	-0.00778
18.08	0.00273	0.188	0.44	0.02808
18.09	0.00259	0.179	0.433	0.0174
18.1	0.00259	0.204	0.432	-0.01389
18.11	0.00259	0.269	0.423	0.01053
18.12	0.00261	0.168	0.423	0.05615
18.13	0.00247	0.187	0.433	-0.02426
18.14	0.00261	0.137	0.432	0.03555
18.15	0.00272	0.24	0.433	-0.00992
18.16	0.00244	0.167	0.434	0.00885
18.17	0.00247	0.137	0.423	-0.0087
18.18	0.00261	0.151	0.423	-0.03326
18.19	0.00259	0.144	0.424	0.04257
18.2	0.00246	0.165	0.429	-0.02975
18.21	0.00261	0.183	0.428	0.02304
18.22	0.00261	0.145	0.433	0.03723
18.23	0.00261	0.199	0.439	0.05676
18.24	0.00244	0.188	0.401	0.0296
18.25	0.00258	0.254	0.429	-0.04272
18.26	0.00243	0.22	0.434	0.07812
18.27	0.00261	0.181	0.438	-0.01404
18.28	0.00273	0.191	0.428	-0.04669
18.29	0.00259	0.222	0.43	0.02777
18.3	0.00244	0.243	0.429	0.00748
18.31	0.00272	0.264	0.433	0.0827
18.32	0.00261	0.22	0.435	-0.01114
18.33	0.00258	0.188	0.423	0.02701
18.34	0.00259	0.211	0.445	0.04074
18.35	0.00259	0.149	0.413	-0.03082
18.36	0.00244	0.241	0.423	0.065
18.37	0.00247	0.085	0.409	0.00992
18.38	0.00259	0.329	0.423	-0.02426
18.39	0.00259	0.131	0.428	0.03036
18.4	0.00247	0.21	0.423	-0.03845
18.41	0.00261	0.191	0.421	0.01511
18.42	0.00273	0.167	0.423	-0.02869
18.43	0.00273	0.126	0.434	0.00977
18.44	0.00259	0.197	0.423	-0.02411
18.45	0.00259	0.126	0.428	-0.04395
18.46	0.00273	0.177	0.423	-0.00351
18.47	0.00259	0.215	0.423	-0.0177
18.48	0.00272	0.168	0.428	-0.02182
18.49	0.00273	0.283	0.429	0.00381
18.5	0.00247	0.183	0.428	-0.03876
18.51	0.00246	0.183	0.43	-0.0116
18.52	0.00273	0.159	0.426	0.04562
18.53	0.00259	0.21	0.428	0.00702
18.54	0.0027	0.189	0.434	0.02823
18.55	0.00246	0.174	0.434	-0.06287
18.56	0.00246	0.219	0.434	0.00595
18.57	0.00246	0.236	0.436	0.06546
18.58	0.00259	0.199	0.423	-0.02945
18.59	0.00246	0.045	0.417	0.0383
18.6	0.00287	0.135	0.429	-0.0293
18.61	0.00259	0.097	0.417	-0.00427
18.62	0.00261	0.217	0.44	0.01541
18.63	0.00272	0.191	0.448	-0.05936
18.64	0.00259	0.188	0.429	0.00763
18.65	0.00259	0.181	0.368	-0.03403
18.66	0.00246	0.18	0.433	-0.00259
18.67	0.00261	0.19	0.43	0.01205
18.68	0.00273	0.205	0.429	-0.00015
18.69	0.00258	0.179	0.434	0.01007
18.7	0.00275	0.218	0.429	-0.05753
18.71	0.00259	0.11	0.433	-0.0119
18.72	0.00259	0.6	0.429	-0.02548
18.73	0.00275	0.158	0.44	-0.07004
18.74	0.00261	0.221	0.429	0.02655
18.75	0.00273	0.243	0.423	-0.056
18.76	0.00258	0.218	0.428	0.00534
18.77	0.00259	0.183	0.419	0.00824
18.78	0.00275	0.161	0.429	-0.01038
18.79	0.00261	0.162	0.423	0.05127
18.8	0.00261	0.173	0.424	-0.15381
18.81	0.00259	0.153	0.423	0.01114
18.82	0.00232	0.183	0.433	0.00366
18.83	0.00273	0.221	0.395	-0.01007
18.84	0.00259	0.128	0.419	0.01877
18.85	0.00246	0.205	0.435	-0.07507
18.86	0.00259	0.144	0.423	0.01099
18.87	0.00258	0.153	0.434	0.02121
18.88	0.00262	0.197	0.438	-0.00275
18.89	0.00244	0.213	0.412	0.02808
18.9	0.00259	0.211	0.43	-0.08194
18.91	0.00244	0.172	0.423	0.00687
18.92	0.00272	0.2	0.429	-0.01205
18.93	0.00259	0.221	0.431	0.00748
18.94	0.00273	0.107	0.429	0.00748
18.95	0.00258	0.265	0.427	-0.12161
18.96	0.00261	0.17	0.43	0.03616
18.97	0.00258	0.032	0.43	0.03098
18.98	0.00275	0.133	0.434	0.00458
18.99	0.00287	0.167	0.435	0.09689
19	0.00246	0.167	0.43	-0.06836
19.01	0.00246	0.145	0.429	0.0209
19.02	0.00258	0.151	0.403	0.01663
19.03	0.00258	0.211	0.423	-0.03998
19.04	0.00246	0.127	0.428	0.03235
19.05	0.00273	0.198	0.429	-0.08713
19.06	0.00259	0.183	0.418	0.00595
19.07	0.00273	0.248	0.423	0.02945
19.08	0.00273	0.204	0.432	0.02457
19.09	0.00272	0.159	0.434	0.03082
19.1	0.00273	0.22	0.439	-0.13016
19.11	0.00259	0.214	0.418	-0.00381
19.12	0.00259	0.18	0.427	0.02518
19.13	0.00258	0.176	0.423	-0.03586
19.14	0.00258	0.181	0.43	0.08606
19.15	0.0023	0.292	0.434	-0.10483
19.16	0.00249	0.267	0.429	0.01938
19.17	0.00258	0.115	0.429	-0.04028
19.18	0.00261	0.187	0.433	-0.04822
19.19	0.00246	0.045	0.424	0.05081
19.2	0.00258	0.182	0.429	-0.11993
19.21	0.00259	0.106	0.429	-0.00717
19.22	0.00246	0.191	0.433	-0.00031
19.23	0.00261	0.18	0.425	-0.03799
19.24	0.00261	0.168	0.434	-0.01358
19.25	0.00287	0.181	0.429	-0.04089
19.26	0.00246	0.189	0.429	0.04196
19.27	0.00247	0.189	0.43	-0.0148
19.28	0.00275	0.145	0.429	-0.04425
19.29	0.00273	0.234	0.432	0.00488
19.3	0.00275	0.217	0.434	-0.06012
19.31	0.00246	0.188	0.439	-0.00977
19.32	0.00259	0.16	0.431	0.00229
19.33	0.00259	0.166	0.422	0.01358
19.34	0.00259	0.196	0.421	0.00259
19.35	0.00244	0.18	0.391	-0.04715
19.36	0.00244	0.137	0.428	0.00641
19.37	0.00273	0.103	0.432	0.0145
19.38	0.00259	0.12	0.429	0.01007
19.39	0.00261	0.177	0.43	0.04562
19.4	0.00262	0.181	0.424	-0.06744
19.41	0.00258	0.191	0.428	-0.00839
19.42	0.00261	0.153	0.428	-0.02106
19.43	0.00259	0.165	0.428	-0.03983
19.44	0.00261	0.14	0.429	0.00748
19.45	0.00287	0.292	0.433	-0.08911
19.46	0.00246	0.221	0.43	0.0087
19.47	0.00259	0.21	0.429	0.02914
19.48	0.00275	0.179	0.423	-0.00443
19.49	0.00273	0.323	0.418	0.01129
19.5	0.00259	0.271	0.429	-0.04211
19.51	0.00244	0.158	0.473	-0.02472
19.52	0.00275	0.114	0.422	0.02258
19.53	0.00272	0.196	0.434	-0.02502
19.54	0.00273	0.155	0.423	0.07462
19.55	0.00246	0.226	0.465	0.02853
19.56	0.00244	0.196	0.423	-0.02548
19.57	0.00259	0.159	0.424	-0.01404
19.58	0.00261	0.198	0.424	0.03601
19.59	0.00258	0.159	0.434	-0.02319
19.6	0.00259	0.389	0.429	-0.01663
19.61	0.00246	0.127	0.435	0.01648
19.62	0.00259	0.095	0.423	0.03403
19.63	0.00273	0.203	0.428	-0.0087
19.64	0.00259	0.002	0.433	-0.00305
19.65	0.00273	0.245	0.429	0.02594
19.66	0.00258	0.11	0.435	0.01846
19.67	0.00261	0.213	0.435	-0.05997
19.68	0.00272	0.176	0.428	0.00275
19.69	0.00261	0.007	0.433	-0.0087
19.7	0.00259	0.186	0.433	-0.03403
19.71	0.00259	0.401	0.425	-0.00351
19.72	0.00261	0.226	0.423	-0.02075
19.73	0.00273	0.092	0.423	-0.01816
19.74	0.00246	0.181	0.435	0.01068
19.75	0.00259	0.195	0.435	-0.00961
19.76	0.00259	0.203	0.417	0.04211
19.77	0.00259	0.265	0.439	0.00214
19.78	0.00272	0.176	0.424	0.00671
19.79	0.00247	0.22	0.424	0.05325
19.8	0.00246	0.197	0.429	-0.00351
19.81	0.00259	0.186	0.429	0.04349
19.82	0.00261	0.181	0.417	-0.01648
19.83	0.00246	0.2	0.435	-0.03998
19.84	0.00259	0.207	0.426	0.03632
19.85	0.00232	0.166	0.43	0.00015
19.86	0.00259	0.266	0.429	0.0293
19.87	0.00275	0.224	0.423	0.05554
19.88	0.00275	0.191	0.412	-0.01968
19.89	0.00275	0.208	0.421	0.0885
19.9	0.00244	0.106	0.44	-0.05005
19.91	0.00261	0.286	0.429	0.05264
19.92	0.00262	0.153	0.429	0.02106
19.93	0.00261	0.199	0.428	-0.02304
19.94	0.00244	0.202	0.429	0.05295
19.95	0.00258	0.13	0.424	-0.0145
19.96	0.00272	0.175	0.439	0.03937
19.97	0.00247	0.173	0.43	0.04684
19.98	0.00259	0.125	0.424	0.0032
[truncated: 2,202 more rows]

## Sheet: Real World Data
The VPS has been now tested in additional animals including runs of alternating pressures (30 and 60mmHg). The raw data for these 60 trials are in the following sheets. They are numbered with the animal number (A, B, or C) then trial number (1-10) and then pressure (30 or 60 mmHg).
Below are the extract pressure data analyzed with SPIKE2 from these trials. The following data was used in Figure 5 for the intraclass correlation coefficient analysis.
VPS (mean for each trial) (mmHg)			Analog-to-Digital Converter (mean for each trial) (mmHg)				Total number of real-world animals tested
A.1.30	31.3535		A.1.30	30.1944			Exp #	Total Trial
A.2.30	31.3673		A.2.30	30.1716			3	14
A.3.30	31.4873		A.3.30	30.2523			4	42
A.4.30	31.0643		A.4.30	29.7413			5	138
A.5.30	32.8053		A.5.30	31.8525			6	90
A.6.30	32.3519		A.6.30	31.3512			7	92
A.7.30	34.9948		A.7.30	34.2492			8	124
A.8.30	31.8052		A.8.30	30.7247			9	52
A.9.30	31.8681		A.9.30	30.7402			10	73
A.10.30	32.1763		A.10.30	31.188			11	80
							12	68
A.1.60	61.4426		A.1.60	63.7695			13	101
A.2.60	61.6042		A.2.60	63.7979			14	125
A.3.60	60.1358		A.3.60	62.2022			15	82
A.4.60	59.7834		A.4.60	61.8091			16	10
A.5.60	58.3557		A.5.60	60.1441			17	56
A.6.60	57.9773		A.6.60	59.7032			18	53
A.7.60	61.5997		A.7.60	63.6111			Total	1200
A.8.60	59.4985		A.8.60	61.3562
A.9.60	59.4275		A.9.60	61.0846
A.10.60	60.1718		A.10.60	62.228
B.1.30	31.414		B.1.30	30.3222
B.2.30	30.9079		B.2.30	29.8028
B.3.30	31.8787		B.3.30	30.8926
B.4.30	33.3293		B.4.30	32.2779
B.5.30	32.3644		B.5.30	31.3258
B.6.30	32.3083		B.6.30	31.095
B.7.30	32.0531		B.7.30	31.0495
B.8.30	32.0047		B.8.30	30.9886
B.9.30	31.9212		B.9.30	30.9113
B.10.30	32.1235		B.10.30	30.9527
B.1.60	58.1957		B.1.60	59.7209
B.2.60	59.4179		B.2.60	61.0646
B.3.60	57.656		B.3.60	59.4792
B.4.60	59.998		B.4.60	61.7091
B.5.60	59.0285		B.5.60	60.805
B.6.60	57.328		B.6.60	58.7365
B.7.60	60.7403		B.7.60	63.0026
B.8.60	59.991		B.8.60	62.0819
B.9.60	61.1692		B.9.60	63.0491
B.10.60	60.704		B.10.60	62.569
C.1.30	30.7187		C.1.30	29.3096
C.2.30	30.5931		C.2.30	29.392
C.3.30	30.7982		C.3.30	29.5827
C.4.30	31.96		C.4.30	32.582
C.5.30	34.5536		C.5.30	33.8131
C.6.30	33.2228		C.6.30	32.2968
C.7.30	33.4188		C.7.30	32.5099
C.8.30	32.431		C.8.30	31.4453
C.9.30	32.8386		C.9.30	31.8728
C.10.30	31.9477		C.10.30	31.0157
C.1.60	58.2608		C.1.60	60.1586
C.2.60	59.8353		C.2.60	61.5534
C.3.60	60.5073		C.3.60	62.5466
C.4.60	61.1016		C.4.60	63.5085
C.5.60	60.8506		C.5.60	63.2751
C.6.60	60.7299		C.6.60	63.0477
C.7.60	61.7384		C.7.60	64.0932
C.8.60	62.4463		C.8.60	64.9255
C.9.60	61.7794		C.9.60	64.2361
C.10.60	58.1999		C.10.60	59.666

## Sheet: A.1.30
Time	1 EMG	2 Pressure VPS	3 Stimulus VPS	4 Pressure analog
0	-0.02121	0.19	0.00288	0.445
0.01	-0.01251	0.212	0.00259	0.429
0.02	0.01419	0.181	0.00262	0.434
0.03	0.00259	0.203	0.00275	0.434
0.04	0.01694	0.174	0.00259	0.435
0.05	0.00305	0.213	0.00259	0.424
0.06	-0.01129	0.25	0.00262	0.43
0.07	0.01923	0.167	0.00275	0.435
0.08	0.04196	0.198	0.00273	0.433
0.09	0.02716	0.182	0.00261	0.429
0.1	0.03616	0.167	0.00261	0.434
0.11	0.01663	0.188	0.00288	0.437
0.12	0.01511	0.206	0.00288	0.428
0.13	0.00198	0.169	0.00272	0.434
0.14	0.00748	0.191	0.00275	0.434
0.15	-0.03876	0.202	0.00259	0.429
0.16	-0.01709	0.167	0.00261	0.435
0.17	-0.02502	0.176	0.00275	0.435
0.18	0.04608	0.196	0.00273	0.471
0.19	-0.07523	0.208	0.00288	0.429
0.2	-0.01038	0.191	0.00261	0.434
0.21	-0.02182	0.204	0.00275	0.429
0.22	-0.00061	0.19	0.00276	0.423
0.23	-0.04364	0.197	0.00276	0.429
0.24	-0.04242	0.197	0.00276	0.434
0.25	-0.01053	0.197	0.00272	0.429
0.26	-0.05814	0.204	0.00258	0.434
0.27	-0.00824	0.217	0.00273	0.423
0.28	-0.03525	0.22	0.00275	0.423
0.29	0.04868	0.191	0.00288	0.439
0.3	-0.02792	0.198	0.00272	0.429
0.31	-0.00381	0.174	0.00246	0.43
0.32	0.02075	0.191	0.00261	0.431
0.33	-0.01968	0.197	0.00275	0.429
0.34	0.01434	0.182	0.00288	0.408
0.35	0.05753	0.241	0.00275	0.43
0.36	-0.01328	0.174	0.00259	0.423
0.37	0.01709	0.197	0.00275	0.43
0.38	-0.0563	0.204	0.00275	0.429
0.39	-0.00763	0.188	0.00275	0.419
0.4	0.03311	0.219	0.00288	0.427
0.41	-0.07111	0.206	0.00276	0.433
0.42	0.04318	0.19	0.00261	0.428
0.43	0.06638	0.205	0.00275	0.435
0.44	0.0351	0.168	0.00261	0.43
0.45	-0.05661	0.213	0.00273	0.397
0.46	0.00824	0.2	0.00276	0.434
0.47	-0.009	0.198	0.00276	0.429
0.48	-0.02182	0.189	0.0029	0.431
0.49	0.01038	0.212	0.0029	0.429
0.5	-0.0145	0.167	0.00275	0.43
0.51	-0.05264	0.174	0.00273	0.422
0.52	-0.01328	0.167	0.00273	0.44
0.53	0.04791	0.198	0.00246	0.427
0.54	-0.0354	0.204	0.00261	0.43
0.55	0.00885	0.166	0.00247	0.425
0.56	-0.00854	0.205	0.00287	0.43
0.57	-0.04166	0.189	0.00275	0.417
0.58	0.00809	0.198	0.00275	0.423
0.59	0.04944	0.189	0.00261	0.445
0.6	0.04425	0.213	0.00272	0.434
0.61	-0.03677	0.168	0.00275	0.435
0.62	-0.00763	0.226	0.00259	0.434
0.63	-0.00885	0.207	0.00261	0.423
0.64	-0.03906	0.19	0.00278	0.441
0.65	0.03021	0.212	0.00275	0.428
0.66	-0.01328	0.174	0.00275	0.434
0.67	-0.00671	0.203	0.00275	0.435
0.68	0.04181	0.16	0.00259	0.435
0.69	0.01541	0.212	0.00273	0.466
0.7	0.02579	0.234	0.00275	0.43
0.71	-0.08087	0.198	0.00273	0.365
0.72	-0.02914	0.196	0.00285	0.426
0.73	0.03098	0.181	0.00275	0.439
0.74	-0.01038	0.206	0.00272	0.434
0.75	0.05173	0.181	0.00249	0.429
0.76	-0.04883	0.175	0.00288	0.434
0.77	0.02289	0.166	0.00275	0.435
0.78	0.02304	0.189	0.00275	0.44
0.79	-0.00549	0.189	0.00276	0.424
0.8	0.00626	0.174	0.00275	0.455
0.81	0.00168	0.205	0.00275	0.431
0.82	0.03052	0.205	0.00276	0.404
0.83	0.04776	0.197	0.00273	0.434
0.84	-0.00778	0.174	0.00247	0.427
0.85	-0.01328	0.181	0.00261	0.429
0.86	-0.01984	0.19	0.00261	0.434
0.87	0.00702	0.174	0.00275	0.435
0.88	-0.01114	0.196	0.00276	0.434
0.89	-0.00031	0.198	0.00273	0.428
0.9	-0.01678	0.392	0.00275	0.451
0.91	-0.00565	0.193	0.00275	0.424
0.92	-0.02106	0.174	0.00258	0.429
0.93	-0.03983	0.189	0.0029	0.434
0.94	0.00275	0.175	0.00261	0.428
0.95	0.02762	0.189	0.00259	0.427
0.96	0.06393	0.168	0.00273	0.439
0.97	-0.01282	0.196	0.00273	0.429
0.98	0.01511	0.204	0.00259	0.399
0.99	0.00687	0.181	0.00246	0.434
1	-0.04471	0.211	0.00273	0.37
1.01	0.00046	0.181	0.00261	0.467
1.02	-0.01205	0.204	0.00275	0.434
1.03	-0.00259	0.188	0.00288	0.453
1.04	-0.03372	0.166	0.00273	0.428
1.05	0.05554	0.176	0.00259	0.43
1.06	0.01389	0.22	0.00246	0.438
1.07	0.02869	0.183	0.00261	0.433
1.08	0.0119	0.191	0.00249	0.434
1.09	0.01877	0.198	0.00288	0.43
1.1	0.01602	0.198	0.00275	0.429
1.11	0.00305	0.196	0.00273	0.439
1.12	-0.01434	0.212	0.00275	0.433
1.13	0.04501	0.204	0.0029	0.393
1.14	-0.01648	0.219	0.00261	0.429
1.15	-0.00946	0.167	0.00275	0.43
1.16	0.02441	0.175	0.00273	0.434
1.17	0.03448	0.213	0.00256	0.439
1.18	0.00244	0.189	0.00275	0.409
1.19	-0.01297	0.182	0.00262	0.43
1.2	0.02243	0.197	0.00273	0.43
1.21	0.02151	0.174	0.0029	0.428
1.22	0.05966	0.204	0.00287	0.43
1.23	-0.02472	0.219	0.00275	0.429
1.24	0.02853	0.204	0.00273	0.41
1.25	-0.03693	0.191	0.00273	0.434
1.26	-0.03967	0.196	0.00288	0.433
1.27	0.00381	0.22	0.00262	0.434
1.28	0.03204	0.219	0.00273	0.429
1.29	-0.0386	0.205	0.00261	0.418
1.3	0.00076	0.183	0.00247	0.412
1.31	0.00336	0.19	0.00258	0.435
1.32	-0.01968	0.15	0.00288	0.434
1.33	0.01923	0.168	0.00259	0.434
1.34	0.01129	0.219	0.00273	0.434
1.35	-0.00046	0.182	0.00276	0.434
1.36	-0.02411	0.19	0.00275	0.438
1.37	-0.00305	0.181	0.00288	0.43
1.38	-0.03952	0.151	0.00287	0.429
1.39	-0.02594	0.19	0.00262	0.429
1.4	-0.03525	0.189	0.00261	0.429
1.41	0.02396	0.187	0.00261	0.429
1.42	-0.03036	0.211	0.00275	0.435
1.43	0.01297	0.176	0.00261	0.457
1.44	-0.00259	0.205	0.00275	0.429
1.45	-0.03784	0.162	0.00261	0.445
1.46	-0.04456	0.19	0.00261	0.431
1.47	0.0174	0.189	0.00273	0.435
1.48	-0.02533	0.204	0.00273	0.435
1.49	-0.02869	0.196	0.00275	0.423
1.5	-0.01221	0.197	0.00259	0.43
1.51	0.0087	0.174	0.00275	0.46
1.52	-0.05447	0.204	0.00273	0.438
1.53	0.02716	0.174	0.00262	0.436
1.54	-0.01556	0.218	0.00259	0.424
1.55	0.02579	0.19	0.00273	0.424
1.56	-0.00473	0.174	0.00261	0.429
1.57	-0.02853	0.174	0.00262	0.421
1.58	-0.00107	0.196	0.00273	0.427
1.59	-0.01801	0.158	0.00275	0.418
1.6	-0.02686	0.189	0.00275	0.43
1.61	-0.02563	0.241	0.00261	0.433
1.62	-0.00519	0.194	0.00261	0.419
1.63	-0.05234	0.198	0.00273	0.428
1.64	-0.0061	0.198	0.00288	0.428
1.65	0.01404	0.19	0.00261	0.423
1.66	-0.00763	0.219	0.00273	0.429
1.67	-0.06546	0.181	0.00262	0.43
1.68	0.05539	0.174	0.00288	0.429
1.69	-0.04669	0.197	0.00273	0.424
1.7	-0.01587	0.159	0.00261	0.429
1.71	0.01358	0.182	0.00275	0.451
1.72	-0.01236	0.196	0.00276	0.44
1.73	-0.03036	0.197	0.00275	0.431
1.74	0.03113	0.183	0.00275	0.424
1.75	0.00259	0.203	0.00261	0.429
1.76	-0.05203	0.204	0.00247	0.417
1.77	0.05722	0.174	0.00287	0.429
1.78	0.01709	0.212	0.00276	0.418
1.79	0.00031	0.181	0.00305	0.45
1.8	0.02609	0.174	0.00259	0.429
1.81	0.00381	0.198	0.00275	0.461
1.82	0.01816	0.211	0.00273	0.428
1.83	0.0119	0.198	0.00288	0.422
1.84	-0.02365	0.183	0.00275	0.423
1.85	-0.00458	0.175	0.00288	0.43
1.86	0.01968	0.189	0.00273	0.423
1.87	-0.00183	0.189	0.00272	0.434
1.88	-0.08148	0.189	0.00288	0.428
1.89	-0.05051	0.182	0.00275	0.438
1.9	0.02121	0.204	0.00273	0.43
1.91	-0.01923	0.182	0.00273	0.425
1.92	0.06256	0.205	0.00258	0.418
1.93	0.00717	0.269	0.00288	0.432
1.94	0.02594	0.204	0.00288	0.429
1.95	-0.02487	0.211	0.00246	0.431
1.96	0.02304	0.175	0.00261	0.44
1.97	-0.02579	0.182	0.00259	0.428
1.98	-0.02686	0.221	0.00287	0.43
1.99	0.00504	0.197	0.00276	0.431
2	0.05539	0.196	0.00275	0.434
2.01	-0.01495	0.159	0.00275	0.427
2.02	0.03174	0.183	0.00261	0.428
2.03	0.05386	0.159	0.00261	0.428
2.04	0.0206	0.21	0.00273	0.44
2.05	-0.00244	0.384	0.00275	0.428
2.06	0.00443	0.19	0.00275	0.434
2.07	-0.00427	0.17	0.00259	0.428
2.08	0.0235	0.205	0.00273	0.396
2.09	-0.00473	0.197	0.00287	0.43
2.1	0.00015	0.197	0.00261	0.433
2.11	0.02304	0.196	0.00287	0.434
2.12	-0.00504	0.196	0.00273	0.424
2.13	0.04166	0.197	0.00261	0.434
2.14	0.0119	0.174	0.00288	0.408
2.15	-0.01205	0.206	0.00275	0.43
2.16	-0.00336	0.18	0.00275	0.43
2.17	-0.01724	0.189	0.00261	0.43
2.18	-0.00977	0.169	0.00259	0.433
2.19	-0.02121	0.196	0.00275	0.423
2.2	0.00305	0.196	0.00275	0.435
2.21	-0.02808	0.197	0.00275	0.434
2.22	0.01358	0.137	0.00273	0.441
2.23	0.02228	0.198	0.00273	0.439
2.24	-0.01053	0.19	0.00288	0.44
2.25	-0.01755	0.196	2.0027	0.439
2.26	0.009	0.234	2.00273	0.428
2.27	0.00168	0.198	2.00273	0.434
2.28	-0.00763	0.189	2.00258	0.429
2.29	0.04807	0.196	2.00258	0.423
2.3	0.01266	0.182	2.00241	0.423
2.31	-0.04013	0.168	2.00256	0.435
2.32	0.00244	0.234	2.00256	0.423
2.33	0.01053	0.182	2.00287	0.435
2.34	-0.02197	0.175	2.00273	0.429
2.35	0.02304	0.189	2.00256	0.423
2.36	0.0209	0.212	2.00258	0.462
2.37	0.00351	0.206	2.0027	0.437
2.38	-0.08392	0.198	2.00287	0.418
2.39	-0.00381	0.19	2.00299	0.428
2.4	0.10162	0.166	2.00241	0.441
2.41	0.00229	0.217	2.00258	0.418
2.42	0.02289	0.226	2.00272	0.486
2.43	0.03983	0.205	2.00272	0.423
2.44	0.03403	0.19	2.00272	0.43
2.45	-0.04868	0.181	2.00273	0.429
2.46	-0.02655	0.182	2.00258	0.423
2.47	0.01083	0.176	2.00256	0.408
2.48	-0.02686	0.189	2.00273	0.423
2.49	0.03372	0.181	2.00287	0.43
2.5	0.00504	0.167	2.0027	0.441
2.51	-0.05127	0.205	2.00285	0.43
2.52	-0.02716	0.206	2.00272	0.423
2.53	-0.01877	0.182	2.00275	0.424
2.54	-0.01724	0.183	2.00269	0.424
2.55	0.03586	0.181	2.00258	0.427
2.56	-0.00214	0.219	2.00258	0.425
2.57	0.05463	0.189	2.00258	0.441
2.58	0.03021	0.204	2.00256	0.427
2.59	0.01923	0.144	2.00284	0.423
2.6	0.01999	0.167	2.00314	0.423
2.61	0.00458	0.181	2.00275	0.421
2.62	0.02151	0.18	2.00287	0.4
2.63	0.02335	0.197	2.00275	0.422
2.64	-0.0116	0.219	2.00259	0.433
2.65	0.02686	0.168	2.00273	0.434
2.66	0.00488	0.177	2.00273	0.43
2.67	-0.01556	0.206	2.00273	0.424
2.68	0.04807	0.196	2.00273	0.43
2.69	-0.05814	0.181	2.00259	0.429
2.7	-0.00153	0.189	2.00284	0.423
2.71	-0.05127	0.189	2.00272	0.429
2.72	0.02182	0.166	2.0027	0.418
2.73	-0.0444	0.168	2.00272	0.428
2.74	-0.02808	0.174	2.00243	0.423
2.75	0.00107	0.175	2.00273	0.424
2.76	-0.01968	0.167	2.00272	0.423
2.77	-0.02533	0.205	2.00301	0.429
2.78	-0.03616	0.181	2.00258	0.437
2.79	0.02853	0.174	2.00273	0.418
2.8	-0.03342	0.174	2.00244	0.391
2.81	0.00809	0.182	2.00273	0.432
2.82	-0.03799	0.174	2.00258	0.434
2.83	-0.04684	0.174	2.0027	0.434
2.84	-0.03845	0.191	2.00258	0.423
2.85	0.01892	0.189	2.00273	0.47
2.86	-0.00381	0.197	2.00246	0.443
2.87	-0.03265	0.16	2.00284	0.424
2.88	-0.01999	0.167	2.0027	0.433
2.89	0.00214	0.189	2.00253	0.423
2.9	0.03174	0.204	2.00256	0.429
2.91	-0.02838	0.197	2.00273	0.418
2.92	-0.0177	0.183	2.00269	0.429
2.93	-0.03052	0.197	2.00269	0.43
2.94	0.03296	0.203	2.00284	0.423
2.95	0.02304	0.182	2.00258	0.434
2.96	-0.00671	0.204	2.00273	0.428
2.97	0.00595	0.189	2.00285	0.428
2.98	0.00046	0.212	2.00273	0.437
2.99	-0.04425	0.211	2.00256	0.433
3	-0.00732	0.208	2.00258	0.428
3.01	-0.00595	0.204	2.00285	0.445
3.02	0.02441	0.187	2.00255	0.426
3.03	0.03189	0.176	2.00273	0.429
3.04	0.0029	0.205	2.00246	0.434
3.05	-0.01801	0.182	2.00259	0.429
3.06	-0.01053	0.167	2.0027	0.434
3.07	0.00214	0.196	2.00272	0.429
3.08	-0.03113	0.197	2.00272	0.429
3.09	-0.00076	0.166	2.00272	0.429
3.1	0.00961	0.189	2.00258	0.422
3.11	-0.01602	0.183	2.00285	0.433
3.12	0.03799	0.166	2.00272	0.428
3.13	0.06485	0.317	2.00259	0.429
3.14	0.02045	0.173	2.00285	0.423
3.15	-0.00198	0.19	2.00284	0.43
3.16	-0.02502	0.197	2.00272	0.403
3.17	0.01099	0.174	2.00244	0.434
3.18	-0.00732	0.198	2.00272	0.435
3.19	0.02533	0.167	2.00299	0.429
3.2	0.00397	0.197	2.00261	0.428
3.21	-0.05554	0.161	2.00259	0.423
3.22	0.01785	0.206	2.00258	0.422
3.23	-0.0502	0.174	2.00272	0.423
3.24	-0.01129	0.197	2.00288	0.429
3.25	0.03891	0.187	0.00259	0.434
3.26	0.00961	0.213	0.00273	0.417
3.27	0.03021	0.174	0.00259	0.435
3.28	0.00931	0.175	0.00246	0.435
3.29	-0.01556	0.159	0.00261	0.43
3.3	-0.05066	0.175	0.00272	0.428
3.31	-0.00931	0.159	0.00275	0.429
3.32	0.00854	0.196	0.00275	0.434
3.33	0.00168	0.213	0.00247	0.423
3.34	-0.02594	0.205	0.00287	0.429
3.35	-0.00244	0.174	0.00275	0.429
3.36	0.01358	0.181	0.00273	0.434
3.37	0.04013	0.16	0.00275	0.429
3.38	-0.02472	0.189	0.00259	0.427
3.39	0.05188	0.198	0.00273	0.424
3.4	0.06058	0.211	0.00275	0.397
3.41	0.02914	0.189	0.00258	0.429
3.42	0.03723	0.181	0.00261	0.428
3.43	0.0058	0.2	0.00273	0.429
3.44	0.03326	0.174	0.00261	0.423
3.45	0.00626	0.182	0.00273	0.433
3.46	0.00443	0.189	0.00259	0.429
3.47	0.03571	0.196	0.00259	0.434
3.48	0.00458	0.191	0.00275	0.428
3.49	-0.01053	0.166	0.00275	0.414
3.5	0.01816	0.159	0.00262	0.429
3.51	-0.03876	0.175	0.00275	0.429
3.52	0.03189	0.176	0.00259	0.429
3.53	0.06226	0.203	0.00288	0.429
3.54	-0.00229	0.192	0.00258	0.428
3.55	0.00824	0.17	0.00259	0.433
3.56	-0.01694	0.234	0.00276	0.423
3.57	-0.04562	0.152	0.00261	0.423
3.58	-0.00427	0.175	0.00259	0.428
3.59	0.02106	0.19	0.00258	0.429
3.6	0.00198	0.157	0.00276	0.438
3.61	-0.00275	0.196	0.00276	0.434
3.62	0.02167	0.189	0.00244	0.439
3.63	0.0351	0.196	0.00261	0.423
3.64	-0.03357	0.182	0.00261	0.428
3.65	0.04578	0.205	0.00261	0.437
3.66	0.01511	0.196	0.00273	0.43
3.67	-0.02243	0.21	0.00244	0.431
3.68	-0.05402	0.172	0.00261	0.445
3.69	-0.00931	0.182	0.00258	0.428
3.7	-0.03052	0.182	0.00261	0.43
3.71	-0.00626	0.166	0.00261	0.423
3.72	-0.00916	0.22	0.00275	0.436
3.73	0.06256	0.174	0.00273	0.444
3.74	-0.0145	0.181	0.00247	0.418
3.75	0.03998	0.167	0.00246	0.434
3.76	0.0209	0.19	0.00246	0.429
3.77	0.0148	0.219	0.00261	0.431
3.78	-0.0029	0.183	0.00273	0.46
3.79	-0.00671	0.167	0.00262	0.423
3.8	0.03357	0.203	0.00246	0.433
3.81	0.03128	0.174	0.00259	0.431
3.82	0.01404	0.188	0.00261	0.431
3.83	0.01434	0.213	0.00287	0.432
3.84	0.00092	0.198	0.00275	0.423
3.85	-0.02518	0.19	0.00261	0.429
3.86	-0.0116	0.191	0.00259	0.423
3.87	-0.01465	0.249	0.00261	0.434
3.88	0.00076	0.19	0.00261	0.393
3.89	0.01694	0.173	0.00261	0.418
3.9	0.03281	0.181	0.00259	0.423
3.91	0.0058	0.181	0.00273	0.439
3.92	0.01297	0.233	0.00232	0.423
3.93	0.00732	0.189	0.0029	0.429
3.94	-0.0119	0.166	0.00259	0.429
3.95	0.02411	0.168	0.00246	0.429
3.96	-0.03845	0.189	0.00259	0.423
3.97	-0.00717	0.22	0.00273	0.423
3.98	-0.00504	0.212	0.00275	0.424
3.99	-0.01602	0.189	0.00261	0.433
4	-0.01373	0.211	0.00273	0.438
4.01	-0.01801	0.181	0.00259	0.423
4.02	0.01862	0.188	0.00259	0.428
4.03	-0.05356	0.22	0.00246	0.428
4.04	-0.02914	0.205	0.00259	0.418
4.05	0.00793	0.174	0.00259	0.433
4.06	0.03876	0.153	0.00258	0.429
4.07	0.00488	0.218	0.00232	0.435
4.08	0.02365	0.182	0.00272	0.423
4.09	-0.02258	0.181	0.00273	0.426
4.1	0.06989	0.212	0.00288	0.423
4.11	-0.07553	0.189	0.00275	0.429
4.12	-0.01282	0.191	0.00246	0.436
4.13	-0.01144	0.199	0.00261	0.435
4.14	0.09537	0.182	0.00288	0.428
4.15	-0.02975	0.19	0.00261	0.434
4.16	0.06165	0.186	0.00275	0.428
4.17	-0.02182	0.181	0.00259	0.423
4.18	-0.06332	0.188	0.00261	0.434
4.19	0.05173	0.212	0.00276	0.424
4.2	0.03128	0.175	0.00273	0.428
4.21	0.01175	0.181	0.00275	0.429
4.22	-0.00076	0.218	0.00276	0.43
4.23	-0.04776	0.181	0.00259	0.438
4.24	0.00381	0.182	0.00287	0.414
4.25	0.0386	0.211	0.00287	0.446
4.26	-0.00732	0.181	0.00276	0.429
4.27	0.01083	0.158	0.00276	0.429
4.28	0.00595	0.167	0.00261	0.434
4.29	-0.01953	0.191	0.00273	0.439
4.3	0.00626	0.084	0.00273	0.428
4.31	-0.03647	0.167	0.00273	0.43
4.32	0.02533	0.189	0.00275	0.425
4.33	-0.02213	0.213	0.00247	0.428
4.34	-0.0087	0.167	0.00275	0.423
4.35	-0.00793	0.175	0.00259	0.435
4.36	-0.00702	0.177	0.00273	0.439
4.37	-0.03342	0.183	0.00275	0.424
4.38	-0.07294	0.31	0.00275	0.424
4.39	0.01389	0.16	0.00273	0.429
4.4	0.03143	0.19	0.00275	0.428
4.41	-0.01236	0.168	0.00275	0.423
4.42	0.00458	0.213	0.00273	0.424
4.43	0.01999	0.197	0.00275	0.429
4.44	0.0174	0.174	0.00259	0.434
4.45	-0.02502	0.19	0.00259	0.423
4.46	0.00916	0.19	0.00275	0.423
4.47	-0.00732	0.188	0.00273	0.433
4.48	-0.01877	0.183	0.00261	0.423
4.49	0.0206	0.19	0.00275	0.422
4.5	0.01236	0.206	0.00275	0.423
4.51	-0.04074	0.197	0.00261	0.435
4.52	-0.03983	0.18	0.00275	0.43
4.53	-0.02518	0.198	0.00273	0.433
4.54	0.01541	0.196	0.00276	0.422
4.55	0.04089	0.18	0.00246	0.428
4.56	0.01694	0.181	0.00261	0.431
4.57	-0.03998	0.167	0.00275	0.429
4.58	-0.01114	0.37	0.00259	0.428
4.59	-0.01404	0.182	0.00275	0.429
4.6	0.04227	0.181	0.00261	0.423
4.61	-0.02991	0.182	0.00262	0.43
4.62	0.02625	0.204	0.00259	0.423
4.63	-0.02899	0.193	0.00273	0.424
4.64	0.05035	0.196	0.00275	0.428
4.65	-0.0209	0.181	0.00244	0.429
4.66	-0.05264	0.361	0.00272	0.423
4.67	-0.00763	0.145	0.00276	0.439
4.68	-0.03006	0.181	0.00262	0.421
4.69	-0.0264	0.189	0.00258	0.417
4.7	0.00061	0.19	0.00259	0.423
4.71	0.05463	0.198	0.00273	0.423
4.72	-0.00259	0.158	0.00259	0.429
4.73	0.03174	0.174	0.00275	0.423
4.74	-0.0032	0.189	0.00259	0.432
4.75	0.00977	0.197	0.00273	0.431
4.76	-0.0351	0.182	0.00259	0.427
4.77	0.00122	0.175	0.00247	0.423
4.78	0.02747	0.189	0.00261	0.434
4.79	-0.02472	0.189	0.00261	0.428
4.8	0.02914	0.191	0.00275	0.433
4.81	0.00763	0.207	0.00232	0.429
4.82	-0.00702	0.167	0.00259	0.435
4.83	-0.05707	0.189	0.00273	0.43
4.84	0.00488	0.166	0.00259	0.43
4.85	0.04898	0.168	0.00273	0.435
4.86	-0.05203	0.219	0.00275	0.434
4.87	-0.02258	0.205	0.00275	0.43
4.88	-0.02686	0.175	0.00259	0.429
4.89	-0.02975	0.182	0.00259	0.429
4.9	-0.01083	0.212	0.00275	0.423
4.91	-0.01053	0.181	0.00258	0.417
4.92	0.02762	0.181	0.00288	0.429
4.93	-0.05524	0.187	0.00275	0.417
4.94	0.03555	0.182	0.00275	0.482
4.95	0.02213	0.197	0.00259	0.423
4.96	-0.07904	0.221	0.00273	0.424
4.97	0.02365	0.196	0.00276	0.431
4.98	-0.02243	0.167	0.00275	0.445
4.99	-0.00122	0.204	0.00261	0.427
5	0.05234	0.181	0.00275	0.438
5.01	-0.0795	0.197	0.00275	0.431
5.02	0.02563	0.189	0.00287	0.428
5.03	0.01251	0.182	0.00275	0.424
5.04	0.00076	0.196	0.00259	0.417
5.05	0.01968	0.181	0.00261	0.423
5.06	-0.02213	0.205	0.00273	0.427
5.07	0.01205	0.213	0.00273	0.442
5.08	0.06393	0.182	0.00259	0.44
5.09	-0.03983	0.189	0.00259	0.43
5.1	-0.01801	0.206	0.00287	0.414
5.11	0.05463	0.219	0.00287	0.418
5.12	-0.00259	0.189	0.00262	0.434
5.13	-0.01816	0.176	0.00288	0.445
5.14	-0.06287	0.19	0.00261	0.434
5.15	0.00519	0.212	0.00258	0.435
5.16	0.00198	0.175	0.00273	0.429
5.17	-0.01587	0.187	0.00288	0.434
5.18	0.03433	0.204	0.00273	0.423
5.19	-0.03113	0.174	0.00275	0.43
5.2	0.05081	0.19	0.00232	0.424
5.21	-0.02548	0.181	0.00261	0.429
5.22	0.02289	0.167	0.00258	0.429
5.23	-0.00473	0.159	0.00249	0.428
5.24	0.01114	0.204	0.00275	0.413
5.25	-0.00412	0.189	0.00246	0.429
5.26	-0.04837	0.174	0.00247	0.428
5.27	0.00946	0.22	0.00287	0.429
5.28	0.04715	0.212	0.00275	0.423
5.29	-0.0119	0.189	0.00275	0.423
5.3	-0.03677	0.212	0.00258	0.429
5.31	0.00702	0.234	0.00275	0.423
5.32	-0.02045	0.205	0.00275	0.434
5.33	-0.03036	0.167	0.00261	0.429
5.34	0.00092	0.181	0.00275	0.431
5.35	-0.01648	0.197	0.00273	0.423
5.36	0.03922	0.167	0.00261	0.402
5.37	0.01907	0.176	0.00288	0.423
5.38	-0.00336	0.176	0.00273	0.439
5.39	-0.04349	0.182	0.00273	0.365
5.4	0.0296	0.182	0.00275	0.428
5.41	-0.01617	0.172	0.00246	0.439
5.42	0.0383	0.19	0.00273	0.408
5.43	0.0145	0.197	0.00273	0.435
5.44	0.02167	0.194	0.00275	0.429
5.45	0.00763	0.182	0.00246	0.429
5.46	0.009	0.17	0.00287	0.445
5.47	0.01297	0.174	0.00233	0.424
5.48	-0.03296	0.203	0.00275	0.416
5.49	-0.00305	0.182	0.00261	0.437
5.5	0.05814	0.166	0.00273	0.423
5.51	-0.01862	0.235	0.00273	0.429
5.52	0.05142	0.18	0.00273	0.433
5.53	0.02899	0.189	0.00275	0.423
5.54	-0.05798	0.174	0.00273	0.427
5.55	0.03738	0.168	0.00288	0.43
5.56	-0.01434	0.174	0.00259	0.423
5.57	-0.0119	0.206	0.00247	0.422
5.58	-0.00305	0.191	0.00261	0.439
5.59	0.01801	0.234	0.00273	0.439
5.6	0.01129	0.145	0.00276	0.423
5.61	0.0354	0.151	0.00287	0.413
5.62	-0.02075	0.211	0.00259	0.436
5.63	-0.01541	0.176	0.00275	0.45
5.64	0.04517	0.175	0.00259	0.435
5.65	0.00977	0.263	0.00261	0.417
5.66	0.0061	0.18	0.00275	0.429
5.67	0.009	0.189	0.00258	0.44
5.68	0.03189	0.198	0.00261	0.428
5.69	-0.01678	0.175	0.00273	0.411
5.7	0.01846	0.166	0.00273	0.434
5.71	-0.0293	0.212	0.00275	0.433
5.72	0.00488	0.189	0.00261	0.424
5.73	0.00793	0.182	0.00273	0.429
5.74	0.00443	0.159	0.00272	0.43
5.75	-0.00732	0.213	0.00273	0.43
5.76	-0.00458	0.193	0.00273	0.424
5.77	-0.02472	0.198	0.00272	0.418
5.78	0.00916	0.242	0.00259	0.423
5.79	-0.0087	0.16	0.00259	0.424
5.8	0.03693	0.204	0.00259	0.435
5.81	-0.06363	0.151	0.00273	0.422
5.82	-0.00198	0.189	0.00247	0.44
5.83	0.02579	0.181	0.00273	0.434
5.84	0.01343	0.174	0.00259	0.43
5.85	0.03738	0.213	0.00273	0.43
5.86	-0.01785	0.198	0.00259	0.424
5.87	0.02396	0.183	0.00261	0.423
5.88	-0.07706	0.182	0.00287	0.424
5.89	-0.06561	0.204	0.00273	0.423
5.9	0.02029	0.347	0.00275	0.437
5.91	-0.01129	0.195	0.00288	0.435
5.92	0.02686	0.184	0.00273	0.428
5.93	0.02426	0.212	0.00258	0.423
5.94	0.00061	0.174	0.00259	0.423
5.95	0.01938	0.173	0.00261	0.429
5.96	-0.00015	0.197	0.00275	0.418
5.97	-0.0174	0.175	0.00273	0.434
5.98	0.00305	0.205	0.00259	0.439
5.99	0.00229	0.181	0.00285	0.434
6	0.05112	0.167	0.00273	0.429
6.01	-0.03326	0.31	0.00275	0.372
6.02	0.01312	0.182	0.00259	0.429
6.03	-0.03494	0.197	0.00247	0.428
6.04	0.01648	0.159	0.0029	0.425
6.05	0.056	0.175	0.00259	0.424
6.06	0.01099	0.174	0.00259	0.434
6.07	0.02151	0.167	0.00259	0.43
6.08	-0.02365	0.182	0.00246	0.438
6.09	-0.03754	0.189	0.00273	0.414
6.1	0.02304	0.196	0.00247	0.423
6.11	-0.00458	0.183	0.00246	0.432
6.12	0.01404	0.198	0.00258	0.433
6.13	-0.01556	0.198	0.00247	0.428
6.14	-0.00366	0.211	0.00288	0.42
6.15	0.0592	0.218	0.00261	0.435
6.16	-0.00824	0.211	0.00275	0.439
6.17	-0.00153	0.198	0.00261	0.424
6.18	-0.02029	0.201	0.00261	0.435
6.19	-0.00793	0.181	0.00261	0.43
6.2	-0.02167	0.181	0.00275	0.417
6.21	-0.03525	0.195	0.00273	0.423
6.22	0.05219	0.19	0.00275	0.422
6.23	0.00259	0.205	0.00276	0.434
6.24	-0.01083	0.189	0.00246	0.435
6.25	-0.056	0.166	0.00259	0.418
6.26	-0.04349	0.196	0.00273	0.428
6.27	-0.01282	0.219	0.00247	0.425
6.28	0.0032	0.196	0.00273	0.428
6.29	0.05966	0.198	0.00287	0.417
6.3	0.08667	0.204	0.00275	0.436
6.31	0.05463	0.127	0.00259	0.429
6.32	0.00229	0.168	0.00273	0.429
6.33	0.03326	0.19	0.00246	0.434
6.34	-0.03036	0.174	0.00259	0.429
6.35	0.01816	0.195	0.00276	0.417
6.36	-0.02533	0.204	0.00275	0.423
6.37	0.05463	0.197	0.00261	0.424
6.38	-0.01236	0.196	0.00273	0.423
6.39	-0.02136	0.174	0.00272	0.434
6.4	-0.01068	0.19	0.00273	0.43
6.41	-0.03616	0.227	0.00262	0.435
6.42	0.0293	0.197	0.00287	0.428
6.43	-0.01129	0.197	0.00259	0.424
6.44	0.04425	0.192	0.00272	0.44
6.45	-0.01541	0.188	0.00275	0.429
6.46	-0.02991	0.183	0.00275	0.428
6.47	-0.01007	0.195	0.00273	0.429
6.48	-0.06348	0.197	0.00275	0.431
6.49	-0.01892	0.145	0.00276	0.429
6.5	-0.00977	0.399	0.00259	0.433
6.51	-0.05783	0.204	0.00261	0.434
6.52	0.04944	0.203	0.00275	0.43
6.53	-0.02151	0.197	0.00262	0.424
6.54	-0.01099	0.228	0.00258	0.429
6.55	0.02686	0.196	0.00273	0.409
6.56	0.03738	0.19	0.00278	0.424
6.57	0.03036	0.166	0.00275	0.433
6.58	-0.03845	0.191	0.00275	0.43
6.59	-0.0032	0.174	0.00273	0.423
6.6	-0.05203	0.152	0.00259	0.415
6.61	-0.04272	0.198	0.00247	0.424
6.62	0.04364	0.19	0.00288	0.446
6.63	0.02594	0.197	0.00276	0.423
6.64	-0.02472	0.166	0.00262	0.431
6.65	-0.02258	0.166	0.00275	0.423
6.66	-0.03616	0.152	0.00275	0.424
6.67	-0.01221	0.197	0.00288	0.433
6.68	-0.04272	0.197	0.00261	0.433
6.69	0.01114	0.176	0.00276	0.433
6.7	0.01678	0.189	0.00273	0.436
6.71	-0.02441	0.197	0.00272	0.429
6.72	0.02563	0.166	0.00262	0.432
6.73	-0.00916	0.196	0.00246	0.423
6.74	0.01678	0.25	0.00288	0.426
6.75	0.02151	0.182	0.00259	0.431
6.76	-0.06134	0.183	0.00273	0.409
6.77	-0.00687	0.137	0.00259	0.423
6.78	-0.04837	0.19	0.00261	0.429
6.79	-0.02304	0.192	0.00275	0.438
6.8	0.09399	0.175	0.00258	0.423
6.81	-0.03296	0.174	0.00259	0.435
6.82	-0.00259	0.062	0.00273	0.43
6.83	-0.0296	0.227	0.00259	0.413
6.84	-0.04425	0.198	0.00287	0.433
6.85	0.03754	0.175	0.00261	0.449
6.86	-0.02289	0.168	0.00261	0.418
6.87	0.01587	0.19	0.00246	0.43
6.88	0.03845	0.2	0.00275	0.418
6.89	-0.0325	0.167	0.00246	0.428
6.9	-0.00046	0.183	0.00261	0.435
6.91	0.00839	0.198	0.00261	0.435
6.92	-0.02197	0.174	0.00261	0.433
6.93	0.03525	0.175	0.00273	0.431
6.94	-0.04425	0.174	0.00259	0.429
6.95	-0.00107	0.176	0.0029	0.427
6.96	-0.01251	0.203	0.00287	0.428
6.97	0.01709	0.189	0.0029	0.424
6.98	0.01129	0.197	0.00259	0.424
6.99	0.02914	0.189	0.00273	0.392
7	0.03143	0.181	0.00273	0.42
7.01	0.01038	0.189	0.00261	0.429
7.02	-0.01801	0.175	0.00262	0.428
7.03	0.0145	0.197	0.00259	0.425
7.04	0.00397	0.197	0.00261	0.429
7.05	-0.02716	0.181	0.0029	0.425
7.06	-0.00504	0.183	0.00276	0.419
7.07	0.0032	0.198	0.00273	0.43
7.08	0.04272	0.182	0.00273	0.429
7.09	-0.0058	0.196	0.00275	0.434
7.1	-0.02304	0.182	0.00276	0.429
7.11	-0.00473	0.181	0.00259	0.429
7.12	0.08331	0.197	0.00275	0.418
7.13	-0.03708	0.173	0.00259	0.427
7.14	-0.00961	0.204	0.00261	0.423
7.15	0.02594	0.212	0.00246	0.428
7.16	-0.04501	0.196	0.00276	0.438
7.17	-0.0177	0.183	0.00259	0.424
7.18	-0.02335	0.196	0.00275	0.418
7.19	-0.00229	0.182	0.00261	0.434
7.2	0.009	0.189	0.00273	0.434
7.21	-0.03128	0.167	0.00275	0.424
7.22	-0.00778	0.182	0.00275	0.43
7.23	-0.01801	0.174	0.00261	0.429
7.24	-0.01953	0.189	0.00261	0.424
7.25	0.00107	0.205	0.00259	0.423
7.26	-0.01022	0.175	0.00262	0.439
7.27	0.02655	0.196	0.00275	0.43
7.28	-0.0563	0.189	0.00275	0.429
7.29	0.02243	0.175	0.00261	0.429
7.3	0.03738	0.196	0.00261	0.424
7.31	-0.00854	0.205	0.00261	0.431
7.32	0.01083	0.196	0.00259	0.423
7.33	0.03174	0.16	0.00276	0.435
7.34	0.01984	0.189	0.00272	0.428
7.35	0.02319	0.174	0.00262	0.423
7.36	-0.04944	0.16	0.00275	0.423
7.37	-0.00015	0.203	0.00273	0.429
7.38	0.03632	0.205	0.00261	0.429
7.39	0.0502	0.174	0.0029	0.429
7.4	0.03983	0.205	0.00272	0.43
7.41	-0.04547	0.189	0.00246	0.423
7.42	-0.05234	0.183	0.00275	0.429
7.43	-0.0087	0.213	0.00261	0.429
7.44	0.0235	0.204	0.00273	0.435
7.45	0.02319	0.203	0.00259	0.436
7.46	0.02457	0.196	0.00275	0.429
7.47	-0.04608	0.182	0.00288	0.429
7.48	0.00916	0.19	0.00276	0.424
7.49	-0.01419	0.181	0.00272	0.43
7.5	-0.02792	0.191	0.00259	0.434
7.51	0.00732	0.196	0.00275	0.428
7.52	0.06042	0.189	0.00259	0.43
7.53	0.04929	0.204	0.00247	0.429
7.54	0.00412	0.197	0.00262	0.445
7.55	0.02884	0.211	0.00275	0.424
7.56	0.00336	0.189	0.00272	0.418
7.57	0.00595	0.189	0.00259	0.43
7.58	0.02731	0.213	0.00261	0.423
7.59	0.05539	0.204	0.00273	0.441
7.6	-0.00565	0.189	0.00273	0.423
7.61	-0.0206	0.206	0.00261	0.418
7.62	0.00473	0.151	0.00259	0.423
7.63	0.04044	0.174	0.00275	0.429
7.64	-0.0032	0.197	0.00276	0.432
7.65	-0.00366	0.19	0.00261	0.429
7.66	-0.06668	0.31	0.00259	0.412
7.67	0.00122	0.168	0.00259	0.418
7.68	0.01678	0.18	0.00259	0.429
7.69	0.02472	0.175	0.00259	0.43
7.7	0.07172	0.204	0.00261	0.439
7.71	0.00259	0.211	0.00273	0.423
7.72	0.01099	0.183	0.00261	0.433
7.73	-0.0415	0.189	0.00259	0.425
7.74	-0.05493	0.211	0.00275	0.429
7.75	0.02884	0.181	0.00261	0.44
7.76	-0.02426	0.182	0.00275	0.423
7.77	-0.03494	0.189	0.00259	0.428
7.78	-0.0174	0.243	0.00273	0.429
7.79	-0.00717	0.209	0.00261	0.435
7.8	-0.04868	0.191	0.00273	0.426
7.81	-0.00092	0.205	0.00261	0.428
7.82	0	0.167	0.00261	0.431
7.83	-0.04562	0.129	0.00261	0.439
7.84	-0.00641	0.19	0.00273	0.429
7.85	-0.0351	0.182	0.00259	0.427
7.86	0.0148	0.159	0.00275	0.452
7.87	-0.01541	0.174	0.00273	0.429
7.88	-0.00076	0.175	0.00275	0.426
7.89	-0.00519	0.171	0.00259	0.428
7.9	0.08163	0.175	0.00259	0.434
7.91	0.02029	0.137	0.00261	0.432
7.92	0.01083	0.212	0.00273	0.43
7.93	-0.05615	0.174	0.00273	0.43
7.94	0.01617	0.152	0.00275	0.432
7.95	0.02304	0.204	0.00273	0.418
7.96	-0.01556	0.22	0.00262	0.417
7.97	0	0.151	0.00259	0.429
7.98	-0.01801	0.211	0.00273	0.427
7.99	-0.02411	0.205	0.00287	0.429
8	0.01465	0.091	0.00272	0.433
8.01	-0.02457	0.196	0.00275	0.456
8.02	-0.02243	0.196	0.00287	0.417
8.03	0.01022	0.18	0.00273	0.427
8.04	-0.00381	0.166	0.00247	0.423
8.05	-0.01526	0.205	0.00258	0.429
8.06	0.01022	0.197	0.00273	0.434
8.07	-0.02075	0.19	0.00275	0.447
8.08	-0.009	0.212	0.00288	0.423
8.09	-0.01099	0.205	0.00273	0.435
8.1	0.009	0.174	0.00259	0.435
8.11	0.0032	0.196	0.00258	0.424
8.12	0.04501	0.175	0.00261	0.43
8.13	0.00153	0.181	0.00275	0.428
8.14	-0.05203	0.175	0.00275	0.423
8.15	0.06271	0.159	0.00259	0.439
8.16	0.02151	0.203	0.00275	0.423
8.17	0.01907	0.213	0.00259	0.43
8.18	0.00443	0.191	0.00273	0.428
8.19	0.04395	0.206	0.00261	0.429
8.2	-0.00458	0.227	0.00261	0.434
8.21	0.0238	0.197	0.00261	0.428
8.22	-0.03265	0.205	0.00276	0.423
8.23	-0.01144	0.196	0.00275	0.423
8.24	-0.00137	0.181	0.00262	0.413
8.25	0.06195	0.29	0.00258	0.433
8.26	-0.03723	0.196	0.00275	0.424
8.27	-0.09232	0.196	0.00244	0.431
8.28	-0.00275	0.19	0.00273	0.435
8.29	-0.05569	0.197	0.00273	0.429
8.3	-0.02319	0.204	0.00275	0.429
8.31	0.00214	0.174	0.00273	0.435
8.32	0.05554	0.168	0.00259	0.423
8.33	0.04654	0.189	0.00261	0.423
8.34	0.00946	0.189	0.00273	0.43
8.35	-0.02228	0.198	0.00259	0.425
8.36	-0.01694	0.196	0.00275	0.423
8.37	0.02304	0.188	0.00247	0.43
8.38	-0.03265	0.19	0.00288	0.422
8.39	-0.07385	0.197	0.00259	0.419
8.4	-0.01068	0.174	0.00247	0.424
8.41	0.02228	0.204	0.00262	0.423
8.42	0.02426	0.206	0.00275	0.428
8.43	-0.0383	0.174	0.00287	0.434
8.44	0.03998	0.191	0.00275	0.44
8.45	0.02838	0.19	0.00287	0.435
8.46	-0.04959	0.166	0.00288	0.423
8.47	-0.01419	0.212	0.00259	0.436
8.48	-0.03937	0.189	0.00247	0.424
8.49	0.01266	0.189	0.00259	0.43
8.5	-0.00656	0.192	0.00262	0.423
8.51	-0.02319	0.182	0.00275	0.434
8.52	-0.0116	0.159	0.00273	0.439
8.53	-0.03036	0.181	0.00285	0.419
8.54	-0.07126	0.181	0.00261	0.428
8.55	0.03159	0.189	0.0029	0.432
8.56	-0.0119	0.21	0.00273	0.415
8.57	-0.01053	0.181	0.00261	0.439
8.58	-0.0145	0.196	0.00273	0.439
8.59	-0.00229	0.197	0.00259	0.435
8.6	0.0235	0.185	0.00246	0.429
8.61	-0.02243	0.187	0.00288	0.429
8.62	-0.0029	0.234	0.00275	0.433
8.63	-0.01495	0.204	0.00275	0.417
8.64	-0.00687	0.197	0.00259	0.423
8.65	0.02853	0.181	0.00261	0.422
8.66	0.00641	0.13	0.00261	0.434
8.67	0.00565	0.16	0.00273	0.429
8.68	0.03799	0.22	0.00275	0.429
8.69	-0.01495	0.189	0.00272	0.433
8.7	0.02304	0.181	0.00275	0.397
8.71	0.00061	0.184	0.00246	0.435
8.72	0.06256	0.182	0.00261	0.432
8.73	0.04761	0.189	0.00261	0.445
8.74	0.04211	0.204	0.00287	0.429
8.75	0.00046	0.191	0.00259	0.433
8.76	-0.0441	0.175	0.00276	0.423
8.77	0.00824	0.218	0.00246	0.435
8.78	0.0119	0.198	0.00275	0.429
8.79	0.02106	0.197	0.00272	0.43
8.8	0.01648	0.196	0.00261	0.435
8.81	0.01068	0.19	0.00288	0.438
8.82	0.03281	0.18	0.00259	0.435
8.83	-0.03418	0.198	0.00261	0.449
8.84	0.00748	0.183	0.00275	0.417
8.85	-0.00931	0.196	0.00273	0.423
8.86	-0.00626	0.182	0.00275	0.434
8.87	0.0029	0.205	0.00275	0.436
8.88	0.02945	0.189	0.00261	0.424
8.89	-0.01694	0.207	0.00259	0.423
8.9	0.05753	0.196	0.00272	0.43
8.91	-0.0061	0.159	0.00261	0.429
8.92	0.00351	0.205	0.00247	0.412
8.93	0.02563	0.19	0.00272	0.435
8.94	0.01129	0.197	0.00261	0.424
8.95	-0.02121	0.175	0.00259	0.434
8.96	0.03754	0.136	0.00246	0.433
8.97	0.02899	0.151	0.00259	0.435
8.98	-0.02258	0.098	0.00261	0.43
8.99	0.05066	0.205	0.00275	0.444
9	-0.00793	0.369	0.00275	0.429
9.01	0.01801	0.137	0.00259	0.432
9.02	0.0119	0.158	0.00287	0.446
9.03	0.0444	0.212	0.00261	0.434
9.04	-0.0531	0.205	0.00261	0.429
9.05	0.04135	0.144	0.00275	0.423
9.06	-0.06317	0.174	0.00273	0.428
9.07	0.00946	0.196	0.00273	0.434
9.08	-0.00671	0.189	0.00272	0.429
9.09	-0.00076	0.194	0.00261	0.434
9.1	0.01236	0.198	0.00275	0.429
9.11	-0.05096	0.22	0.00275	0.428
9.12	-0.01221	0.198	0.00275	0.429
9.13	-0.0264	0.189	0.00273	0.44
9.14	0.02975	0.205	0.00275	0.43
9.15	0.07538	0.137	0.00261	0.43
9.16	-0.00397	0.209	0.00261	0.445
9.17	0.03433	0.19	0.00273	0.43
9.18	-0.02441	0.173	0.00261	0.423
9.19	-0.02853	0.189	0.00261	0.437
9.2	0.01831	0.208	0.00261	0.435
9.21	0.04807	0.181	0.00273	0.43
9.22	-0.00717	0.174	0.00275	0.43
9.23	-0.01923	0.166	0.00262	0.419
9.24	-0.02243	0.173	0.00275	0.417
9.25	0.0116	0.19	0.00261	0.429
9.26	-0.03021	0.188	0.0029	0.429
9.27	0.04181	0.227	0.00275	0.435
9.28	0.01144	0.204	0.00273	0.423
9.29	-0.06226	0.15	0.00261	0.416
9.3	0.0386	0.211	0.00272	0.43
9.31	-0.00626	0.212	0.00273	0.429
9.32	-0.02213	0.181	0.00275	0.429
9.33	-0.02991	0.166	0.00273	0.428
9.34	0.02991	0.174	0.00287	0.423
9.35	0.01846	0.175	0.00259	0.423
9.36	-0.02136	0.197	0.00275	0.43
9.37	0.05264	0.136	0.00261	0.429
9.38	0.03052	0.181	0.00258	0.423
9.39	-0.0238	0.183	0.00275	0.425
9.4	0.00656	0.196	0.00273	0.428
9.41	-0.00931	0.183	0.00275	0.429
9.42	0.03235	0.206	0.00275	0.424
9.43	-0.03143	0.196	0.00262	0.433
9.44	0.04868	0.181	0.00259	0.423
9.45	0.00275	0.196	0.00259	0.435
9.46	-0.01282	0.204	0.00258	0.429
9.47	0.05249	0.146	0.00261	0.44
9.48	-0.04929	0.181	0.0029	0.433
9.49	-0.01007	0.189	0.00273	0.424
9.5	0.01389	0.189	0.00272	0.423
9.51	0.00488	0.175	0.00273	0.498
9.52	0.03708	0.154	0.00273	0.423
9.53	-0.00305	0.22	0.00262	0.429
9.54	0.01389	0.19	0.00288	0.43
9.55	0.04929	0.196	0.00287	0.43
9.56	0.00275	0.182	0.00246	0.434
9.57	0.04898	0.176	0.00275	0.43
9.58	-0.00854	0.189	0.00273	0.435
9.59	-0.00275	0.256	0.00275	0.43
9.6	-0.00427	0.182	0.00262	0.43
9.61	-0.05737	0.152	0.00273	0.429
9.62	-0.05035	0.212	0.00259	0.436
9.63	-0.00641	0.206	0.00261	0.437
9.64	0.03891	0.19	0.00275	0.423
9.65	0.02274	0.184	0.00287	0.437
9.66	0.02274	0.167	0.00272	0.424
9.67	0.00473	0.181	0.00247	0.428
9.68	-0.02731	0.198	0.00259	0.434
9.69	0.03113	0.167	0.00275	0.429
9.7	0.00381	0.18	0.00288	0.418
9.71	-0.00198	0.189	0.00261	0.456
9.72	-0.03677	0.181	0.00276	0.425
9.73	0.01862	0.197	0.00273	0.44
9.74	0.0647	0.182	0.00273	0.434
9.75	0.01205	0.206	0.00285	0.43
9.76	-0.00092	0.189	0.00275	0.418
9.77	0.01816	0.205	0.00259	0.434
9.78	-0.00366	0.197	0.00275	0.43
9.79	-0.01587	0.182	0.00261	0.424
9.8	-0.01999	0.205	0.00273	0.44
9.81	-0.02319	0.196	0.00259	0.414
9.82	0.00809	0.151	0.00275	0.429
9.83	0.03403	0.213	0.00247	0.467
9.84	-0.07935	0.189	0.00275	0.428
9.85	0.01938	0.197	0.00275	0.429
9.86	-0.04028	0.174	0.00261	0.424
9.87	0.02716	0.127	0.00244	0.442
9.88	-0.08987	0.196	0.00259	0.426
9.89	-0.0386	0.189	0.00275	0.435
9.9	0.00305	0.197	0.00275	0.429
9.91	-0.02792	0.167	0.00247	0.439
9.92	0.03952	0.198	0.00246	0.43
9.93	-0.04196	0.182	0.00273	0.423
9.94	0.02686	0.197	0.00275	0.435
9.95	-0.00687	0.191	0.00261	0.43
9.96	0.00839	0.181	0.00275	0.428
9.97	-0.03204	0.189	0.00288	0.435
9.98	0.04089	0.189	0.00258	0.428
9.99	-0.01755	0.347	0.00259	0.428
10	-0.00824	0.181	0.00259	0.43
10.01	-0.01572	0.197	0.00273	0.429
10.02	0.00549	0.174	0.00275	0.424
10.03	0.0032	0.211	0.00273	0.423
10.04	0.03647	0.19	0.00275	0.433
10.05	0.05722	0.198	0.00259	0.433
10.06	-0.03845	0.175	0.00262	0.439
10.07	0.01862	0.196	0.00259	0.43
10.08	-0.02106	0.183	0.00275	0.418
10.09	0.06622	0.19	0.00275	0.425
10.1	0.04761	0.205	0.00261	0.439
10.11	-0.02914	0.18	0.00261	0.43
10.12	0.05325	0.204	0.00288	0.429
10.13	-0.02396	0.197	0.00261	0.424
10.14	-0.00275	0.205	0.00273	0.437
10.15	0.00412	0.195	0.00275	0.424
10.16	0.06668	0.198	0.00273	0.428
10.17	-0.01312	0.182	0.00276	0.432
10.18	-0.05066	0.175	0.00273	0.432
10.19	-0.07019	0.181	0.00273	0.43
10.2	0.01907	0.181	0.00275	0.429
10.21	-0.01526	0.236	0.00259	0.438
10.22	-0.05997	0.212	0.00261	0.418
10.23	-0.01373	0.217	0.00275	0.424
10.24	0.01419	0.183	0.00273	0.434
10.25	0.02151	0.194	0.00258	0.439
10.26	-0.01343	0.189	0.00261	0.419
10.27	0.03281	0.152	0.00261	0.423
10.28	0.03174	0.237	0.00275	0.434
10.29	-0.02548	0.211	0.00261	0.429
10.3	0.06302	0.159	0.00273	0.429
10.31	-0.03036	0.197	0.00275	0.429
10.32	0.03006	0.204	0.00261	0.423
10.33	0.00977	0.219	0.00261	0.423
10.34	-0.00198	0.182	0.00261	0.439
10.35	0.0209	0.168	0.00272	0.429
10.36	-0.02029	0.167	0.00273	0.439
10.37	-0.00153	0.145	0.00261	0.449
10.38	-0.01083	0.19	0.00259	0.434
10.39	-0.05096	0.181	0.00288	0.423
10.4	-0.00946	0.19	0.00261	0.431
10.41	-0.00443	0.167	0.00273	0.423
10.42	0.04028	0.18	0.00261	0.431
10.43	-0.02472	0.189	0.00259	0.428
10.44	-0.02686	0.174	0.00288	0.43
10.45	0.00305	0.196	0.00288	0.445
10.46	-0.03311	0.212	0.00272	0.417
10.47	-0.01785	0.204	0.00259	0.418
10.48	0.02029	0.182	0.00259	0.439
10.49	-0.03021	0.189	0.00262	0.435
10.5	-0.01022	0.174	0.00275	0.433
10.51	-0.07736	0.145	0.00273	0.45
10.52	-0.01801	0.205	0.00273	0.424
10.53	0.04135	0.188	0.00273	0.428
10.54	-0.00854	0.198	0.00261	0.425
10.55	0.04776	0.4	0.00275	0.428
10.56	0.00504	0.152	0.00273	0.43
10.57	-0.00549	0.181	0.00276	0.429
10.58	0.03082	0.181	0.00272	0.422
10.59	-0.01495	0.204	0.00288	0.441
10.6	-0.01434	0.19	0.00276	0.435
10.61	0.01129	0.219	0.00259	0.417
10.62	0.01663	0.181	0.00259	0.422
10.63	-0.03876	0.189	0.00272	0.429
10.64	0.06012	0.175	0.00276	0.428
10.65	0.03494	0.166	0.00261	0.434
10.66	-0.01251	0.175	0.00288	0.417
10.67	-0.01923	0.176	0.00275	0.434
10.68	-0.00015	0.197	0.00273	0.418
10.69	-0.01297	0.197	0.00273	0.426
10.7	0.02106	0.158	0.00273	0.427
10.71	-0.04272	0.182	0.00276	0.419
10.72	0.02411	0.178	0.00273	0.417
10.73	-0.03571	0.189	0.00275	0.435
10.74	-0.01877	0.167	0.00259	0.43
10.75	0.01251	0.197	0.00288	0.434
10.76	-0.01404	0.206	0.00273	0.428
10.77	-0.01175	0.206	0.00288	0.418
10.78	-0.01068	0.182	0.00273	0.457
10.79	-0.04745	0.189	0.00272	0.433
10.8	-0.05035	0.166	0.00261	0.423
10.81	-0.05356	0.196	0.00261	0.435
10.82	0.05188	0.174	0.00275	0.436
10.83	-0.01129	0.182	0.00272	0.43
10.84	0.00092	0.181	0.00259	0.423
10.85	-0.00122	0.16	0.00261	0.434
10.86	-0.01175	0.213	0.00276	0.43
10.87	-0.00412	0.181	0.0029	0.434
10.88	-0.04257	0.183	0.00261	0.427
10.89	0.02365	0.182	0.00261	0.424
10.9	-0.00214	0.182	0.00261	0.423
10.91	0.0354	0.158	0.00288	0.424
10.92	0.01144	0.169	0.00302	0.435
10.93	-0.02563	0.204	0.00261	0.418
10.94	-0.01495	0.204	0.00247	0.429
10.95	0.0679	0.191	0.00273	0.423
10.96	0.00031	0.19	0.00258	0.41
10.97	-0.02014	0.167	0.00276	0.434
10.98	-0.01358	0.196	0.00273	0.435
10.99	-0.00793	0.197	0.00261	0.416
11	-0.00046	0.181	0.00273	0.429
11.01	-0.00336	0.189	0.00259	0.438
11.02	0.03052	0.19	0.00287	0.429
11.03	-0.0264	0.189	0.00273	0.44
11.04	0.01373	0.196	0.00247	0.438
11.05	-0.0029	0.217	0.00275	0.431
11.06	-0.03143	0.167	0.00259	0.428
11.07	0.00809	0.189	0.00287	0.43
11.08	-0.01785	0.176	0.00272	0.429
11.09	-0.02441	0.19	0.00288	0.435
11.1	-0.00153	0.197	0.00275	0.435
11.11	-0.07126	0.196	0.00275	0.429
11.12	-0.01678	0.196	0.00258	0.429
11.13	0.0058	0.213	0.00276	0.43
11.14	0.01144	0.189	0.00275	0.423
11.15	0.02869	0.151	0.00258	0.437
11.16	-0.00565	0.167	0.00273	0.434
11.17	-0.00595	0.189	0.00249	0.423
11.18	0.01556	0.204	0.00275	0.449
11.19	0.00732	0.19	0.00275	0.431
11.2	0.02319	0.182	0.00261	0.429
11.21	-0.02731	0.196	0.00275	0.435
11.22	0.03036	0.218	0.00259	0.445
11.23	0.00717	0.168	0.00275	0.43
11.24	0.02289	0.214	0.00261	0.435
11.25	0.04761	0.196	0.00273	0.436
11.26	-0.02716	0.18	0.00273	0.433
11.27	-0.02884	0.219	0.00246	0.43
11.28	0.04593	0.197	0.00259	0.433
11.29	-0.05463	0.191	0.00275	0.433
11.3	-0.00931	0.198	0.00261	0.441
11.31	-0.03006	0.219	0.00273	0.429
11.32	-0.03967	0.174	0.00273	0.435
11.33	-0.08606	0.182	0.00259	0.423
11.34	0.04028	0.204	0.00273	0.434
11.35	0.06699	0.189	0.00288	0.431
11.36	-0.02426	0.174	0.00275	0.437
11.37	-0.02121	0.151	0.00259	0.424
11.38	-0.02258	0.197	0.00273	0.436
11.39	0.00214	0.167	0.00261	0.424
11.4	0.00549	0.206	0.00275	0.429
11.41	0.02838	0.191	0.00288	0.429
11.42	0.03967	0.16	0.00259	0.434
11.43	-0.01709	0.189	0.00258	0.429
11.44	-0.01404	0.174	0.00258	0.492
11.45	0.0293	0.175	0.00275	0.437
11.46	0.00748	0.212	0.00276	0.434
11.47	0.009	0.226	0.00261	0.429
11.48	0.02838	0.191	0.00273	0.429
11.49	0.00168	0.206	0.00259	0.417
11.5	0.04562	0.196	0.00275	0.439
11.51	-0.00504	0.189	0.00276	0.422
11.52	-0.02686	0.181	0.00288	0.415
11.53	-0.00076	0.161	0.00275	0.435
11.54	0.0592	0.195	0.00275	0.432
11.55	0.0029	0.197	0.00261	0.434
11.56	0.0174	0.234	0.00275	0.43
11.57	0.01984	0.204	0.00247	0.429
11.58	-0.0029	0.236	0.00261	0.416
11.59	0.03113	0.196	0.00276	0.429
11.6	0.01282	0.176	0.00261	0.441
11.61	-0.06332	0.174	0.00276	0.433
11.62	0.01282	0.229	0.00273	0.439
11.63	-0.02655	0.196	0.00273	0.439
11.64	-0.01724	0.227	0.00275	0.435
11.65	0.03311	0.182	0.00261	0.422
11.66	0.02136	0.151	0.00275	0.424
11.67	0.0177	0.167	0.00273	0.416
11.68	0.00122	0.191	0.00272	0.431
11.69	-0.01495	0.167	0.00275	0.436
11.7	-0.03159	0.19	0.00258	0.425
11.71	-0.01251	0.182	0.00276	0.429
11.72	-0.06348	0.226	0.00304	0.431
11.73	0.01633	0.175	0.00275	0.432
11.74	-0.04623	0.167	0.00273	0.413
11.75	0.03876	0.174	0.00259	0.428
11.76	-0.02396	0.19	0.0029	0.43
11.77	-0.01328	0.205	0.00275	0.426
11.78	0.0383	0.174	0.00287	0.449
11.79	-0.02563	0.206	0.00276	0.423
11.8	-0.02792	0.205	0.00275	0.436
11.81	-0.01419	0.203	0.00275	0.429
11.82	0.00198	0.189	0.00275	0.429
11.83	-0.03937	0.198	0.00259	0.434
11.84	0.0264	0.181	0.00259	0.432
11.85	-0.01236	0.204	0.00259	0.432
11.86	0.01053	0.198	0.00261	0.418
11.87	0.02228	0.226	0.00275	0.412
11.88	0.02975	0.205	0.00275	0.434
11.89	0.01785	0.175	0.00288	0.43
11.9	-0.00076	0.181	0.00258	0.428
11.91	0.03769	0.182	0.00287	0.408
11.92	-0.01389	0.168	0.00246	0.423
11.93	0.00458	0.13	0.0029	0.428
11.94	-0.01663	0.181	0.00273	0.435
11.95	0.00427	0.168	0.00272	0.428
11.96	0.00671	0.174	0.00259	0.43
11.97	-0.00092	0.196	0.00288	0.433
11.98	0.0499	0.196	0.00261	0.436
11.99	0.02182	0.181	0.00288	0.43
12	-0.01007	0.181	0.00259	0.434
12.01	0.0441	0.204	0.00262	0.438
12.02	-0.02808	0.19	0.00261	0.429
12.03	0.00137	0.182	0.00273	0.429
12.04	0.00458	0.205	0.00258	0.423
12.05	0.03006	0.205	0.00275	0.429
12.06	-0.02136	0.19	0.00261	0.429
12.07	0.01907	0.175	0.00288	0.43
12.08	-0.00916	0.189	0.00246	0.434
12.09	0.00366	0.175	0.00259	0.44
12.1	-0.01038	0.19	0.00261	0.42
12.11	0.01099	0.205	0.00287	0.43
12.12	-0.04456	0.192	0.00259	0.423
12.13	-0.04501	0.165	0.00273	0.43
12.14	-0.02197	0.183	0.00259	0.43
12.15	0.0061	0.214	0.00276	0.445
12.16	-0.01678	0.204	0.00275	0.429
12.17	0.02304	0.204	0.00275	0.428
12.18	0.04898	0.212	0.00261	0.423
12.19	-0.04257	0.212	0.00275	0.427
12.2	0.01297	0.19	0.00261	0.427
12.21	0.03281	0.199	0.00288	0.429
12.22	0.02579	0.21	0.00258	0.429
12.23	-0.00168	0.181	0.00273	0.434
12.24	-0.00549	0.203	0.00287	0.43
12.25	0.0116	0.175	0.00273	0.423
12.26	-0.01846	0.213	0.00275	0.423
12.27	0.00381	0.197	0.00276	0.434
12.28	0.04471	0.196	0.00261	0.427
12.29	-0.00977	0.189	0.00261	0.418
12.3	-0.00763	0.198	0.00273	0.424
12.31	-0.00214	0.198	0.00275	0.43
12.32	-0.0322	0.212	0.00275	0.418
12.33	0.00519	0.197	0.00273	0.436
12.34	-0.02792	0.181	0.00259	0.43
12.35	0.02609	0.203	0.00288	0.435
12.36	-0.0441	0.165	0.0029	0.431
12.37	0.0621	0.181	0.00288	0.423
12.38	0.04227	0.182	0.00273	0.429
12.39	0.01846	0.197	0.00259	0.438
12.4	0.00183	0.22	0.00273	0.434
12.41	-0.06058	0.206	0.00273	0.449
12.42	-0.02136	0.175	0.00275	0.424
12.43	-0.02411	0.204	0.00261	0.435
12.44	0.0177	0.204	0.00273	0.429
12.45	0.02808	0.175	0.00259	0.439
12.46	0.01282	0.197	0.00287	0.387
12.47	-0.00366	0.181	0.00275	0.438
12.48	-0.01328	0.166	0.00261	0.433
12.49	0.01007	0.182	0.00275	0.429
12.5	0.01831	0.197	0.00288	0.423
12.51	0.03586	0.182	0.00275	0.395
12.52	0.03571	0.196	0.00275	0.422
12.53	0.00244	0.197	0.00288	0.428
12.54	-0.00122	0.196	0.00275	0.419
12.55	0.0209	0.22	0.00259	0.441
12.56	-0.01236	0.175	0.00287	0.432
12.57	0.02136	0.204	0.00276	0.431
12.58	-0.01694	0.212	0.00259	0.428
12.59	0.05051	0.181	0.00261	0.434
12.6	0.02213	0.211	0.00259	0.439
12.61	0.01114	0.219	0.00275	0.435
12.62	0.00168	0.204	0.00275	0.43
12.63	0.0058	0.188	0.00261	0.429
12.64	-0.07675	0.198	0.00276	0.428
12.65	0.02335	0.198	0.00272	0.429
12.66	-0.03601	0.151	0.00261	0.436
12.67	0.00687	0.219	0.00275	0.429
12.68	0.03387	0.197	0.0029	0.429
12.69	0.01221	0.181	0.00291	0.43
12.7	0.07629	0.182	0.00262	0.44
12.71	-0.01938	0.211	0.00288	0.423
12.72	-0.03189	0.166	0.00262	0.434
12.73	0.02777	0.174	0.00246	0.424
12.74	0.01373	0.174	0.00261	0.423
12.75	-0.00137	0.174	0.00276	0.429
12.76	0.04105	0.241	0.00273	0.444
12.77	-0.00137	0.204	0.00275	0.434
12.78	0.03174	0.227	0.00259	0.423
12.79	-0.01923	0.378	0.00287	0.404
12.8	0.01648	0.18	0.00261	0.429
12.81	0.01724	0.197	0.00275	0.436
12.82	-0.09308	0.205	0.00273	0.417
12.83	-0.04089	0.167	0.00273	0.423
12.84	0.0032	0.198	0.00275	0.419
12.85	0.01144	0.188	0.00275	0.434
12.86	0.01221	0.198	0.00288	0.478
12.87	-0.00931	0.198	0.00262	0.424
12.88	-0.01038	0.189	0.00275	0.426
12.89	0.00305	0.167	0.00275	0.423
12.9	-0.01328	0.203	0.00288	0.431
12.91	0.01251	0.332	0.00275	0.439
12.92	0.01984	0.196	0.00275	0.433
12.93	0.01663	0.182	0.00261	0.424
12.94	0.02701	0.197	0.00275	0.428
12.95	0.03357	0.206	0.00273	0.444
12.96	0.01129	0.183	0.00273	0.44
12.97	0.08865	0.203	0.00246	0.437
12.98	-0.02838	0.189	0.00288	0.434
12.99	-0.00641	0.187	0.00276	0.43
13	0.05142	0.183	0.00288	0.433
13.01	-0.02686	0.197	0.00259	0.424
13.02	0.01038	0.151	0.00259	0.424
13.03	0.0116	0.203	0.00259	0.434
13.04	0.0061	0.174	0.00259	0.428
13.05	0.04715	0.161	0.00275	0.431
13.06	0.01038	0.188	0.00288	0.434
13.07	-0.04776	0.166	0.00259	0.43
13.08	-0.00397	0.175	0.00275	0.435
13.09	-0.01556	0.159	0.00273	0.423
13.1	0.06485	0.174	0.00261	0.413
13.11	-0.02457	0.18	0.00259	0.43
13.12	0.00183	0.167	0.00275	0.425
13.13	0.00366	0.173	0.00261	0.429
13.14	-0.00565	0.183	0.00259	0.43
13.15	0.0412	0.174	0.00275	0.429
13.16	-0.00488	0.227	0.00275	0.419
13.17	-0.00931	0.204	0.00273	0.429
13.18	0.00443	0.198	0.00273	0.473
13.19	0.04868	0.183	0.00287	0.435
13.2	-0.0296	0.174	0.00276	0.445
13.21	-0.01221	0.166	0.00273	0.428
13.22	-0.01007	0.189	0.00275	0.428
13.23	0.01633	0.181	0.00285	0.432
13.24	-0.01785	0.189	0.00261	0.437
13.25	-0.00092	0.189	0.00247	0.418
13.26	-0.01846	0.19	0.00261	0.429
13.27	-0.00671	0.204	0.00247	0.427
13.28	-0.04105	0.167	0.00288	0.424
13.29	-0.00153	0.221	0.00275	0.43
13.3	-0.04486	0.173	0.00272	0.429
13.31	0.00259	0.138	0.00287	0.428
13.32	0.03647	0.189	0.00261	0.442
13.33	-0.00778	0.219	0.00275	0.429
13.34	-0.06378	0.181	0.00261	0.466
13.35	0.01434	0.197	0.00259	0.43
13.36	0.00046	0.19	0.00273	0.428
13.37	-0.00229	0.198	0.00261	0.427
13.38	-0.01373	0.174	0.00262	0.424
13.39	0.03174	0.176	0.00261	0.472
13.4	0.07706	0.189	0.00275	0.433
13.41	0.03433	0.212	0.00273	0.429
13.42	0.03342	0.176	0.00261	0.43
13.43	0.06943	0.197	0.00275	0.434
13.44	-0.05188	0.174	0.00275	0.446
13.45	0.0061	0.174	0.00275	0.462
13.46	0.01083	0.188	0.00273	0.423
13.47	-0.01434	0.197	0.00246	0.423
13.48	0.01221	0.204	0.00275	0.423
13.49	-0.03372	0.188	0.00273	0.423
13.5	0.05951	0.205	0.00261	0.385
13.51	0.02243	0.226	0.00261	0.424
13.52	0.01053	0.196	0.00261	0.423
13.53	-0.00748	0.197	0.00261	0.43
13.54	0.01205	0.219	0.00261	0.424
13.55	0.00015	0.204	0.00285	0.419
13.56	-0.03311	0.189	0.00262	0.437
13.57	-0.00031	0.174	0.00276	0.435
13.58	-0.01709	0.183	0.00247	0.424
13.59	0.01572	0.189	0.00275	0.423
13.6	-0.00244	0.168	0.00287	0.432
13.61	-0.05569	0.189	0.00287	0.424
13.62	0.01602	0.202	0.00261	0.433
13.63	-0.01099	0.168	0.00259	0.436
13.64	-0.02899	0.204	0.00261	0.429
13.65	0.02197	0.198	0.00273	0.423
13.66	-0.02014	0.196	0.00275	0.43
13.67	-0.01831	0.198	0.00273	0.434
13.68	0.0119	0.166	0.00261	0.437
13.69	-0.07858	0.196	0.00258	0.434
13.7	0.02869	0.166	0.00275	0.429
13.71	-0.01083	0.174	0.00275	0.435
13.72	0.03403	0.203	0.00246	0.428
13.73	0.00305	0.204	0.00275	0.423
13.74	-0.01434	0.181	0.00259	0.433
13.75	-0.01831	0.196	0.00259	0.423
13.76	-0.01358	0.204	0.00273	0.429
13.77	-0.01205	0.189	0.00275	0.435
13.78	-0.01587	0.218	0.00275	0.427
13.79	-0.07401	0.145	0.00259	0.439
13.8	0.01419	0.152	0.00275	0.453
13.81	0.0058	0.197	0.00261	0.433
13.82	-0.02914	0.175	0.00259	0.423
13.83	0.01312	0.205	0.00259	0.413
13.84	-0.0293	0.182	0.00273	0.43
13.85	0.02304	0.203	0.00262	0.377
13.86	-0.0293	0.183	0.00275	0.431
13.87	-0.00412	0.182	0.00261	0.429
13.88	0.02167	0.188	0.00273	0.437
13.89	-0.02548	0.166	0.00247	0.428
13.9	0.03448	0.196	0.00273	0.43
13.91	0.00168	0.167	0.00288	0.429
13.92	-0.01984	0.174	0.00264	0.429
13.93	0.01907	0.182	0.00273	0.423
13.94	0.00809	0.19	0.00261	0.442
13.95	0.03738	0.188	0.00261	0.432
13.96	0.00015	0.198	0.00275	0.421
13.97	0.01556	0.189	0.0029	0.429
13.98	0.05814	0.18	0.00275	0.423
13.99	-0.03738	0.197	0.00247	0.429
14	0.02457	0.19	0.00261	0.435
14.01	-0.00626	0.196	0.00262	0.434
14.02	-0.00809	0.191	0.00273	0.445
14.03	0.03662	0.211	0.00275	0.428
14.04	-0.02106	0.219	0.00275	0.429
14.05	0.01129	0.189	0.00246	0.394
14.06	-0.00824	0.196	0.00232	0.435
14.07	0.01282	0.189	0.00275	0.428
14.08	-0.00549	0.196	0.00259	0.433
14.09	-0.05096	0.196	0.0029	0.434
14.1	-0.08987	0.204	0.00272	0.424
14.11	-0.0058	0.235	0.00259	0.435
14.12	0.02396	0.183	0.00275	0.429
14.13	-0.01251	0.187	0.00275	0.412
14.14	-0.01541	0.183	0.00275	0.423
14.15	0.01755	0.211	0.00275	0.428
14.16	-0.00748	0.189	0.00247	0.433
14.17	0.04303	0.182	0.00276	0.433
14.18	0.0412	0.182	0.00261	0.43
14.19	0.02106	0.167	0.00275	0.45
14.2	0.02579	0.184	0.00272	0.446
14.21	0.0058	0.136	0.00275	0.437
14.22	-0.01053	0.166	0.00261	0.432
14.23	-0.01144	0.241	0.00275	0.429
14.24	0.00458	0.189	0.00261	0.434
14.25	-0.00092	0.212	0.00273	0.446
14.26	-0.02457	0.196	0.00273	0.435
14.27	-0.01312	0.175	0.00246	0.423
14.28	-0.00549	0.187	0.00261	0.435
14.29	0.00015	0.203	0.00273	0.423
14.3	0.02045	0.16	0.00275	0.427
14.31	-0.02701	0.168	0.00301	0.431
14.32	0.04135	0.174	0.00273	0.434
14.33	-0.0473	0.205	0.00259	0.423
14.34	-0.00244	0.205	0.00273	0.427
14.35	-0.01755	0.182	0.00259	0.43
14.36	-0.05997	0.198	0.00275	0.438
14.37	-0.02319	0.211	0.00262	0.434
14.38	0.03418	0.211	0.00261	0.449
14.39	-0.01587	0.182	0.00273	0.433
14.4	0.02121	0.198	0.00275	0.43
14.41	-0.04822	0.189	0.00275	0.43
14.42	0.01297	0.203	0.00259	0.432
14.43	0.00092	0.183	0.00261	0.448
14.44	0.01663	0.168	0.00259	0.422
14.45	0.06012	0.198	0.00287	0.39
14.46	-0.02487	0.196	0.00275	0.433
14.47	-0.04761	0.182	0.00276	0.43
14.48	0.04089	0.181	0.00259	0.43
14.49	-0.02106	0.174	0.00275	0.434
14.5	0.02045	0.188	0.00275	0.428
14.51	-0.05112	0.181	0.00273	0.43
14.52	0.01175	0.164	0.00288	0.435
14.53	0.01007	0.181	0.00259	0.429
14.54	-0.00504	0.196	0.00273	0.424
14.55	-0.00687	0.17	0.00273	0.428
14.56	0.03311	0.173	0.00275	0.432
14.57	-0.01419	0.182	0.00259	0.41
14.58	-0.01205	0.198	0.00246	0.429
14.59	-0.03357	0.203	0.00259	0.438
14.6	-0.01709	0.213	0.00275	0.432
14.61	-0.00076	0.182	0.00273	0.435
14.62	-0.02457	0.212	0.00288	0.424
14.63	-0.03494	0.167	0.00276	0.431
14.64	-0.03159	0.196	0.00273	0.428
14.65	0.02213	0.183	0.00259	0.433
14.66	-0.02975	0.197	0.00273	0.43
14.67	0.01541	0.214	0.00287	0.439
14.68	-0.04364	0.174	0.00261	0.429
14.69	-0.00717	0.197	0.00276	0.397
14.7	0.00153	0.182	0.00287	0.429
14.71	-0.01953	0.181	0.00273	0.433
14.72	0.00885	0.197	0.00288	0.427
14.73	0.00381	0.428	0.00272	0.433
14.74	-0.06958	0.189	0.00259	0.434
14.75	0.01343	0.205	0.00259	0.423
14.76	-0.01465	0.234	0.00249	0.432
14.77	-0.01846	0.228	0.00288	0.44
14.78	0.00916	0.204	0.00272	0.439
14.79	0.02014	0.212	0.00273	0.435
14.8	0.02243	0.189	0.00275	0.43
14.81	-0.00275	0.191	0.00261	0.438
14.82	0.00153	0.173	0.00261	0.435
14.83	-0.0238	0.167	0.00275	0.429
14.84	0.04272	0.168	0.00272	0.43
14.85	-0.00015	0.182	0.00272	0.429
14.86	-0.03983	0.204	0.00244	0.429
14.87	0.04364	0.204	0.00288	0.435
14.88	0.00198	0.167	0.00275	0.43
14.89	-0.00137	0.205	0.00275	0.442
14.9	0.02594	0.245	0.00261	0.43
14.91	-0.02197	0.205	0.00233	0.435
14.92	0.05157	0.205	0.00261	0.433
14.93	-0.01785	0.196	0.00275	0.429
14.94	-0.05096	0.174	0.00247	0.43
14.95	-0.00198	0.189	0.00275	0.428
14.96	0.00259	0.158	0.00275	0.43
14.97	-0.00931	0.188	0.00287	0.423
14.98	-0.01175	0.168	0.00288	0.425
14.99	-0.00687	0.167	0.00273	0.428
15	0.03799	0.205	0.00261	0.429
15.01	-0.02853	0.181	0.00273	0.434
15.02	0.01328	0.168	0.00275	0.429
15.03	0.03174	0.197	0.00259	0.435
15.04	0.00626	0.188	0.00275	0.429
15.05	-0.02899	0.18	0.00259	0.412
15.06	-0.06378	0.167	0.00259	0.435
15.07	0.00641	0.213	0.00247	0.428
15.08	0.00076	0.183	0.0029	0.423
15.09	-0.02808	0.19	0.00275	0.43
15.1	0.04379	0.205	0.00288	0.423
15.11	0.01938	0.355	0.00302	0.434
15.12	-0.0148	0.203	0.00275	0.424
15.13	0.0061	0.219	0.00287	0.434
15.14	-0.01541	0.198	0.00275	0.433
15.15	0.08499	0.172	0.00262	0.432
15.16	-0.03143	0.198	0.00275	0.409
15.17	-0.04639	0.19	0.00275	0.434
15.18	-0.03769	0.204	0.00288	0.429
15.19	-0.04333	0.213	0.00276	0.445
15.2	0.06882	0.175	0.00262	0.421
15.21	0.0209	0.159	0.00288	0.441
15.22	-0.0354	0.204	0.00273	0.412
15.23	0.00961	0.174	0.00259	0.442
15.24	-0.03082	0.19	0.00288	0.429
15.25	-0.01953	0.182	0.00273	0.423
15.26	0.01541	0.198	0.00262	0.429
15.27	-0.00534	0.183	0.00261	0.429
15.28	-0.00839	0.19	0.00273	0.434
15.29	-0.05325	0.167	0.00275	0.435
15.3	-0.02716	0.165	0.00288	0.43
15.31	-0.00916	0.181	0.00276	0.423
15.32	-0.0032	0.183	0.00273	0.427
15.33	0.02884	0.182	0.00273	0.428
15.34	-0.03128	0.197	0.00275	0.429
15.35	0.01328	0.333	0.00261	0.445
15.36	-0.0145	0.212	0.00288	0.439
15.37	0.0087	0.172	0.00261	0.429
15.38	-0.01587	0.167	0.00261	0.43
15.39	-0.02213	0.196	0.00258	0.423
15.4	-0.03143	0.196	0.00275	0.429
15.41	-0.03052	0.211	0.00276	0.428
15.42	-0.03281	0.227	0.00273	0.428
15.43	0.07462	0.195	0.00273	0.416
15.44	0.02686	0.182	0.00275	0.433
15.45	0.04486	0.191	0.00273	0.428
15.46	0.01297	0.182	0.00299	0.426
15.47	0.07187	0.189	0.00276	0.429
15.48	0.00961	0.212	0.00275	0.429
15.49	-0.00275	0.211	0.00259	0.392
15.5	-0.02884	0.224	0.00262	0.434
15.51	0.03128	0.211	0.00259	0.43
15.52	0.01419	0.21	0.00261	0.43
15.53	-0.03922	0.204	0.00287	0.424
15.54	0.03906	0.198	0.00261	0.43
15.55	-0.03235	0.165	0.00259	0.429
15.56	-0.03662	0.213	0.00259	0.435
15.57	0.03525	0.189	0.00259	0.43
15.58	0.03845	0.227	0.00276	0.438
15.59	-0.04044	0.182	0.00275	0.43
15.6	-0.03006	0.16	0.00261	0.395
15.61	-0.0354	0.183	0.00273	0.429
15.62	0.0116	0.197	0.00258	0.435
15.63	-0.03754	0.196	0.00273	0.366
15.64	0.03906	0.212	0.00285	0.434
15.65	0.04684	0.211	0.00259	0.409
15.66	-0.05981	0.189	0.00288	0.43
15.67	0.01923	0.196	0.00273	0.435
15.68	0.05173	0.223	0.00275	0.438
15.69	-0.04135	0.204	0.00261	0.418
15.7	-0.0032	0.219	0.00261	0.434
15.71	-0.0441	0.197	0.00261	0.423
15.72	0.01236	0.204	0.00275	0.434
15.73	0.00443	0.183	0.00288	0.434
15.74	-0.00961	0.22	0.00261	0.435
15.75	0.01266	0.197	0.00275	0.428
15.76	-0.01511	0.197	0.00258	0.437
15.77	0.0473	0.197	0.00275	0.434
15.78	-0.04791	0.182	0.00273	0.435
15.79	-0.02731	0.205	0.00259	0.434
15.8	0.01328	0.198	0.00273	0.438
15.81	-0.00366	0.205	0.00262	0.396
15.82	0.00458	0.189	0.00261	0.417
15.83	-0.04181	0.19	0.00259	0.424
15.84	0.04898	0.18	0.00259	0.412
15.85	0.00916	0.213	0.00259	0.445
15.86	-0.00443	0.181	0.00288	0.429
15.87	0.01846	0.196	0.00275	0.428
15.88	0.00458	0.173	0.00262	0.435
15.89	0.02701	0.212	0.00273	0.426
15.9	0.02609	0.219	0.00276	0.412
15.91	-0.04807	0.174	0.00275	0.435
15.92	-0.00092	0.196	0.00244	0.423
15.93	0.01007	0.182	0.00258	0.429
15.94	0.00214	0.214	0.00259	0.435
15.95	0.03922	0.198	0.00273	0.434
15.96	-0.00916	0.174	0.00261	0.397
15.97	-0.0119	0.175	0.00273	0.434
15.98	0.00671	0.174	0.00275	0.43
15.99	-0.02213	0.18	0.00275	0.423
16	0.02075	0.353	0.00261	0.429
16.01	-0.01068	0.19	0.00249	0.422
16.02	-0.00229	0.196	0.00273	0.433
16.03	0.00916	0.182	0.00261	0.423
16.04	0.00381	0.114	0.00272	0.428
16.05	0.03845	0.205	0.00262	0.428
16.06	0.009	0.181	0.00275	0.429
16.07	-0.02792	0.182	0.00273	0.423
16.08	0.03799	0.205	0.00259	0.44
16.09	-0.0145	0.182	0.00262	0.429
16.1	0.04013	0.19	0.00273	0.417
16.11	-0.05066	0.189	0.00275	0.431
16.12	0.0235	0.153	0.00287	0.434
16.13	0.01572	0.182	0.0029	0.432
16.14	-0.01755	0.215	0.00273	0.439
16.15	0.00839	0.181	0.00273	0.417
16.16	-0.07721	0.226	0.00273	0.435
16.17	0.01526	0.19	0.00275	0.43
16.18	0.00702	0.203	0.00273	0.429
16.19	-0.00061	0.189	0.00261	0.414
16.2	0.0473	0.203	0.00261	0.436
16.21	0.02792	0.205	0.00276	0.433
16.22	0.02106	0.174	0.00276	0.435
16.23	0.03601	0.212	0.00288	0.423
16.24	-0.00366	0.219	0.00259	0.414
16.25	-0.00778	0.186	0.0023	0.423
16.26	-0.00473	0.227	0.00259	0.429
16.27	0.02411	0.191	0.00288	0.435
16.28	0.00244	0.19	0.00288	0.442
16.29	0.02792	0.176	0.00262	0.423
16.3	0.03326	0.226	0.00261	0.444
16.31	-0.0174	0.198	0.00276	0.42
16.32	0.05844	0.185	0.00262	0.427
16.33	0.0325	0.19	0.00273	0.429
16.34	0.00488	0.204	0.00246	0.429
16.35	-0.0061	0.16	0.00288	0.424
16.36	-0.02396	0.137	0.00272	0.434
16.37	-0.00656	0.166	0.0029	0.428
16.38	-0.04684	0.234	0.00273	0.433
16.39	-0.01373	0.206	0.00285	0.439
16.4	0.02365	0.166	0.00288	0.434
16.41	0.01129	0.19	0.00275	0.434
16.42	0.01816	0.197	0.00275	0.429
16.43	0.02945	0.183	0.0029	0.423
16.44	0.04776	0.175	0.00259	0.433
16.45	-0.00473	0.219	0.00259	0.443
16.46	0.00137	0.196	0.00259	0.437
16.47	0.02655	0.197	0.00288	0.429
16.48	-0.00275	0.182	0.00287	0.45
16.49	0.00763	0.204	0.00276	0.429
16.5	0.07385	0.211	0.00273	0.434
16.51	-0.00946	0.196	0.00273	0.435
16.52	0.02838	0.19	0.00275	0.423
16.53	0.06683	0.204	0.00259	0.423
16.54	-0.01022	0.197	0.00275	0.388
16.55	-0.02136	0.197	0.00247	0.429
16.56	-0.06317	0.204	0.00259	0.435
16.57	0.01755	0.16	0.00259	0.435
16.58	-0.0264	0.211	0.00261	0.423
16.59	-0.00259	0.213	0.00275	0.433
16.6	0.00168	0.204	0.00273	0.435
16.61	-0.00488	0.181	0.00275	0.423
16.62	0.00534	0.204	0.00261	0.44
16.63	-0.01221	0.189	0.00276	0.42
16.64	-0.03357	0.176	0.00275	0.43
16.65	0.03677	0.181	0.00261	0.434
16.66	0.03479	0.205	0.00246	0.423
16.67	-0.06134	0.183	0.00247	0.425
16.68	-0.04135	0.183	0.00259	0.441
16.69	-0.00427	0.198	0.00261	0.432
16.7	0.04959	0.212	0.00259	0.43
16.71	0.0563	0.227	0.00273	0.429
16.72	0.02457	0.174	0.00258	0.435
16.73	-0.00107	0.166	0.00273	0.429
16.74	0.00366	0.198	0.00288	0.423
16.75	-0.00977	0.195	0.00247	0.429
16.76	-0.01465	0.196	0.00259	0.415
16.77	-0.00671	0.173	0.00285	0.434
16.78	-0.05432	0.195	0.00247	0.433
16.79	0.0206	0.167	0.00275	0.434
16.8	0.03937	0.159	0.00262	0.43
16.81	0.05234	0.174	0.00276	0.433
16.82	-0.01846	0.162	0.00275	0.434
16.83	-0.00153	0.189	0.00247	0.433
16.84	-0.02335	0.212	0.00246	0.435
16.85	0.03021	0.197	0.00247	0.423
16.86	-0.02365	0.196	0.00275	0.434
16.87	-0.03433	0.197	0.00273	0.423
16.88	0.02899	0.182	0.00261	0.439
16.89	0.03586	0.205	0.00275	0.429
16.9	0.00748	0.205	0.00276	0.43
16.91	0.03525	0.198	0.00247	0.424
16.92	0.07416	0.189	0.0029	0.429
16.93	0.06119	0.227	0.00273	0.432
16.94	0.05112	0.174	0.00275	0.43
16.95	0.00748	0.174	0.00273	0.42
16.96	0.02075	0.221	0.00287	0.408
16.97	0.01862	0.206	0.00304	0.414
16.98	0.01724	0.22	0.00273	0.426
16.99	0.02991	0.191	0.00275	0.43
17	0.05264	0.189	0.00261	0.434
17.01	-0.00336	0.166	0.00273	0.4
17.02	0.01297	0.204	0.00275	0.392
17.03	0.01892	0.205	0.00275	0.427
17.04	0.03601	0.166	0.00275	0.43
17.05	0.04303	0.227	0.00273	0.429
17.06	-0.03311	0.182	0.00288	0.433
17.07	0.0029	0.197	0.00275	0.429
17.08	0.01251	0.168	0.00275	0.43
17.09	-0.01511	0.367	0.00288	0.423
17.1	0.01144	0.175	0.00275	0.418
17.11	-0.04822	0.197	0.00259	0.423
17.12	0.04684	0.211	0.00276	0.427
17.13	-0.01663	0.152	0.00276	0.429
17.14	-0.02274	0.204	0.00275	0.424
17.15	0.0386	0.198	0.00273	0.429
17.16	-0.01495	0.217	0.00272	0.451
17.17	0.03204	0.205	0.00247	0.436
17.18	0.03845	0.175	0.00276	0.43
17.19	-0.00809	0.204	0.00273	0.435
17.2	-0.01541	0.151	0.00275	0.429
17.21	-0.06546	0.159	0.00273	0.417
17.22	0.03632	0.2	0.00261	0.438
17.23	0.04684	0.182	0.00261	0.428
17.24	-0.00275	0.188	0.00261	0.429
17.25	0.05722	0.166	0.00261	0.428
17.26	0.02762	0.204	0.00259	0.423
17.27	-0.0119	0.212	0.00275	0.44
17.28	0.00854	0.168	0.0029	0.429
17.29	-0.01526	0.197	0.00261	0.434
17.3	-0.04776	0.181	0.00258	0.428
17.31	0.00443	0.204	0.00288	0.425
17.32	0.0209	0.196	0.00261	0.417
17.33	-0.02365	0.204	0.00275	0.431
17.34	0.01999	0.19	0.00276	0.429
17.35	-0.00046	0.174	0.00258	0.429
17.36	0.00397	0.191	0.00247	0.43
17.37	0.01114	0.176	0.00273	0.434
17.38	0.04471	0.205	0.00262	0.427
17.39	0.01648	0.189	0.00275	0.434
17.4	-0.01907	0.205	0.00275	0.425
17.41	-0.03464	0.181	0.00273	0.436
17.42	0.02899	0.144	0.00273	0.435
17.43	-0.02731	0.077	0.00261	0.401
17.44	0.00031	0.179	0.00261	0.429
17.45	0.02228	0.172	0.00288	0.421
17.46	0.00473	0.204	0.00273	0.431
17.47	0.0116	0.212	0.00285	0.423
17.48	0.01633	0.204	0.00259	0.435
17.49	0.02823	0.175	0.00275	0.429
17.5	0.00793	0.18	0.00275	0.435
17.51	-0.00656	0.16	0.00259	0.423
17.52	0.00351	0.183	0.00273	0.434
17.53	0.0116	0.189	0.00262	0.435
17.54	0.02014	0.226	0.00259	0.413
17.55	-0.02106	0.211	0.00273	0.439
17.56	0.02823	0.14	0.00275	0.423
17.57	-0.01709	0.16	0.00261	0.429
17.58	-0.00259	0.182	0.00261	0.433
17.59	0.02014	0.183	0.00273	0.435
17.6	0.06226	0.174	0.00275	0.43
17.61	0.01022	0.19	0.00275	0.436
17.62	0.05981	0.168	0.00276	0.434
17.63	0.00336	0.152	0.00259	0.418
17.64	0.01221	0.189	0.00259	0.427
17.65	0.01404	0.218	0.00272	0.433
17.66	0.01205	0.205	0.00275	0.423
17.67	0.00732	0.17	0.00273	0.433
17.68	-0.0145	0.181	0.00259	0.423
17.69	0.00961	0.205	0.00261	0.434
17.7	-0.04883	0.182	0.00259	0.428
17.71	-0.01038	0.196	0.0029	0.434
17.72	0.0325	0.197	0.00259	0.433
17.73	0.04684	0.166	0.00288	0.43
17.74	-0.01877	0.22	0.00259	0.434
17.75	0.0293	0.19	0.00275	0.435
17.76	-0.04303	0.197	0.00261	0.423
17.77	-0.01999	0.332	0.00275	0.433
17.78	0.03922	0.205	0.00261	0.431
17.79	-0.00046	0.182	0.00273	0.43
17.8	-0.02731	0.204	0.00275	0.429
17.81	-0.00641	0.205	0.00272	0.434
17.82	0.00809	0.19	0.00261	0.439
17.83	0.02975	0.167	0.00261	0.429
17.84	-0.01923	0.197	0.00273	0.418
17.85	-0.01068	0.175	0.00273	0.432
17.86	-0.00519	0.407	0.00262	0.434
17.87	0.02243	0.198	0.00275	0.429
17.88	0.0238	0.166	0.00275	0.429
17.89	-0.03128	0.249	0.00258	0.434
17.9	-0.01297	0.196	0.00273	0.423
17.91	-0.03006	0.19	0.00275	0.434
17.92	0.01556	0.175	0.00262	0.43
17.93	0.00137	0.196	0.00275	0.429
17.94	-0.0293	0.206	0.00261	0.433
17.95	-0.05936	0.188	0.00246	0.424
17.96	-0.02319	0.196	0.00261	0.435
17.97	0.0177	0.221	0.00273	0.415
17.98	-0.00565	0.19	0.00275	0.423
17.99	0.02563	0.189	0.00261	0.423
18	0.04333	0.211	0.00275	0.429
18.01	-0.03403	0.168	0.00272	0.43
18.02	0.0177	0.174	0.00276	0.429
18.03	-0.01999	0.196	0.00275	0.417
18.04	-0.04456	0.182	0.00261	0.39
18.05	-0.01129	0.182	0.00259	0.435
18.06	-0.01862	0.173	0.00273	0.434
18.07	0.01648	0.204	0.00249	0.429
18.08	-0.02304	0.198	0.00273	0.433
18.09	-0.04425	0.191	0.00273	0.439
18.1	0.0325	0.152	0.00276	0.429
18.11	-0.02945	0.154	0.00275	0.43
18.12	-0.01556	0.196	0.00261	0.429
18.13	0.01144	0.181	0.00276	0.423
18.14	0.00565	0.19	0.0029	0.423
18.15	-0.00336	0.144	0.00276	0.429
18.16	0.03189	0.211	0.00261	0.435
18.17	0.02518	0.205	0.00261	0.435
18.18	0.0235	0.23	0.00273	0.431
18.19	-0.0087	0.189	0.00275	0.421
18.2	0.11124	0.19	0.00273	0.423
18.21	-0.01617	0.188	0.00275	0.426
18.22	0.01221	0.175	0.00287	0.433
18.23	-0.00565	0.204	0.00273	0.436
18.24	0.02243	0.181	0.00276	0.43
18.25	0.01434	0.187	0.00261	0.434
18.26	0.00687	0.137	0.00275	0.436
18.27	0.04181	0.175	0.00244	0.429
18.28	-0.00595	0.174	0.00275	0.429
18.29	-0.03311	0.189	0.00275	0.432
18.3	0.02609	0.219	0.00275	0.439
18.31	-0.03052	0.167	0.00259	0.423
18.32	-0.00565	0.196	0.00258	0.423
18.33	-0.03036	0.249	0.00259	0.423
18.34	-0.01251	0.197	0.00258	0.429
18.35	0.02731	0.176	0.00273	0.435
18.36	0.03723	0.22	0.00275	0.43
18.37	-0.02808	0.191	0.00288	0.42
18.38	-0.01648	0.183	0.00273	0.431
18.39	0.01938	0.183	0.00261	0.434
18.4	0.07584	0.211	0.00259	0.431
18.41	-0.02716	0.205	0.00288	0.44
18.42	0.00626	0.174	0.00288	0.424
18.43	0.01648	0.174	0.00261	0.44
18.44	-0.02594	0.176	0.00275	0.429
18.45	0.04105	0.189	0.00261	0.43
18.46	0.03494	0.153	0.00275	0.429
18.47	0.04807	0.21	0.00273	0.434
18.48	-0.01541	0.196	0.00261	0.428
18.49	-0.00443	0.189	0.00273	0.44
18.5	0.01556	0.152	0.00273	0.45
18.51	-0.00839	0.228	0.00261	0.435
18.52	-0.01434	0.205	0.00275	0.428
18.53	-0.0032	0.211	0.00275	0.424
18.54	-0.04898	0.189	0.00288	0.429
18.55	0.02197	0.19	0.00259	0.429
18.56	0.00336	0.204	0.00261	0.435
18.57	0.01144	0.181	0.00276	0.436
18.58	0.02823	0.175	0.00273	0.417
18.59	0.0209	0.181	0.00247	0.429
18.6	0.009	0.189	0.00261	0.433
18.61	-0.04791	0.213	0.00259	0.427
18.62	-0.02991	0.19	0.00275	0.434
18.63	-0.03311	0.176	0.00259	0.44
18.64	-0.01785	0.225	0.00259	0.431
18.65	-0.00015	0.219	0.00262	0.428
18.66	-0.05188	0.234	0.00275	0.434
18.67	-0.02045	0.182	0.00287	0.436
18.68	0.00061	0.174	0.00276	0.425
18.69	-0.01907	0.196	0.00275	0.415
18.7	-0.01099	0.182	0.00275	0.427
18.71	0.02167	0.173	0.00261	0.432
18.72	0.02838	0.205	0.00273	0.427
18.73	0.03204	0.16	0.00288	0.433
18.74	0.01175	0.196	0.00273	0.428
18.75	0.0383	0.204	0.00275	0.445
18.76	0.01923	0.22	0.00275	0.439
18.77	0.01953	0.204	0.00259	0.434
18.78	0.04211	0.198	0.00275	0.435
18.79	-0.00015	0.204	0.00273	0.428
18.8	0.00824	0.197	0.00275	0.421
18.81	0.00214	0.189	0.00275	0.439
18.82	0.00824	0.204	0.00273	0.442
18.83	0.00336	0.182	0.00275	0.428
18.84	-0.00839	0.168	0.00275	0.429
18.85	-0.04547	0.196	0.00259	0.433
18.86	-0.04135	0.228	0.00247	0.429
18.87	0.01465	0.181	0.00276	0.429
18.88	0.01038	0.195	0.00261	0.434
18.89	0.01678	0.069	0.00276	0.435
18.9	-0.009	0.189	0.00261	0.44
18.91	-0.0238	0.213	0.00261	0.428
18.92	-0.01785	0.173	0.00273	0.433
18.93	0.0087	0.181	0.00288	0.429
18.94	-0.01068	0.212	0.00275	0.429
18.95	-0.01999	0.173	0.00287	0.436
18.96	-0.00519	0.152	0.00288	0.431
18.97	-0.01022	0.181	0.00261	0.433
18.98	-0.01053	0.191	0.00273	0.423
18.99	-0.02457	0.188	0.00273	0.429
19	-0.00366	0.198	0.00275	0.423
19.01	-0.02411	0.166	0.00261	0.43
19.02	-0.00732	0.176	0.00275	0.413
19.03	0.04013	0.19	0.00258	0.434
19.04	-0.06882	0.183	0.00273	0.46
19.05	-0.02701	0.152	0.00276	0.435
19.06	0.01923	0.166	0.00261	0.434
19.07	0.01999	0.197	0.00273	0.409
19.08	-0.0029	0.168	0.00273	0.428
19.09	-0.03601	0.197	0.00273	0.43
19.1	0.01892	0.183	0.00275	0.428
19.11	0.0119	0.181	0.00275	0.431
19.12	0.01511	0.183	0.00287	0.44
19.13	0.01648	0.174	0.00275	0.434
19.14	0.00046	0.197	0.0029	0.435
19.15	0.07141	0.197	0.00273	0.429
19.16	-0.04227	0.189	0.00275	0.423
19.17	0.01266	0.15	0.00275	0.425
19.18	0.00748	0.182	0.00259	0.432
19.19	0.02335	0.175	0.00261	0.423
19.2	0.00214	0.195	0.00273	0.43
19.21	0.07156	0.354	0.00276	0.423
19.22	0.01083	0.196	0.00259	0.428
19.23	0.03616	0.196	0.00259	0.429
19.24	-0.07095	0.189	0.00275	0.434
19.25	0.04959	0.189	0.00259	0.429
19.26	0.00534	0.213	0.00275	0.428
19.27	-0.00137	0.181	0.00273	0.429
19.28	-0.02869	0.37	0.00259	0.433
19.29	-0.03876	0.189	0.00273	0.433
19.3	0.00458	0.182	0.00259	0.431
19.31	-0.02457	0.168	0.00288	0.429
19.32	-0.03067	0.204	0.00259	0.425
19.33	-0.01465	0.17	0.00262	0.429
19.34	-0.01968	0.16	0.00259	0.423
19.35	-0.02426	0.189	0.00249	0.412
19.36	0.00412	0.175	0.00276	0.435
19.37	0.02075	0.166	0.00262	0.434
19.38	0.01999	0.183	0.00273	0.419
19.39	0.03311	0.173	0.00261	0.428
19.4	0.03433	0.204	0.00259	0.43
19.41	0.00763	0.203	0.00275	0.463
19.42	-0.00885	0.181	0.00302	0.437
19.43	0.01068	0.169	0.00273	0.435
19.44	0.05737	0.172	0.00275	0.435
19.45	0.03418	0.206	0.00273	0.442
19.46	-0.00381	0.188	0.00259	0.43
19.47	0.01114	0.198	0.00261	0.434
19.48	0.00473	0.166	0.00288	0.429
19.49	-0.00351	0.197	0.00259	0.434
19.5	0.00443	0.158	0.00259	0.418
19.51	-0.01877	0.204	0.00275	0.436
19.52	-0.0322	0.197	0.00261	0.422
19.53	-0.00687	0.196	0.00272	0.434
19.54	-0.00427	0.174	0.00275	0.434
19.55	0.02975	0.183	0.00287	0.436
19.56	-0.00961	0.189	0.00259	0.423
19.57	0.02243	0.196	0.00288	0.425
19.58	-0.00122	0.235	0.00275	0.43
19.59	0.01648	0.175	0.00273	0.423
19.6	-0.00153	0.204	0.00262	0.447
19.61	0.01007	0.197	0.00261	0.434
19.62	0.00046	0.235	0.00276	0.429
19.63	-0.04105	0.191	0.00273	0.423
19.64	0.01923	0.174	0.00259	0.434
19.65	0.00137	0.205	0.0029	0.435
19.66	-0.02914	0.197	0.00247	0.433
19.67	0.01495	0.219	0.00262	0.439
19.68	0.01404	0.19	0.00244	0.438
19.69	-0.01953	0.183	0.00275	0.444
19.7	0.01984	0.204	0.00275	0.43
19.71	0.01038	0.174	0.00258	0.43
19.72	0.0119	0.189	0.00246	0.431
19.73	0.02014	0.191	0.00261	0.424
19.74	0.02075	0.19	0.00273	0.433
19.75	0.04593	0.212	0.00287	0.431
19.76	0.02441	0.183	0.00262	0.435
19.77	0.00168	0.189	0.00275	0.437
19.78	0.06256	0.176	0.00262	0.434
19.79	-0.02533	0.189	0.0029	0.434
19.8	0.03677	0.189	0.00275	0.434
19.81	-0.01083	0.188	0.00259	0.429
19.82	0.01801	0.174	0.00247	0.409
19.83	0.0293	0.191	0.00273	0.45
19.84	0.01907	0.205	0.00275	0.43
19.85	-0.0209	0.167	0.00273	0.43
19.86	-0.04318	0.191	0.00287	0.434
19.87	0.00381	0.206	0.00273	0.423
19.88	0.03799	0.197	0.00275	0.466
19.89	-0.0473	0.167	0.00261	0.435
19.9	0.04044	0.206	0.00261	0.444
19.91	-0.00549	0.174	0.00261	0.439
19.92	0.01007	0.174	0.00261	0.435
19.93	-0.01236	0.175	0.00287	0.434
19.94	-0.00565	0.211	0.00275	0.429
19.95	0.00031	0.205	0.00275	0.434
19.96	-0.02518	0.151	0.00288	0.373
19.97	-0.02121	0.174	0.00273	0.435
19.98	0.08957	0.182	0.00246	0.437
[truncated: 2,502 more rows]

## Sheet: A.1.60
Time	1 EMG	2 Pressure VPS	3 Stimulus VPS	4 Pressure analog
0	0.02762	0.176	0.00259	0.432
0.01	0.00168	0.159	0.00276	0.429
0.02	0.01251	0.174	0.00273	0.423
0.03	-0.02441	0.213	0.00275	0.433
0.04	0.00412	0.204	0.00276	0.428
0.05	0.02884	0.182	0.00272	0.435
0.06	-0.00122	0.196	0.00259	0.419
0.07	-0.03113	0.2	0.00275	0.435
0.08	0.06866	0.177	0.00259	0.43
0.09	-0.02609	0.213	0.00291	0.423
0.1	0.00092	0.19	0.00275	0.423
0.11	-0.01343	0.175	0.00272	0.425
0.12	-0.0386	0.197	0.00287	0.431
0.13	0.0589	0.196	0.00273	0.432
0.14	-0.00626	0.204	0.00259	0.455
0.15	0.02686	0.153	0.00287	0.424
0.16	0.02441	0.189	0.00275	0.449
0.17	-0.02258	0.183	0.00287	0.422
0.18	0.0621	0.174	0.00261	0.43
0.19	-0.00549	0.198	0.00262	0.429
0.2	0.06699	0.174	0.00275	0.429
0.21	0.01678	0.174	0.00246	0.428
0.22	0.01434	0.19	0.00273	0.434
0.23	0.03479	0.197	0.00259	0.434
0.24	-0.00916	0.189	0.00273	0.435
0.25	-0.0029	0.22	0.00275	0.43
0.26	0.04883	0.229	0.00275	0.423
0.27	-0.02426	0.205	0.00273	0.424
0.28	0.03159	0.174	0.00275	0.429
0.29	0.00259	0.197	0.00273	0.43
0.3	0.00015	0.19	0.00275	0.423
0.31	0.02151	0.175	0.00288	0.43
0.32	0.00595	0.181	0.00276	0.41
0.33	0.00275	0.212	0.00288	0.438
0.34	-0.01999	0.219	0.00261	0.435
0.35	0.02487	0.189	0.00288	0.42
0.36	0.0119	0.181	0.00275	0.428
0.37	-0.02914	0.175	0.00276	0.419
0.38	-0.01221	0.167	0.00247	0.413
0.39	-0.01877	0.197	0.00275	0.435
0.4	0.02731	0.184	0.00275	0.434
0.41	-0.0119	0.196	0.00273	0.423
0.42	0.03235	0.189	0.00273	0.414
0.43	0.02457	0.205	0.00261	0.429
0.44	-0.01587	0.159	0.00261	0.436
0.45	-0.01831	0.192	0.00262	0.429
0.46	-0.0209	0.258	0.00273	0.433
0.47	-0.02167	0.19	0.00275	0.435
0.48	0.00015	0.197	0.00276	0.434
0.49	-0.0148	0.181	0.00259	0.445
0.5	-0.00107	0.22	0.00261	0.435
0.51	-0.03677	0.183	0.00273	0.43
0.52	-0.04593	0.2	0.00285	0.434
0.53	0.04242	0.176	0.0029	0.418
0.54	-0.01694	0.19	0.00233	0.431
0.55	-0.00687	0.205	0.00275	0.435
0.56	-0.04333	0.204	0.00275	0.423
0.57	-0.03494	0.189	0.00276	0.434
0.58	-0.00061	0.234	0.00276	0.431
0.59	-0.03311	0.19	0.00259	0.424
0.6	-0.0148	0.168	0.00261	0.431
0.61	0.03693	0.204	0.00275	0.434
0.62	-0.01053	0.189	0.00302	0.435
0.63	0.01495	0.179	0.00273	0.421
0.64	0.05157	0.19	0.00273	0.434
0.65	-0.04486	0.19	0.00287	0.415
0.66	-0.00107	0.212	0.00273	0.425
0.67	-0.04135	0.196	0.00261	0.431
0.68	0.01602	0.212	0.00275	0.434
0.69	-0.02563	0.167	0.00273	0.439
0.7	0.03189	0.189	0.00261	0.426
0.71	-0.04532	0.213	0.00247	0.435
0.72	0.00198	0.183	0.00262	0.476
0.73	0.01022	0.196	0.00275	0.428
0.74	-0.02991	0.174	0.00261	0.44
0.75	0.06592	0.175	0.00261	0.43
0.76	-0.00809	0.43	0.00275	0.429
0.77	0.03937	0.189	0.00275	0.429
0.78	-0.0061	0.19	0.00261	0.437
0.79	-0.00595	0.168	0.00302	0.435
0.8	-0.00031	0.189	0.00261	0.434
0.81	-0.01816	0.159	0.00262	0.429
0.82	-0.00824	0.144	0.00285	0.435
0.83	0.03998	0.189	0.00262	0.44
0.84	-0.04364	0.181	0.00275	0.434
0.85	0.00229	0.189	0.00259	0.434
0.86	0.03159	0.182	0.00258	0.428
0.87	0.03799	0.166	0.00287	0.423
0.88	0.047	0.168	0.00288	0.43
0.89	-0.02533	0.198	0.00288	0.435
0.9	0.00977	0.195	0.00288	0.428
0.91	0.03372	0.175	0.00273	0.436
0.92	-0.0267	0.197	0.00272	0.423
0.93	0.03677	0.207	0.00259	0.44
0.94	-0.04486	0.272	0.00275	0.445
0.95	0.0354	0.17	0.00276	0.423
0.96	0.00732	0.175	0.00275	0.434
0.97	0.00275	0.167	0.00273	0.415
0.98	0.03036	0.174	0.00259	0.421
0.99	-0.03311	0.198	0.00288	0.434
1	0.00015	0.206	0.00276	0.435
1.01	-0.02502	0.174	0.00273	0.432
1.02	-0.00259	0.166	0.00288	0.429
1.03	-0.02167	0.183	0.00273	0.435
1.04	-0.01083	0.188	0.00275	0.428
1.05	-0.02029	0.183	0.00273	0.437
1.06	0.02548	0.197	0.00273	0.429
1.07	-0.01862	0.131	0.00261	0.424
1.08	0.00473	0.206	0.00244	0.433
1.09	0.00351	0.197	0.00288	0.435
1.1	0.01892	0.182	0.00273	0.44
1.11	0.01373	0.216	0.00288	0.433
1.12	0.03586	0.197	0.00247	0.423
1.13	0.05524	0.198	0.00259	0.407
1.14	0.01633	0.151	0.00247	0.429
1.15	-0.02151	0.183	0.00287	0.432
1.16	-0.01984	0.189	0.00273	0.43
1.17	0.05157	0.175	0.00275	0.429
1.18	0.03265	0.159	0.00259	0.428
1.19	-0.03738	0.176	0.00262	0.42
1.2	0.0267	0.212	0.00275	0.418
1.21	0.0296	0.189	0.00275	0.428
1.22	-0.02029	0.166	0.00276	0.431
1.23	-0.03983	0.182	0.00288	0.434
1.24	0.0032	0.211	0.00258	0.429
1.25	0.02502	0.174	0.00287	0.428
1.26	-0.00916	0.19	0.00276	0.435
1.27	-0.02945	0.19	0.00261	0.436
1.28	0.00244	0.191	0.00261	0.43
1.29	0.00427	0.211	0.00287	0.44
1.3	0.00732	0.157	0.00275	0.424
1.31	-0.05798	0.18	0.00261	0.434
1.32	0.01236	0.173	0.00261	0.434
1.33	0.03693	0.19	0.00288	0.429
1.34	-0.0322	0.204	0.00273	0.43
1.35	0.02975	0.182	0.00275	0.43
1.36	0.00916	0.189	0.00258	0.423
1.37	0.00916	0.196	0.00262	0.434
1.38	0.06134	0.197	0.00261	0.423
1.39	0.03693	0.174	0.00275	0.435
1.4	-0.04044	0.198	0.00273	0.435
1.41	-0.03006	0.236	0.00261	0.43
1.42	-0.02945	0.196	0.00276	0.438
1.43	-0.01129	0.181	0.00287	0.429
1.44	0.01404	0.196	0.00275	0.434
1.45	0.0032	0.23	0.00288	0.429
1.46	0.01694	0.183	0.00259	0.438
1.47	-0.0206	0.175	0.00275	0.43
1.48	0.00015	0.189	0.0029	0.427
1.49	0.00641	0.174	0.00275	0.438
1.5	0.01572	0.181	0.00259	0.424
1.51	0.04745	0.188	0.00288	0.45
1.52	0.00305	0.16	0.00275	0.441
1.53	0.05615	0.183	0.0029	0.43
1.54	-0.01938	0.189	0.00262	0.43
1.55	-0.01419	0.211	0.00275	0.434
1.56	0.03723	0.196	0.00261	0.424
1.57	-0.03967	0.205	0.00275	0.429
1.58	0.0473	0.197	0.00259	0.429
1.59	0.03906	0.196	0.00275	0.441
1.6	0.03937	0.175	0.00261	0.428
1.61	0.01038	0.19	0.00259	0.424
1.62	0.04578	0.175	0.00275	0.438
1.63	0.04791	0.204	0.00273	0.424
1.64	0.01785	0.22	0.00273	0.435
1.65	0.01266	0.181	0.00272	0.427
1.66	-0.01526	0.187	0.00273	0.434
1.67	0.02396	0.189	0.00259	0.44
1.68	-0.01266	0.151	0.00275	0.43
1.69	0.00732	0.197	0.00275	0.477
1.7	-0.01282	0.213	0.00275	0.424
1.71	0	0.177	0.00276	0.478
1.72	0.00854	0.205	0.00273	0.423
1.73	-0.009	0.189	0.00275	0.434
1.74	0.0386	0.212	0.00258	0.424
1.75	-0.03174	0.197	0.00275	0.438
1.76	-0.02106	0.197	0.00259	0.429
1.77	-0.02502	0.193	0.00261	0.435
1.78	0.00214	0.174	0.00259	0.428
1.79	-0.04791	0.237	0.00261	0.417
1.8	0.02655	0.182	0.00291	0.44
1.81	-0.01205	0.212	0.00259	0.43
1.82	-0.01801	0.182	0.00287	0.463
1.83	0.05722	0.22	0.00261	0.433
1.84	-0.01877	0.168	0.00275	0.436
1.85	-0.04623	0.226	0.0029	0.43
1.86	-0.02457	0.196	0.00285	0.433
1.87	-0.00748	0.197	0.00258	0.426
1.88	0.03998	0.182	0.00275	0.429
1.89	0.00366	0.19	0.00261	0.431
1.9	0.06836	0.221	0.00273	0.428
1.91	0.01144	0.198	0.00273	0.429
1.92	-0.03922	0.196	0.00259	0.429
1.93	0.00366	0.347	0.00275	0.424
1.94	-0.00946	0.154	0.00275	0.429
1.95	-0.03067	0.21	0.00288	0.419
1.96	-0.03647	0.198	0.00275	0.429
1.97	-0.05035	0.205	0.00275	0.434
1.98	0.01282	0.181	0.00275	0.428
1.99	-0.09262	0.092	0.00275	0.42
2	0.00885	0.194	0.00275	0.423
2.01	0.04593	0.206	0.00288	0.42
2.02	-0.02823	0.212	0.00275	0.435
2.03	0.00763	0.242	0.00259	0.435
2.04	0.01541	0.197	0.00259	0.436
2.05	-0.02625	0.189	0.00261	0.439
2.06	0.00778	0.184	0.00275	0.423
2.07	-0.02289	0.227	0.00276	0.434
2.08	-0.01511	0.182	0.00288	0.44
2.09	-0.00702	0.183	0.00275	0.429
2.1	0.01556	0.19	0.00273	0.435
2.11	-0.01221	0.196	0.00273	0.43
2.12	0.02319	0.271	0.00288	0.419
2.13	-0.03052	0.166	0.00276	0.434
2.14	-0.04593	0.19	0.00258	0.429
2.15	0.00198	0.183	0.00259	0.425
2.16	0.0119	0.189	0.00275	0.429
2.17	-0.05051	0.198	0.00276	0.42
2.18	-0.00351	0.211	0.00273	0.43
2.19	0.04105	0.196	0.00261	0.419
2.2	0.02579	0.204	0.00261	0.424
2.21	-0.00732	0.213	0.00275	0.435
2.22	0.02502	0.19	0.00275	0.434
2.23	-0.05035	0.192	0.00275	0.429
2.24	-0.00854	0.18	0.00261	0.439
2.25	-0.01648	0.189	0.00259	0.434
2.26	0.0592	0.188	0.00273	0.437
2.27	0.02426	0.204	0.00275	0.418
2.28	0.02884	0.19	0.00261	0.431
2.29	-0.04135	0.189	0.00275	0.444
2.3	0.03448	0.182	2.00284	0.435
2.31	-0.00412	0.166	2.0027	0.43
2.32	-0.01923	0.182	2.00299	0.434
2.33	0.03922	0.174	2.00285	0.425
2.34	0.0264	0.167	2.00288	0.423
2.35	0.01984	0.159	2.00272	0.423
2.36	0.08698	0.196	2.00258	0.429
2.37	0.02289	0.206	2.00258	0.435
2.38	0.01816	0.198	2.00244	0.434
2.39	-0.01648	0.197	2.00288	0.408
2.4	0.02319	0.197	2.00285	0.423
2.41	0.01495	0.176	2.00287	0.45
2.42	0.00717	0.19	2.0027	0.43
2.43	0.04669	0.204	2.00273	0.417
2.44	0.00504	0.213	2.00258	0.431
2.45	0.04181	0.182	2.00316	0.429
2.46	0.04913	0.204	2.00284	0.432
2.47	0.009	0.197	2.00258	0.427
2.48	0.00244	0.204	2.00273	0.428
2.49	-0.00931	0.204	2.00259	0.392
2.5	0.05493	0.189	2.00273	0.429
2.51	0.0174	0.174	2.00273	0.428
2.52	-0.02991	0.189	2.00284	0.428
2.53	-0.01755	0.181	2.00273	0.429
2.54	-0.04028	0.174	2.00287	0.425
2.55	0.06042	0.212	2.00285	0.465
2.56	0.03708	0.213	2.00272	0.428
2.57	-0.02029	0.167	2.00272	0.423
2.58	0.00366	0.183	2.0027	0.423
2.59	-0.02396	0.182	2.00288	0.434
2.6	0.01205	0.191	2.00298	0.423
2.61	-0.02838	0.182	2.00299	0.446
2.62	-0.05096	0.19	2.00285	0.424
2.63	0.01831	0.166	2.00272	0.429
2.64	-0.03494	0.197	2.00287	0.423
2.65	0.01434	0.183	2.00273	0.43
2.66	-0.01007	0.189	2.00299	0.45
2.67	-0.01144	0.191	2.00299	0.423
2.68	0.02243	0.181	2.00273	0.44
2.69	0.03906	0.174	2.00285	0.43
2.7	0.04944	0.165	2.00272	0.429
2.71	-0.01114	0.198	2.00299	0.428
2.72	0.02548	0.165	2.00287	0.423
2.73	0.01953	0.179	2.00285	0.43
2.74	-0.01236	0.198	2.00272	0.43
2.75	-0.02167	0.19	2.00258	0.428
2.76	-0.01801	0.204	2.00272	0.43
2.77	-0.00687	0.161	2.00258	0.434
2.78	-0.00198	0.204	2.00287	0.429
2.79	0.01816	0.205	2.00275	0.43
2.8	0.03891	0.219	2.00272	0.433
2.81	-0.00519	0.188	2.00285	0.428
2.82	0.01251	0.189	2.00273	0.427
2.83	-0.02502	0.204	2.00272	0.426
2.84	-0.02167	0.19	2.00272	0.41
2.85	0.03601	0.181	2.00258	0.424
2.86	-0.03616	0.189	2.00258	0.429
2.87	-0.05051	0.196	2.00276	0.439
2.88	0.02563	0.18	2.00258	0.428
2.89	-0.0061	0.219	2.0027	0.434
2.9	-0.00961	0.196	2.00258	0.429
2.91	-0.03815	0.191	2.00301	0.433
2.92	-0.0087	0.181	2.00287	0.429
2.93	-0.01938	0.16	2.00272	0.424
2.94	-0.02655	0.175	2.00287	0.429
2.95	0.00824	0.212	2.0027	0.428
2.96	-0.00565	0.187	2.00273	0.409
2.97	-0.02731	0.197	2.00261	0.428
2.98	-0.00763	0.182	2.00287	0.43
2.99	-0.04623	0.204	2.00287	0.433
3	-0.00259	0.175	2.00272	0.418
3.01	-0.00793	0.189	2.00261	0.424
3.02	-0.01999	0.165	2.00259	0.43
3.03	0.0058	0.189	2.00272	0.429
3.04	-0.01465	0.212	2.00285	0.423
3.05	0.03967	0.197	2.00285	0.435
3.06	0.04654	0.151	2.00282	0.423
3.07	0.00366	0.196	2.00229	0.424
3.08	0.04883	0.196	2.00258	0.43
3.09	0.01938	0.151	2.00299	0.434
3.1	0.01358	0.183	2.00273	0.423
3.11	-0.0238	0.159	2.00258	0.429
3.12	0.06073	0.173	2.00269	0.43
3.13	0.01816	0.204	2.00273	0.429
3.14	0.02304	0.19	2.00272	0.418
3.15	-0.03281	0.197	2.00259	0.438
3.16	0.0058	0.196	2.00258	0.424
3.17	-0.02014	0.191	2.00269	0.423
3.18	-0.01801	0.188	2.00243	0.428
3.19	0.01465	0.188	2.0027	0.44
3.2	0.02533	0.188	2.00296	0.434
3.21	-0.01068	0.263	2.00298	0.43
3.22	0.01236	0.196	2.00255	0.417
3.23	0.02121	0.183	2.00258	0.427
3.24	-0.00366	0.167	2.00311	0.454
3.25	-0.0119	0.197	2.0027	0.435
3.26	-0.00504	0.194	2.00258	0.432
3.27	-0.00687	0.182	2.00287	0.428
3.28	0.02808	0.18	2.00284	0.431
3.29	0.04105	0.174	2.00273	0.407
3.3	0.02319	0.176	0.00261	0.439
3.31	-0.00656	0.189	0.00276	0.454
3.32	0.05249	0.189	0.00275	0.424
3.33	0.00198	0.19	0.00259	0.425
3.34	0.00183	0.196	0.00259	0.424
3.35	-0.00031	0.205	0.00259	0.446
3.36	-0.02487	0.191	0.00261	0.433
3.37	-0.01556	0.19	0.00259	0.43
3.38	-0.00763	0.219	0.00261	0.435
3.39	-0.00458	0.19	0.00275	0.429
3.4	0.0174	0.144	0.00246	0.427
3.41	0.01694	0.19	0.00275	0.424
3.42	-0.03036	0.196	0.00273	0.431
3.43	0.01007	0.181	0.00273	0.391
3.44	0.00748	0.189	0.00275	0.429
3.45	0.00687	0.174	0.00261	0.429
3.46	-0.02792	0.18	0.00273	0.434
3.47	0.0354	0.182	0.00273	0.427
3.48	0.04044	0.189	0.00272	0.429
3.49	-0.02548	0.196	0.00273	0.433
3.5	0.03387	0.152	0.00262	0.435
3.51	-0.01923	0.215	0.00288	0.423
3.52	0.04181	0.204	0.00276	0.428
3.53	0.00565	0.174	0.00273	0.434
3.54	-0.03952	0.174	0.00259	0.428
3.55	-0.00015	0.195	0.00246	0.435
3.56	-0.00031	0.181	0.00273	0.407
3.57	0.02655	0.206	0.00275	0.428
3.58	0.0386	0.204	0.00275	0.433
3.59	-0.02792	0.205	0.00259	0.431
3.6	0.03281	0.159	0.00259	0.43
3.61	0.00031	0.189	0.00247	0.419
3.62	-0.04715	0.228	0.00262	0.42
3.63	0.04791	0.166	0.00259	0.428
3.64	0.04211	0.218	0.00247	0.461
3.65	0.01312	0.167	0.00273	0.423
3.66	-0.05844	0.176	0.00261	0.436
3.67	-0.02686	0.167	0.00275	0.425
3.68	-0.00519	0.168	0.00275	0.433
3.69	-0.0145	0.181	0.00273	0.429
3.7	0.04227	0.197	0.00259	0.444
3.71	0.01144	0.183	0.00275	0.429
3.72	-0.01785	0.182	0.00276	0.429
3.73	0.0119	0.189	0.00261	0.434
3.74	-0.00031	0.166	0.00287	0.424
3.75	0.01022	0.188	0.00275	0.417
3.76	0.00504	0.212	0.00273	0.434
3.77	-0.01053	0.19	0.00261	0.435
3.78	0.01724	0.16	0.00261	0.444
3.79	0.03937	0.152	0.00287	0.435
3.8	0.02335	0.212	0.00247	0.429
3.81	0.00381	0.196	0.00273	0.423
3.82	0.01816	0.19	0.00273	0.423
3.83	0.04974	0.19	0.00259	0.437
3.84	-0.03342	0.206	0.00275	0.427
3.85	-0.02319	0.182	0.00258	0.445
3.86	-0.02869	0.198	0.00287	0.435
3.87	0.00641	0.189	0.00259	0.428
3.88	0.047	0.182	0.00273	0.434
3.89	-0.02274	0.183	0.00275	0.437
3.9	0.02274	0.161	0.00288	0.45
3.91	-0.03494	0.204	0.00261	0.427
3.92	-0.02533	0.197	0.00273	0.429
3.93	-0.03159	0.182	0.0029	0.429
3.94	-0.01541	0.215	0.00273	0.437
3.95	0.04333	0.137	0.00261	0.423
3.96	-0.01648	0.206	0.00276	0.422
3.97	-0.03754	0.189	0.00259	0.423
3.98	0.0946	0.205	0.00275	0.418
3.99	-0.10117	0.196	0.00276	0.423
4	0.00793	0.204	0.00275	0.423
4.01	-0.04593	0.195	0.00259	0.416
4.02	0.0499	0.226	0.00273	0.428
4.03	0.00427	0.191	0.00246	0.43
4.04	-0.02853	0.205	0.00273	0.429
4.05	-0.01282	0.197	0.00273	0.434
4.06	-0.02609	0.189	0.00262	0.456
4.07	0.00916	0.212	0.00259	0.43
4.08	0.11292	0.189	0.00272	0.425
4.09	-0.02136	0.197	0.00249	0.429
4.1	0.02853	0.196	0.00273	0.417
4.11	-0.02396	0.181	0.00273	0.428
4.12	0.01923	0.207	0.00273	0.423
4.13	0.01511	0.198	0.00261	0.427
4.14	-0.0206	0.167	0.00275	0.423
4.15	-0.00687	0.22	0.00261	0.429
4.16	-0.04623	0.189	0.00273	0.429
4.17	-0.01266	0.173	0.00259	0.434
4.18	0.07095	0.189	0.00275	0.434
4.19	-0.04166	0.188	0.00258	0.43
4.2	0.01633	0.189	0.00276	0.433
4.21	-0.04028	0.19	0.00273	0.419
4.22	-0.04517	0.354	0.00273	0.424
4.23	0.01907	0.309	0.00261	0.438
4.24	-0.05234	0.236	0.00259	0.429
4.25	0.05417	0.196	0.00301	0.437
4.26	-0.02472	0.204	0.00288	0.423
4.27	0.08057	0.188	0.00259	0.438
4.28	0.00473	0.204	0.00261	0.413
4.29	-0.00229	0.173	0.00259	0.43
4.3	-0.01404	0.203	0.00261	0.442
4.31	0.03601	0.181	0.00276	0.445
4.32	-0.02106	0.176	0.00273	0.427
4.33	-0.03113	0.19	0.00275	0.428
4.34	-0.0386	0.184	0.00247	0.429
4.35	-0.00488	0.204	0.00259	0.417
4.36	-0.01175	0.182	0.00259	0.428
4.37	0.00092	0.19	0.00261	0.44
4.38	-0.01205	0.176	0.00259	0.435
4.39	-0.02289	0.205	0.00273	0.434
4.4	0.01587	0.069	0.00275	0.423
4.41	-0.01816	0.22	0.00275	0.429
4.42	-0.01404	0.189	0.00275	0.427
4.43	-0.00717	0.205	0.00259	0.433
4.44	-0.0145	0.183	0.00273	0.434
4.45	0.03021	0.206	0.00261	0.429
4.46	0.0174	0.175	0.00261	0.439
4.47	-0.00061	0.197	0.00273	0.418
4.48	0.01175	0.181	0.00275	0.43
4.49	0.00641	0.175	0.00275	0.43
4.5	0.02609	0.16	0.00273	0.423
4.51	0.03525	0.183	0.00259	0.423
4.52	-0.02945	0.173	0.00259	0.424
4.53	-0.03738	0.173	0.00261	0.434
4.54	-0.07004	0.177	0.00273	0.435
4.55	-0.0267	0.183	0.00275	0.423
4.56	0.02182	0.166	0.00273	0.435
4.57	0.05386	0.204	0.00273	0.434
4.58	0.01587	0.192	0.00273	0.423
4.59	-0.01114	0.174	0.00273	0.413
4.6	-0.01633	0.219	0.00261	0.423
4.61	0.01602	0.181	0.00244	0.419
4.62	0.02213	0.182	0.00261	0.431
4.63	0.0029	0.182	0.00247	0.42
4.64	-0.00534	0.198	0.00273	0.413
4.65	0.03998	0.249	0.00288	0.433
4.66	-0.05371	0.195	0.00258	0.429
4.67	0.07706	0.182	0.00259	0.429
4.68	-0.01358	0.195	0.00275	0.429
4.69	-0.06165	0.197	0.00275	0.429
4.7	0.05981	0.159	0.00273	0.436
4.71	0.01648	0.175	0.00258	0.418
4.72	-0.00275	0.182	0.00287	0.433
4.73	0.01129	0.191	0.00259	0.418
4.74	0.00031	0.188	0.00275	0.433
4.75	0.05386	0.219	0.00275	0.44
4.76	0.00717	0.181	0.00261	0.391
4.77	0.00977	0.182	0.00276	0.43
4.78	-0.02625	0.211	0.00249	0.435
4.79	-0.00107	0.19	0.00275	0.423
4.8	0.03799	0.159	0.00261	0.429
4.81	-0.02808	0.166	0.00261	0.429
4.82	-0.03098	0.174	0.00273	0.423
4.83	0.07919	0.198	0.00261	0.417
4.84	-0.04868	0.178	0.00273	0.434
4.85	0.04547	0.205	0.00261	0.429
4.86	-0.05386	0.175	0.00275	0.423
4.87	0.10666	0.189	0.00273	0.429
4.88	-0.03036	0.188	0.00272	0.433
4.89	0.04028	0.167	0.00275	0.435
4.9	0.06668	0.211	0.00276	0.435
4.91	0.00366	0.182	0.00275	0.409
4.92	0.0502	0.219	0.00273	0.434
4.93	0.03723	0.189	0.00275	0.435
4.94	0.0032	0.205	0.00261	0.43
4.95	0.02884	0.206	0.00288	0.424
4.96	0.02686	0.188	0.00287	0.427
4.97	0.00763	0.169	0.00287	0.434
4.98	-0.0145	0.219	0.00288	0.429
4.99	0.00839	0.197	0.00273	0.424
5	0.05417	0.197	0.00275	0.43
5.01	-0.03754	0.219	0.00273	0.434
5.02	0.04944	0.211	0.00259	0.403
5.03	0.00641	0.181	0.00259	0.429
5.04	-0.06119	0.182	0.00261	0.43
5.05	0.01587	0.15	0.00275	0.427
5.06	-0.03052	0.182	0.00259	0.429
5.07	0.00305	0.175	0.00273	0.423
5.08	-0.01282	0.183	0.00261	0.419
5.09	-0.00305	0.204	0.00276	0.433
5.1	0.03525	0.182	0.00275	0.423
5.11	0.01999	0.166	0.00276	0.41
5.12	-0.03677	0.212	0.00275	0.425
5.13	-0.0386	0.204	0.00273	0.43
5.14	-0.03647	0.256	0.00259	0.428
5.15	0.00015	0.212	0.00246	0.429
5.16	0.03342	0.174	0.00259	0.434
5.17	-0.04257	0.183	0.00259	0.434
5.18	-0.02167	0.213	0.00276	0.423
5.19	-0.02731	0.213	0.00275	0.439
5.2	0.03891	0.189	0.00273	0.434
5.21	0.02289	0.198	0.00261	0.434
5.22	0.02228	0.18	0.00275	0.451
5.23	-0.00549	0.195	0.00275	0.412
5.24	0.01099	0.196	0.00288	0.429
5.25	0.04242	0.197	0.00273	0.43
5.26	-0.02289	0.151	0.00262	0.429
5.27	0.04761	0.197	0.00273	0.429
5.28	0.047	0.181	0.00259	0.433
5.29	-0.01328	0.205	0.00275	0.429
5.3	-0.04974	0.167	0.00258	0.423
5.31	0.00763	0.196	0.00273	0.428
5.32	-0.01953	0.168	0.00261	0.434
5.33	-0.01205	0.197	0.00275	0.43
5.34	-0.0148	0.16	0.00288	0.43
5.35	-0.00381	0.198	0.00273	0.436
5.36	0.00153	0.211	0.00259	0.434
5.37	0.02182	0.182	0.00261	0.417
5.38	0.05661	0.182	0.00261	0.434
5.39	-0.03464	0.19	0.00287	0.43
5.4	0.00275	0.34	0.00259	0.435
5.41	-0.04562	0.189	0.00275	0.43
5.42	-0.00443	0.166	0.00262	0.432
5.43	-0.01343	0.168	0.00259	0.431
5.44	0.009	0.174	0.00273	0.43
5.45	0.00229	0.198	0.00262	0.44
5.46	-0.02197	0.206	0.00259	0.434
5.47	0.03799	0.19	0.00261	0.428
5.48	0.02747	0.175	0.00288	0.428
5.49	0.00336	0.151	0.00275	0.433
5.5	-0.00351	0.205	0.00259	0.428
5.51	0.03906	0.215	0.00273	0.437
5.52	-0.02029	0.159	0.00273	0.435
5.53	-0.02502	0.203	0.00259	0.423
5.54	0.05066	0.174	0.00259	0.434
5.55	0.00534	0.203	0.00261	0.429
5.56	-0.02106	0.183	0.00288	0.42
5.57	0.00809	0.196	0.00273	0.429
5.58	0.02731	0.17	0.00259	0.431
5.59	-0.03052	0.183	0.00261	0.43
5.6	0.0531	0.205	0.00258	0.437
5.61	0.00519	0.166	0.00261	0.429
5.62	0.01404	0.181	0.00244	0.428
5.63	0.02106	0.174	0.00273	0.391
5.64	-0.01389	0.173	0.00261	0.43
5.65	0.01663	0.174	0.00273	0.424
5.66	-0.01923	0.166	0.00288	0.435
5.67	-0.02289	0.182	0.00288	0.429
5.68	-0.00198	0.181	0.00259	0.429
5.69	-0.05249	0.174	0.00259	0.434
5.7	0.04364	0.197	0.00272	0.432
5.71	-0.01465	0.198	0.00273	0.434
5.72	-0.07645	0.159	0.00259	0.423
5.73	0.01755	0.199	0.00246	0.429
5.74	0.01175	0.189	0.00275	0.466
5.75	0.01999	0.21	0.00272	0.426
5.76	0.00565	0.191	0.00275	0.43
5.77	-0.01816	0.166	0.00261	0.43
5.78	0.03128	0.173	0.00261	0.423
5.79	-0.00854	0.19	0.00275	0.424
5.8	0.01007	0.211	0.00276	0.428
5.81	-0.01221	0.189	0.00288	0.43
5.82	0.0351	0.197	0.00261	0.432
5.83	0.01297	0.182	0.00275	0.416
5.84	-0.02502	0.21	0.00275	0.423
5.85	-0.0267	0.204	0.00276	0.421
5.86	0.04517	0.175	0.00275	0.43
5.87	0.04883	0.21	0.00288	0.422
5.88	0.04623	0.181	0.00275	0.423
5.89	-0.01007	0.213	0.00272	0.43
5.9	-0.0531	0.189	0.00275	0.454
5.91	-0.00168	0.205	0.00285	0.438
5.92	0.00748	0.189	0.00276	0.429
5.93	0.01358	0.167	0.00261	0.428
5.94	0.01144	0.159	0.00261	0.435
5.95	-0.01617	0.221	0.00246	0.435
5.96	-0.01419	0.205	0.00261	0.417
5.97	0.01495	0.188	0.00273	0.434
5.98	0.00031	0.173	0.00276	0.418
5.99	-0.01648	0.206	0.00287	0.429
6	0.01251	0.198	0.00259	0.431
6.01	-0.03098	0.235	0.00259	0.44
6.02	0.03998	0.174	0.00246	0.402
6.03	-0.04227	0.255	0.00261	0.433
6.04	-0.01038	0.181	0.00262	0.433
6.05	0.0174	0.204	0.00275	0.428
6.06	0.02731	0.182	0.00288	0.435
6.07	0.01694	0.205	0.00261	0.424
6.08	-0.03571	0.183	0.00275	0.437
6.09	-0.03433	0.175	0.00273	0.44
6.1	0.0441	0.206	0.00261	0.429
6.11	0.00259	0.19	0.00259	0.423
6.12	-0.04837	0.196	0.00276	0.429
6.13	0.04944	0.294	0.00275	0.429
6.14	-0.05325	0.204	0.00276	0.431
6.15	0.04166	0.197	0.00261	0.434
6.16	-0.00412	0.198	0.00261	0.423
6.17	0.01846	0.204	0.00275	0.428
6.18	0.01251	0.181	0.00261	0.428
6.19	-0.06546	0.204	0.00273	0.429
6.2	-0.01129	0.188	0.00276	0.423
6.21	0.00198	0.19	0.00258	0.418
6.22	0.00061	0.197	0.00273	0.425
6.23	-0.02853	0.174	0.00259	0.418
6.24	-0.03677	0.205	0.00275	0.42
6.25	-0.00076	0.183	0.00259	0.423
6.26	-0.00031	0.196	0.00262	0.429
6.27	-0.02747	0.241	0.00273	0.429
6.28	0.03021	0.196	0.00259	0.435
6.29	-0.0029	0.168	0.00275	0.438
6.3	0.07904	0.211	0.00273	0.419
6.31	-0.01175	0.161	0.00261	0.423
6.32	0.05081	0.198	0.00258	0.43
6.33	-0.00351	0.175	0.00259	0.434
6.34	0.00046	0.176	0.00287	0.43
6.35	0.01129	0.181	0.00275	0.43
6.36	-0.0032	0.197	0.00275	0.411
6.37	0.02472	0.176	0.00261	0.434
6.38	-0.00244	0.175	0.00259	0.417
6.39	-0.04639	0.188	0.00262	0.434
6.4	0.03754	0.202	0.00261	0.422
6.41	-0.00122	0.227	0.00275	0.429
6.42	0.01266	0.204	0.00275	0.424
6.43	-0.01068	0.173	0.00272	0.43
6.44	-0.04837	0.174	0.00261	0.423
6.45	-0.00595	0.211	0.00273	0.455
6.46	-0.01266	0.159	0.00273	0.428
6.47	0.00244	0.182	0.00273	0.433
6.48	0.04486	0.191	0.00259	0.461
6.49	-0.03555	0.183	0.00272	0.435
6.5	0.00549	0.167	0.00276	0.452
6.51	-0.01556	0.182	0.00261	0.433
6.52	0.047	0.227	0.00247	0.433
6.53	-0.04044	0.174	0.00273	0.419
6.54	0.00076	0.167	0.00273	0.433
6.55	-0.0235	0.197	0.00259	0.432
6.56	-0.03662	0.165	0.00259	0.414
6.57	-0.00183	0.19	0.00285	0.423
6.58	0.02045	0.182	0.00273	0.424
6.59	-0.0415	0.189	0.00259	0.423
6.6	0.00092	0.146	0.00259	0.429
6.61	-0.04425	0.165	0.00275	0.431
6.62	0.02396	0.182	0.00275	0.428
6.63	-0.0029	0.182	0.00273	0.433
6.64	0.00183	0.182	0.00273	0.423
6.65	0.00305	0.181	0.00258	0.429
6.66	-0.04593	0.202	0.00262	0.428
6.67	0.01953	0.243	0.00275	0.439
6.68	0.0087	0.189	0.00273	0.439
6.69	-0.06149	0.183	0.00261	0.447
6.7	-0.02823	0.213	0.00276	0.435
6.71	0.0412	0.182	0.00259	0.429
6.72	-0.03799	0.181	0.00259	0.429
6.73	0.02365	0.106	0.00276	0.431
6.74	0.03616	0.205	0.00262	0.434
6.75	0.01801	0.137	0.00272	0.424
6.76	-0.01572	0.183	0.00273	0.423
6.77	0.02029	0.182	0.00275	0.423
6.78	0.03098	0.204	0.00273	0.423
6.79	0.03662	0.188	0.00273	0.438
6.8	0.0174	0.166	0.00273	0.436
6.81	-0.01419	0.206	0.00272	0.427
6.82	-0.04883	0.213	0.00273	0.439
6.83	0.04669	0.206	0.00288	0.423
6.84	-0.00107	0.21	0.00275	0.435
6.85	-0.02029	0.18	0.00259	0.439
6.86	-0.00961	0.174	0.00287	0.433
6.87	-0.00015	0.195	0.00275	0.429
6.88	-0.00015	0.184	0.00247	0.427
6.89	-0.01862	0.19	0.00272	0.428
6.9	-0.03815	0.174	0.00273	0.418
6.91	0.01205	0.182	0.00261	0.429
6.92	0.08484	0.182	0.00273	0.428
6.93	-0.03693	0.167	0.00275	0.41
6.94	-0.04669	0.166	0.00261	0.419
6.95	0.03342	0.205	0.00275	0.43
6.96	0.00214	0.166	0.00273	0.432
6.97	0.07446	0.204	0.00273	0.44
6.98	-0.02304	0.196	0.00273	0.426
6.99	0.00107	0.185	0.00261	0.433
7	0.0174	0.169	0.00259	0.434
7.01	-0.04242	0.189	0.00288	0.431
7.02	0.0412	0.198	0.00246	0.423
7.03	0.02853	0.212	0.00246	0.427
7.04	0.02716	0.19	0.00275	0.441
7.05	-0.00015	0.205	0.00259	0.414
7.06	0.08896	0.189	0.00285	0.429
7.07	0.08575	0.19	0.00275	0.429
7.08	0.02045	0.168	0.00288	0.437
7.09	-0.03937	0.19	0.00261	0.43
7.1	0	0.166	0.00261	0.423
7.11	-0.00412	0.176	0.00259	0.435
7.12	0.01068	0.181	0.00261	0.439
7.13	0.01602	0.278	0.00261	0.428
7.14	-0.02335	0.183	0.00259	0.433
7.15	0.03662	0.19	0.00275	0.429
7.16	0.00259	0.189	0.00261	0.429
7.17	0.01373	0.211	0.00259	0.431
7.18	-0.00015	0.213	0.00273	0.433
7.19	0.05676	0.165	0.00261	0.423
7.2	-0.00671	0.032	0.00287	0.429
7.21	0.01694	0.196	0.0029	0.423
7.22	-0.00534	0.205	0.00275	0.439
7.23	-0.02655	0.175	0.00273	0.428
7.24	0.01617	0.191	0.00258	0.433
7.25	-0.01694	0.204	0.00287	0.417
7.26	0.00458	0.197	0.00261	0.434
7.27	-0.00137	0.191	0.00275	0.41
7.28	-0.02716	0.205	0.00273	0.429
7.29	-0.01129	0.188	0.00275	0.428
7.3	0.07339	0.15	0.00259	0.415
7.31	0.00931	0.204	0.0029	0.429
7.32	0.00351	0.196	0.00273	0.429
7.33	-0.01602	0.173	0.00259	0.428
7.34	0.00183	0.204	0.00258	0.434
7.35	-0.00412	0.191	0.00275	0.43
7.36	0.00778	0.181	0.00275	0.429
7.37	-0.047	0.181	0.00273	0.423
7.38	-0.0322	0.189	0.00273	0.437
7.39	0.03555	0.175	0.00246	0.429
7.4	0.02106	0.183	0.00247	0.43
7.41	0.00397	0.206	0.00288	0.432
7.42	0.0058	0.175	0.00273	0.433
7.43	0.02792	0.198	0.00275	0.432
7.44	-0.01144	0.189	0.00275	0.436
7.45	-0.00748	0.19	0.00258	0.457
7.46	0.00275	0.227	0.00249	0.419
7.47	0.03357	0.19	0.00262	0.428
7.48	0.05554	0.205	0.00288	0.429
7.49	0.02487	0.159	0.00272	0.434
7.5	-0.02502	0.182	0.00273	0.424
7.51	-0.0235	0.189	0.00259	0.424
7.52	-0.03326	0.272	0.00273	0.423
7.53	-0.00748	0.168	0.00261	0.437
7.54	-0.00809	0.166	0.00275	0.428
7.55	0.0119	0.151	0.00272	0.434
7.56	-0.00504	0.196	0.00276	0.429
7.57	0.03326	0.188	0.00273	0.427
7.58	-0.01785	0.198	0.00276	0.423
7.59	-0.01846	0.197	0.00261	0.415
7.6	-0.00534	0.158	0.00273	0.419
7.61	0.03067	0.181	0.00247	0.429
7.62	0	0.191	0.00272	0.434
7.63	0.02319	0.181	0.00288	0.417
7.64	-0.00702	0.189	0.00275	0.431
7.65	0.00381	0.204	0.00273	0.372
7.66	0.03189	0.226	0.00285	0.44
7.67	0.00671	0.182	0.00273	0.428
7.68	0.03098	0.166	0.00261	0.418
7.69	-0.03036	0.351	0.00275	0.419
7.7	-0.0061	0.183	0.00261	0.425
7.71	0	0.206	0.00273	0.434
7.72	-0.05066	0.19	0.00261	0.429
7.73	0.03769	0.174	0.00261	0.43
7.74	-0.00671	0.092	0.00275	0.43
7.75	0.00977	0.183	0.00273	0.43
7.76	-0.02136	0.221	0.00247	0.429
7.77	0.02365	0.19	0.00276	0.461
7.78	0.02991	0.198	0.00259	0.439
7.79	-0.00961	0.183	0.00276	0.423
7.8	0.04608	0.204	0.00259	0.423
7.81	0.02945	0.166	0.00276	0.431
7.82	-0.00916	0.173	0.00273	0.428
7.83	0.02716	0.19	0.00275	0.438
7.84	-0.00412	0.196	0.00247	0.437
7.85	0.00061	0.196	0.00273	0.435
7.86	0.02029	0.226	0.00273	0.434
7.87	0.01068	0.242	0.00288	0.429
7.88	0.02289	0.234	0.00276	0.433
7.89	0.00641	0.189	0.00273	0.428
7.9	0.04547	0.194	0.00261	0.427
7.91	-0.01282	0.19	0.00285	0.428
7.92	-0.04944	0.182	0.00276	0.408
7.93	0.00519	0.203	0.00273	0.428
7.94	-0.05615	0.189	0.00259	0.433
7.95	-0.01862	0.198	0.00261	0.418
7.96	0.03021	0.205	0.00288	0.423
7.97	-0.01251	0.19	0.00275	0.409
7.98	0.00732	0.189	0.00246	0.423
7.99	-0.02899	0.19	0.00273	0.429
8	0.06424	0.174	0.00273	0.429
8.01	0.05829	0.166	0.00262	0.433
8.02	0.00793	0.182	0.0029	0.43
8.03	0.03006	0.204	0.00262	0.427
8.04	-0.00031	0.181	0.00261	0.423
8.05	0.02762	0.189	0.00262	0.43
8.06	-0.01633	0.136	0.00276	0.435
8.07	0.05493	0.182	0.00273	0.43
8.08	-0.0061	0.198	0.00273	0.423
8.09	-0.06393	0.19	0.00273	0.433
8.1	-0.00244	0.181	0.00275	0.428
8.11	-0.00336	0.212	0.00275	0.429
8.12	0.00916	0.189	0.00275	0.429
8.13	0.0206	0.159	0.00261	0.446
8.14	0.00259	0.174	0.00272	0.423
8.15	-0.02594	0.153	0.00275	0.423
8.16	0.00381	0.198	0.00273	0.429
8.17	0.02029	0.166	0.00249	0.429
8.18	0.01221	0.159	0.00273	0.406
8.19	0.02838	0.22	0.00261	0.454
8.2	0.01266	0.196	0.00273	0.428
8.21	0.00687	0.189	0.00258	0.448
8.22	0.02441	0.221	0.0029	0.427
8.23	-0.01099	0.197	0.00259	0.433
8.24	-0.00031	0.176	0.00261	0.426
8.25	0.00458	0.189	0.00272	0.429
8.26	0.04288	0.172	0.00275	0.405
8.27	0.02457	0.16	0.00275	0.422
8.28	0.01358	0.189	0.00275	0.428
8.29	-0.01221	0.19	0.00276	0.433
8.3	0.05371	0.181	0.00275	0.43
8.31	0.02853	0.205	0.00275	0.429
8.32	-0.00259	0.175	0.00246	0.431
8.33	-0.00595	0.212	0.00288	0.434
8.34	0.02625	0.196	0.0029	0.433
8.35	0.00137	0.219	0.00261	0.433
8.36	-0.0087	0.137	0.00275	0.429
8.37	-0.02457	0.211	0.00261	0.429
8.38	0.01328	0.153	0.00262	0.429
8.39	0.00504	0.173	0.00259	0.434
8.4	-0.01328	0.197	0.00275	0.423
8.41	0.01221	0.248	0.00287	0.434
8.42	-0.0145	0.174	0.00259	0.466
8.43	-0.00793	0.18	0.00261	0.428
8.44	0.00214	0.197	0.00275	0.43
8.45	0.02274	0.185	0.00261	0.423
8.46	0.00351	0.249	0.00275	0.431
8.47	0.0502	0.191	0.00259	0.432
8.48	-0.02274	0.182	0.00275	0.434
8.49	-0.0618	0.197	0.00273	0.434
8.5	0.01801	0.213	0.00259	0.44
8.51	0.02151	0.219	0.00276	0.438
8.52	0.02426	0.197	0.00275	0.418
8.53	0.00534	0.16	0.00261	0.429
8.54	0.02716	0.204	0.00261	0.429
8.55	0.00031	0.167	0.00259	0.432
8.56	-0.00656	0.176	0.00273	0.44
8.57	0.01663	0.183	0.00261	0.43
8.58	0.01129	0.182	0.00259	0.431
8.59	0.02777	0.166	0.00273	0.434
8.6	0.0058	0.197	0.00275	0.429
8.61	-0.04059	0.205	0.00273	0.43
8.62	0.03647	0.174	0.00261	0.43
8.63	-0.01816	0.183	0.00275	0.437
8.64	-0.03387	0.174	0.00287	0.429
8.65	0.01678	0.173	0.00275	0.428
8.66	-0.0206	0.174	0.00275	0.435
8.67	0.00015	0.173	0.00273	0.424
8.68	-0.00275	0.174	0.00259	0.423
8.69	-0.02136	0.189	0.00261	0.434
8.7	0.0412	0.152	0.00275	0.435
8.71	0.00092	0.235	0.00273	0.436
8.72	-0.0032	0.196	0.00275	0.433
8.73	0.00168	0.204	0.00246	0.437
8.74	-0.03448	0.212	0.00259	0.429
8.75	0.04639	0.168	0.00273	0.399
8.76	-0.01022	0.182	0.00262	0.434
8.77	-0.01678	0.173	0.00261	0.424
8.78	-0.06958	0.191	0.00247	0.436
8.79	-0.02609	0.235	0.00259	0.434
8.8	-0.01068	0.18	0.00276	0.409
8.81	0.00336	0.202	0.00287	0.431
8.82	-0.00946	0.196	0.00275	0.431
8.83	-0.01083	0.189	0.00273	0.425
8.84	-0.05569	0.197	0.00273	0.43
8.85	-0.02121	0.197	0.00275	0.408
8.86	-0.01373	0.202	0.00273	0.44
8.87	0.04303	0.197	0.00261	0.429
8.88	-0.06546	0.181	0.00288	0.418
8.89	-0.0563	0.183	0.00276	0.436
8.9	0.03433	0.154	0.00275	0.423
8.91	-0.03494	0.204	0.00301	0.437
8.92	-0.01282	0.202	0.00287	0.441
8.93	0.02548	0.197	0.00276	0.43
8.94	-0.00351	0.204	0.00261	0.423
8.95	-0.02258	0.152	0.00261	0.43
8.96	0.06302	0.188	0.00261	0.431
8.97	-0.0238	0.198	0.00275	0.418
8.98	0.056	0.196	0.00287	0.43
8.99	-0.02243	0.204	0.00262	0.434
9	0.01633	0.219	0.00259	0.428
9.01	-0.03937	0.19	0.00273	0.431
9.02	0.02029	0.198	0.00275	0.424
9.03	-0.02243	0.181	0.00273	0.427
9.04	-0.00748	0.168	0.00278	0.444
9.05	-0.00153	0.228	0.00261	0.438
9.06	0.00549	0.197	0.00261	0.428
9.07	-0.01617	0.19	0.00258	0.393
9.08	0.04517	0.19	0.00275	0.424
9.09	-0.00427	0.197	0.00272	0.429
9.1	0.03143	0.206	0.00261	0.433
9.11	0.01251	0.198	0.00246	0.429
9.12	0.01816	0.169	0.00275	0.44
9.13	0.02792	0.189	0.00275	0.429
9.14	-0.01511	0.16	0.00275	0.434
9.15	0.0325	0.205	0.00259	0.428
9.16	0.04761	0.137	0.00259	0.438
9.17	-0.0209	0.18	0.00275	0.429
9.18	-0.00946	0.197	0.00273	0.435
9.19	-0.05173	0.183	0.00276	0.39
9.2	0.02258	0.167	0.00273	0.428
9.21	0.04059	0.204	0.00259	0.424
9.22	0.02747	0.198	0.00276	0.428
9.23	0.04562	0.181	0.00273	0.423
9.24	-0.0322	0.19	0.00275	0.423
9.25	-0.00153	0.184	0.00288	0.429
9.26	-0.00473	0.199	0.00273	0.423
9.27	0.06149	0.212	0.00246	0.418
9.28	-0.0061	0.197	0.00287	0.43
9.29	-0.04791	0.213	0.00287	0.43
9.3	0.01907	0.197	0.00275	0.429
9.31	-0.02304	0.182	0.00288	0.424
9.32	-0.00839	0.212	0.00272	0.424
9.33	0.05325	0.204	0.00261	0.401
9.34	-0.02716	0.198	0.00272	0.43
9.35	0.03021	0.18	0.00259	0.434
9.36	0.01221	0.196	0.00273	0.43
9.37	0.02777	0.174	0.00273	0.433
9.38	0.00565	0.181	0.00261	0.434
9.39	0.00443	0.204	0.00259	0.435
9.4	0.0206	0.205	0.00275	0.413
9.41	0.03876	0.192	0.00273	0.439
9.42	-0.00671	0.19	0.00273	0.438
9.43	0.01236	0.204	0.00259	0.429
9.44	-0.01602	0.211	0.00261	0.43
9.45	0.0473	0.204	0.00288	0.44
9.46	0.01266	0.191	0.00291	0.43
9.47	0.01907	0.19	0.00258	0.418
9.48	0.00443	0.174	0.00275	0.439
9.49	0.00854	0.077	0.00275	0.428
9.5	0.00458	0.206	0.00287	0.423
9.51	0.02106	0.19	0.00275	0.436
9.52	0.0235	0.158	0.00288	0.428
9.53	-0.01602	0.196	0.00287	0.427
9.54	0.00015	0.196	0.00275	0.492
9.55	-0.02594	0.174	0.00246	0.429
9.56	0.07568	0.181	0.00261	0.435
9.57	-0.03311	0.19	0.00273	0.432
9.58	-0.00412	0.199	0.00261	0.438
9.59	0.00244	0.213	0.00261	0.361
9.6	-0.00366	0.168	0.00259	0.43
9.61	0.01343	0.175	0.0029	0.428
9.62	0.02029	0.182	0.00261	0.428
9.63	0.04562	0.181	0.00259	0.43
9.64	0.02182	0.197	0.00273	0.435
9.65	0.02563	0.18	0.00275	0.417
9.66	0.03052	0.165	0.00259	0.419
9.67	0.01022	0.175	0.0029	0.428
9.68	0.04776	0.15	0.00275	0.413
9.69	-0.03983	0.204	0.00273	0.429
9.7	-0.02457	0.174	0.00259	0.427
9.71	-0.04395	0.189	0.00259	0.443
9.72	0.04257	0.191	0.00261	0.429
9.73	0.00793	0.188	0.00259	0.429
9.74	0.00916	0.203	0.00273	0.445
9.75	0.04333	0.136	0.00258	0.439
9.76	0.02747	0.198	0.00259	0.429
9.77	-0.01923	0.175	0.00261	0.424
9.78	-0.00748	0.197	0.00259	0.429
9.79	-0.009	0.203	0.00258	0.435
9.8	0.03326	0.197	0.00275	0.429
9.81	-0.01724	0.247	0.00262	0.429
9.82	0.02365	0.174	0.00275	0.428
9.83	0.05554	0.196	0.00276	0.423
9.84	-0.03159	0.196	0.00273	0.423
9.85	-0.00381	0.168	0.00273	0.44
9.86	0.03265	0.161	0.00247	0.439
9.87	-0.03418	0.175	0.00262	0.434
9.88	0.02747	0.196	0.00261	0.429
9.89	-0.03922	0.166	0.00275	0.434
9.9	-0.01236	0.173	0.00261	0.429
9.91	0.00137	0.169	0.00261	0.424
9.92	0.00488	0.214	0.00259	0.428
9.93	-0.00931	0.182	0.00261	0.393
9.94	-0.0177	0.174	0.00288	0.43
9.95	-0.0177	0.183	0.00261	0.434
9.96	0.03738	0.166	0.00247	0.429
9.97	-0.01297	0.213	0.00262	0.439
9.98	0.02625	0.189	0.00262	0.43
9.99	0.01312	0.189	0.00275	0.435
10	0.04242	0.19	0.00273	0.445
10.01	0.02823	0.153	0.00247	0.435
10.02	0.01099	0.181	0.00247	0.436
10.03	-0.03067	0.204	0.00275	0.427
10.04	-0.02762	0.174	0.00261	0.428
10.05	0.04349	0.158	0.00273	0.423
10.06	-0.02991	0.19	0.00261	0.429
10.07	0.00488	0.168	0.00273	0.428
10.08	-0.00458	0.197	0.00259	0.418
10.09	-0.00793	0.205	0.00288	0.424
10.1	0.0354	0.205	0.00275	0.436
10.11	0.00397	0.219	0.00259	0.397
10.12	-0.02075	0.183	0.00273	0.435
10.13	0.0119	0.203	0.00259	0.433
10.14	0.05188	0.153	0.00275	0.434
10.15	-0.01724	0.176	0.00273	0.409
10.16	-0.01953	0.174	0.00259	0.412
10.17	0.0354	0.182	0.00259	0.434
10.18	-0.02518	0.182	0.00258	0.435
10.19	-0.00153	0.169	0.00273	0.423
10.2	-0.03922	0.19	0.00262	0.435
10.21	0.00305	0.181	0.00275	0.434
10.22	0.00961	0.188	0.00261	0.428
10.23	0.02762	0.174	0.00261	0.428
10.24	0.00336	0.174	0.00261	0.417
10.25	0.02548	0.218	0.00275	0.434
10.26	0.02228	0.205	0.00276	0.435
10.27	0.0177	0.189	0.00258	0.433
10.28	-0.00122	0.182	0.00275	0.428
10.29	-0.06088	0.151	0.00288	0.423
10.3	0.06104	0.204	0.00276	0.431
10.31	-0.05035	0.175	0.00276	0.397
10.32	0.04242	0.173	0.00261	0.423
10.33	-0.00763	0.182	0.00262	0.436
10.34	-0.00229	0.174	0.00246	0.423
10.35	0.00229	0.176	0.00259	0.424
10.36	0.03647	0.206	0.00259	0.43
10.37	0.02243	0.212	0.00275	0.425
10.38	0.02853	0.181	0.00261	0.429
10.39	-0.04028	0.197	0.00276	0.438
10.4	0.0087	0.196	0.00259	0.433
10.41	-0.02106	0.227	0.00275	0.429
10.42	0.0444	0.191	0.00273	0.434
10.43	-0.01816	0.205	0.00288	0.43
10.44	-0.04272	0.189	0.00261	0.428
10.45	-0.00534	0.376	0.00259	0.43
10.46	0.01251	0.242	0.00259	0.434
10.47	-0.01846	0.173	0.00261	0.439
10.48	0.03952	0.174	0.00246	0.429
10.49	-0.01923	0.166	0.00275	0.429
10.5	0.0206	0.175	0.00273	0.423
10.51	0.02838	0.212	0.00247	0.429
10.52	0.00748	0.182	0.00262	0.431
10.53	0.01831	0.189	0.00276	0.428
10.54	-0.05585	0.22	0.00275	0.418
10.55	0.05249	0.19	0.00259	0.43
10.56	-0.0061	0.167	0.00261	0.434
10.57	-0.03357	0.151	0.00273	0.429
10.58	-0.00076	0.182	0.00261	0.435
10.59	-0.03143	0.213	0.00272	0.478
10.6	0.0499	0.205	0.00287	0.423
10.61	-0.00427	0.204	0.00246	0.414
10.62	-0.00809	0.204	0.00276	0.435
10.63	-0.03555	0.339	0.00275	0.423
10.64	-0.01648	0.19	0.00259	0.464
10.65	0.02625	0.22	0.00259	0.423
10.66	-0.01144	0.247	0.00261	0.429
10.67	-0.00732	0.181	0.00259	0.424
10.68	0.01251	0.196	0.00275	0.434
10.69	0.03174	0.196	0.00275	0.422
10.7	-0.01419	0.206	0.00259	0.434
10.71	-0.09323	0.189	0.00287	0.434
10.72	0.00488	0.204	0.00259	0.429
10.73	-0.00656	0.174	0.00262	0.429
10.74	-0.0145	0.173	0.00288	0.422
10.75	0.00885	0.16	0.00302	0.423
10.76	-0.03662	0.183	0.00273	0.431
10.77	0.01083	0.166	0.00275	0.429
10.78	-0.00366	0.19	0.00273	0.439
10.79	-0.03006	0.189	0.00288	0.431
10.8	0.0415	0.19	0.00275	0.429
10.81	0.00809	0.254	0.00275	0.425
10.82	-0.01511	0.203	0.00261	0.429
10.83	0.04364	0.196	0.00273	0.434
10.84	0.02777	0.198	0.00275	0.416
10.85	0.05417	0.203	0.00261	0.43
10.86	0.01419	0.205	0.00259	0.43
10.87	0.02045	0.212	0.00261	0.418
10.88	-0.01022	0.195	0.00273	0.44
10.89	-0.05142	0.174	0.00261	0.439
10.9	0.03204	0.4	0.00261	0.439
10.91	-0.01434	0.198	0.00275	0.429
10.92	0.03479	0.167	0.00273	0.43
10.93	-0.00061	0.19	0.00273	0.429
10.94	0.03006	0.173	0.00273	0.428
10.95	-0.02594	0.158	0.00273	0.417
10.96	0.0267	0.136	0.00275	0.423
10.97	0.00961	0.205	0.00273	0.434
10.98	0.03754	0.197	0.00259	0.414
10.99	-0.01083	0.166	0.00259	0.428
11	0.02319	0.197	0.00258	0.428
11.01	-0.0322	0.204	0.00288	0.417
11.02	0.04425	0.22	0.00259	0.429
11.03	-0.01755	0.203	0.00272	0.434
11.04	0.03052	0.212	0.00259	0.423
11.05	0.07401	0.189	0.00273	0.423
11.06	-0.06073	0.206	0.00273	0.439
11.07	-0.00839	0.153	0.00287	0.439
11.08	0.0032	0.19	0.00261	0.434
11.09	0.02838	0.174	0.00273	0.411
11.1	-0.00076	0.19	0.00275	0.428
11.11	-0.06973	0.129	0.00264	0.429
11.12	0.00992	0.22	0.00259	0.424
11.13	0.05005	0.197	0.00261	0.423
11.14	0.01877	0.19	0.00258	0.427
11.15	0.04211	0.144	0.00275	0.423
11.16	-0.04852	0.196	0.00275	0.426
11.17	0.0058	0.211	0.00273	0.428
11.18	0.02533	0.151	0.00247	0.423
11.19	0.02289	0.19	0.00275	0.428
11.2	0.03891	0.197	0.00261	0.429
11.21	-0.01984	0.183	0.00275	0.428
11.22	0.01419	0.198	0.00287	0.423
11.23	-0.02396	0.218	0.00259	0.428
11.24	0.00198	0.243	0.00262	0.435
11.25	0.01144	0.238	0.00259	0.419
11.26	-0.04211	0.19	0.00258	0.428
11.27	-0.00565	0.211	0.00272	0.446
11.28	0.02609	0.189	0.00273	0.423
11.29	-0.00549	0.196	0.00273	0.43
11.3	0.01816	0.204	0.00288	0.47
11.31	0.00275	0.361	0.00259	0.424
11.32	0.05188	0.191	0.00262	0.445
11.33	-0.05585	0.203	0.00259	0.429
11.34	-0.00671	0.196	0.00275	0.437
11.35	-0.03357	0.189	0.00275	0.423
11.36	-0.03143	0.188	0.00273	0.43
11.37	0.00748	0.182	0.00261	0.429
11.38	0.04227	0.196	0.00275	0.429
11.39	0.04456	0.154	0.00273	0.435
11.4	0.02838	0.252	0.00272	0.43
11.41	-0.00519	0.196	0.00275	0.431
11.42	0.01007	0.182	0.00273	0.434
11.43	0.00351	0.188	0.00273	0.428
11.44	-0.04013	0.181	0.0029	0.439
11.45	0.0148	0.188	0.00259	0.423
11.46	0.01572	0.213	0.00273	0.431
11.47	-0.00824	0.206	0.00259	0.433
11.48	-0.03998	0.182	0.00259	0.434
11.49	-0.02563	0.196	0.00275	0.428
11.5	0.04028	0.196	0.00273	0.446
11.51	-0.02594	0.189	0.00288	0.434
11.52	0.00809	0.182	0.00261	0.426
11.53	0.01495	0.189	0.00287	0.423
11.54	0.00977	0.181	0.0029	0.43
11.55	-0.01373	0.196	0.00261	0.428
11.56	0.01801	0.167	0.00275	0.43
11.57	-0.03021	0.175	0.00275	0.431
11.58	0.00916	0.173	0.00273	0.425
11.59	-0.02045	0.174	0.00259	0.428
11.6	0.00885	0.217	0.00288	0.433
11.61	-0.00183	0.189	0.00261	0.423
11.62	0.04257	0.174	0.00261	0.43
11.63	-0.02563	0.198	0.00247	0.432
11.64	-0.01633	0.175	0.00264	0.44
11.65	0.00595	0.204	0.00275	0.43
11.66	0.00244	0.197	0.00261	0.44
11.67	0.02716	0.197	0.00259	0.435
11.68	-0.03159	0.19	0.00246	0.423
11.69	0.03296	0.174	0.00275	0.425
11.7	-0.00885	0.175	0.00275	0.433
11.71	-0.0412	0.183	0.00276	0.44
11.72	-0.00168	0.175	0.00288	0.423
11.73	0.04364	0.197	0.00259	0.423
11.74	-0.02899	0.16	0.00259	0.423
11.75	0.00473	0.174	0.00261	0.43
11.76	-0.02563	0.218	0.00273	0.435
11.77	0.0351	0.19	0.00273	0.422
11.78	-0.00473	0.197	0.00261	0.424
11.79	-0.00366	0.166	0.00287	0.435
11.8	0.0174	0.151	0.00273	0.433
11.81	-0.0354	0.188	0.00287	0.434
11.82	0.00244	0.159	0.00273	0.43
11.83	0.03235	0.189	0.00258	0.434
11.84	0.01205	0.168	0.00275	0.428
11.85	-0.00946	0.175	0.00285	0.432
11.86	-0.03235	0.227	0.00275	0.423
11.87	-0.03143	0.181	0.00273	0.423
11.88	-0.0441	0.196	0.00275	0.43
11.89	0.0238	0.181	0.00261	0.429
11.9	-0.03311	0.175	0.00261	0.428
11.91	-0.00122	0.182	0.00275	0.424
11.92	0.01663	0.182	0.00287	0.421
11.93	0.01022	0.167	0.00273	0.429
11.94	0.00366	0.166	0.00259	0.432
11.95	0.009	0.159	0.00261	0.423
11.96	-0.01389	0.184	0.00273	0.429
11.97	0.02701	0.158	0.00287	0.428
11.98	-0.00137	0.196	0.00272	0.424
11.99	-0.01236	0.204	0.00287	0.431
12	-0.01236	0.204	0.00275	0.435
12.01	0.01022	0.152	0.00273	0.428
12.02	-0.0354	0.191	0.00288	0.413
12.03	-0.03479	0.189	0.00273	0.43
12.04	-0.01068	0.196	0.00272	0.429
12.05	-0.01419	0.183	0.00273	0.427
12.06	0.00198	0.19	0.00259	0.429
12.07	0.02014	0.196	0.0029	0.439
12.08	0.047	0.189	0.00259	0.434
12.09	0.01602	0.205	0.00275	0.387
12.1	-0.02319	0.241	0.00259	0.428
12.11	0.01022	0.205	0.00273	0.429
12.12	-0.01953	0.174	0.00259	0.435
12.13	0.0264	0.173	0.00275	0.434
12.14	-0.02319	0.192	0.00259	0.437
12.15	0.01663	0.19	0.00259	0.434
12.16	-0.03677	0.242	0.00258	0.431
12.17	0.0061	0.204	0.00262	0.423
12.18	0.009	0.197	0.00275	0.438
12.19	-0.02899	0.187	0.00275	0.434
12.2	0.02167	0.181	0.00276	0.435
12.21	0.0499	0.191	0.00273	0.435
12.22	0.03662	0.146	0.0029	0.423
12.23	0.01556	0.189	0.00276	0.461
12.24	0.01343	0.196	0.00275	0.43
12.25	0.02548	0.189	0.00275	0.434
12.26	-0.0177	0.181	0.00261	0.429
12.27	0.00015	0.191	0.00246	0.435
12.28	0.00107	0.234	0.00261	0.429
12.29	-0.04242	0.211	0.00259	0.439
12.3	0.00412	0.182	0.00261	0.42
12.31	-0.02945	0.167	0.00273	0.44
12.32	0.0383	0.203	0.00261	0.43
12.33	0.02762	0.198	0.00261	0.443
12.34	0.00931	0.196	0.00273	0.429
12.35	0.0267	0.19	0.00272	0.422
12.36	-0.05905	0.182	0.00275	0.434
12.37	0.0354	0.212	0.00273	0.412
12.38	0.01465	0.183	0.00273	0.434
12.39	0.01541	0.197	0.0029	0.423
12.4	0.02106	0.189	0.0029	0.429
12.41	0.00336	0.189	0.00273	0.421
12.42	0.03311	0.198	0.00272	0.435
12.43	-0.01312	0.206	0.00288	0.428
12.44	-0.01434	0.182	0.00275	0.434
12.45	-0.03143	0.189	0.00262	0.45
12.46	0.02243	0.228	0.00259	0.428
12.47	-0.06195	0.151	0.00261	0.423
12.48	-0.0061	0.197	0.00259	0.436
12.49	0.02808	0.197	0.00261	0.432
12.5	0.02106	0.195	0.00275	0.448
12.51	0.0061	0.191	0.00261	0.431
12.52	-0.02228	0.175	0.00273	0.435
12.53	0.0119	0.181	0.00273	0.433
12.54	0.01068	0.188	0.00275	0.424
12.55	0.01968	0.212	0.00288	0.43
12.56	0.00687	0.189	0.00287	0.43
12.57	-0.00854	0.189	0.00273	0.434
12.58	-0.00961	0.211	0.00273	0.433
12.59	0.01297	0.176	0.00258	0.441
12.6	-0.02655	0.203	0.00273	0.436
12.61	-0.0528	0.196	0.00261	0.442
12.62	0.01221	0.189	0.00261	0.426
12.63	0.04333	0.166	0.00259	0.439
12.64	0.02914	0.212	0.00273	0.431
12.65	0.02411	0.183	0.00259	0.423
12.66	-0.03586	0.189	0.00261	0.429
12.67	-0.00946	0.195	0.00273	0.435
12.68	0.01434	0.213	0.00273	0.434
12.69	-0.00275	0.19	0.00273	0.436
12.7	0.01282	0.215	0.00275	0.431
12.71	-0.00198	0.204	0.00275	0.43
12.72	-0.02335	0.189	0.00278	0.423
12.73	0.05554	0.174	0.00261	0.429
12.74	0.01892	0.198	0.00276	0.423
12.75	0.03815	0.175	0.00233	0.429
12.76	0.009	0.219	0.00288	0.424
12.77	0.02853	0.204	0.00276	0.424
12.78	0.0441	0.197	0.00262	0.43
12.79	-0.00671	0.241	0.00275	0.43
12.8	0.02609	0.19	0.00272	0.439
12.81	-0.00916	0.158	0.00259	0.423
12.82	0.03159	0.19	0.00288	0.434
12.83	0.02228	0.167	0.00273	0.433
12.84	-0.00717	0.203	0.00287	0.416
12.85	-0.01816	0.195	0.00273	0.435
12.86	-0.03235	0.183	0.00273	0.429
12.87	-0.01511	0.229	0.00273	0.423
12.88	0.01373	0.197	0.00259	0.434
12.89	-0.00504	0.196	0.00275	0.43
12.9	0.06531	0.189	0.00246	0.429
12.91	0.06805	0.189	0.00261	0.437
12.92	0.00565	0.183	0.00275	0.439
12.93	0.05722	0.187	0.00275	0.428
12.94	-0.00366	0.174	0.00259	0.429
12.95	0.01724	0.204	0.00259	0.437
12.96	0.03372	0.189	0.00273	0.43
12.97	0.04349	0.198	0.00275	0.414
12.98	-0.00351	0.167	0.00261	0.437
12.99	0.00778	0.22	0.00275	0.417
13	0.0145	0.228	0.00276	0.434
13.01	-0.03601	0.226	0.00273	0.43
13.02	0.03281	0.181	0.00272	0.433
13.03	0.02411	0.181	0.00262	0.428
13.04	-0.04379	0.182	0.00261	0.436
13.05	0.01175	0.175	0.00259	0.429
13.06	0.01984	0.196	0.00246	0.423
13.07	0.01251	0.181	0.00258	0.429
13.08	0.04089	0.212	0.00273	0.419
13.09	-0.01434	0.215	0.00288	0.429
13.1	0.02411	0.19	0.00276	0.433
13.11	0.00092	0.182	0.0029	0.434
13.12	0.00214	0.189	0.00288	0.437
13.13	0.00305	0.182	0.00247	0.428
13.14	0.01511	0.181	0.00261	0.434
13.15	0.03006	0.167	0.00276	0.434
13.16	0.02213	0.228	0.00261	0.425
13.17	0.04425	0.189	0.00261	0.434
13.18	-0.01022	0.175	0.00273	0.423
13.19	-0.00992	0.207	0.00273	0.423
13.2	-0.00214	0.248	0.00258	0.445
13.21	-0.02899	0.196	0.00273	0.429
13.22	-0.01938	0.196	0.00273	0.435
13.23	0.00244	0.166	0.00273	0.434
13.24	0.00534	0.166	0.00259	0.445
13.25	-0.009	0.182	0.00273	0.434
13.26	0.02502	0.182	0.00288	0.418
13.27	-0.0322	0.197	0.00259	0.429
13.28	-0.00214	0.174	0.00275	0.437
13.29	0.01114	0.198	0.00275	0.428
13.3	0.05569	0.189	0.00259	0.423
13.31	-0.06119	0.174	0.00276	0.435
13.32	0.04547	0.174	0.00288	0.428
13.33	0.03464	0.19	0.00259	0.429
13.34	-0.02914	0.174	0.00272	0.429
13.35	0.03571	0.204	0.00273	0.424
13.36	0.00961	0.197	0.00272	0.433
13.37	0.0528	0.203	0.00275	0.446
13.38	-0.01526	0.197	0.00261	0.439
13.39	0.03464	0.196	0.00259	0.43
13.4	0.00351	0.196	0.00273	0.424
13.41	0.01999	0.175	0.00287	0.433
13.42	0.05814	0.19	0.00288	0.409
13.43	0.02106	0.189	0.00259	0.427
13.44	-0.01541	0.196	0.00275	0.4
13.45	0.01694	0.175	0.00259	0.429
13.46	-0.01373	0.167	0.00273	0.434
13.47	0.04349	0.174	0.00273	0.435
13.48	-0.01663	0.189	0.00247	0.436
13.49	0.0235	0.192	0.00259	0.418
13.5	0.00778	0.167	0.00259	0.423
13.51	-0.00504	0.166	0.00261	0.43
13.52	0.00992	0.166	0.00259	0.43
13.53	0.00214	0.189	0.00273	0.439
13.54	0.00748	0.159	0.00262	0.43
13.55	-0.01648	0.211	0.00262	0.429
13.56	-0.02335	0.183	0.00273	0.43
13.57	-0.00793	0.206	0.00259	0.43
13.58	0.01389	0.167	0.00275	0.424
13.59	-0.00565	0.166	0.00261	0.435
13.6	-0.01312	0.189	0.00273	0.428
13.61	0.02167	0.183	0.00273	0.433
13.62	0.00885	0.182	0.00275	0.433
13.63	0.0264	0.19	0.00276	0.428
13.64	-0.03098	0.197	0.00273	0.434
13.65	-0.00015	0.189	0.00261	0.42
13.66	-0.04196	0.197	0.00258	0.434
13.67	0.00092	0.175	0.00275	0.429
13.68	0.06836	0.196	0.00276	0.415
13.69	0.0032	0.181	0.00261	0.435
13.7	0.09064	0.148	0.00273	0.418
13.71	0.01038	0.22	0.00275	0.424
13.72	-0.00488	0.174	0.00287	0.424
13.73	0.0412	0.174	0.00273	0.421
13.74	-0.03662	0.18	0.00275	0.445
13.75	0.01556	0.182	0.00273	0.434
13.76	-0.03433	0.182	0.00261	0.429
13.77	0.06409	0.189	0.00259	0.43
13.78	0.0119	0.205	0.00261	0.43
13.79	0.01877	0.197	0.00287	0.424
13.8	-0.00153	0.069	0.00288	0.433
13.81	-0.02625	0.189	0.00259	0.429
13.82	0.04242	0.159	0.00261	0.428
13.83	0.047	0.183	0.00273	0.428
13.84	0.01663	0.168	0.00273	0.427
13.85	0.00916	0.226	0.00246	0.436
13.86	-0.00351	0.205	0.00275	0.452
13.87	-0.04639	0.204	0.00273	0.434
13.88	0.02441	0.16	0.00261	0.433
13.89	0.02136	0.181	0.00246	0.434
13.9	0.02289	0.181	0.00275	0.426
13.91	0.04257	0.19	0.00262	0.428
13.92	0.07126	0.195	0.00261	0.423
13.93	-0.03845	0.183	0.00244	0.429
13.94	-0.02731	0.189	0.00275	0.43
13.95	0.01572	0.228	0.00258	0.43
13.96	-0.01663	0.202	0.00273	0.43
13.97	-0.05234	0.196	0.00275	0.45
13.98	-0.02869	0.189	0.00247	0.435
13.99	-0.04654	0.182	0.00259	0.408
14	0.02274	0.198	0.00275	0.44
14.01	0.02686	0.182	0.00275	0.433
14.02	-0.00595	0.205	0.00273	0.492
14.03	0.01862	0.165	0.00259	0.429
14.04	-0.03235	0.182	0.00259	0.439
14.05	0.00412	0.179	0.00246	0.435
14.06	-0.01129	0.181	0.00278	0.423
14.07	-0.00473	0.211	0.00259	0.435
14.08	0.03296	0.188	0.00273	0.423
14.09	0.01694	0.182	0.00258	0.428
14.1	-0.01343	0.204	0.00262	0.363
14.11	-0.05096	0.174	0.00273	0.429
14.12	0.05188	0.19	0.00275	0.424
14.13	-0.0415	0.159	0.00301	0.429
14.14	-0.01556	0.176	0.00275	0.43
14.15	0.02762	0.182	0.00246	0.424
14.16	-0.02869	0.159	0.00273	0.422
14.17	0.01572	0.181	0.00272	0.434
14.18	0.00229	0.196	0.00261	0.426
14.19	-0.00626	0.16	0.00273	0.43
14.2	0.02533	0.198	0.00261	0.438
14.21	-0.02914	0.194	0.00249	0.431
14.22	-0.02075	0.159	0.00287	0.43
14.23	0.01892	0.226	0.00272	0.435
14.24	0.01526	0.181	0.00259	0.429
14.25	0.00183	0.144	0.00273	0.434
14.26	0.01602	0.183	0.00261	0.434
14.27	-0.00519	0.196	0.00273	0.439
14.28	-0.03815	0.195	0.00273	0.425
14.29	0.00748	0.204	0.00275	0.431
14.3	-0.02823	0.166	0.00273	0.423
14.31	0.00336	0.221	0.00258	0.433
14.32	0.02136	0.198	0.00273	0.423
14.33	0.01343	0.174	0.00261	0.434
14.34	-0.02975	0.197	0.00273	0.425
14.35	0.01709	0.205	0.00273	0.433
14.36	0.05493	0.206	0.00275	0.423
14.37	-0.00961	0.054	0.00261	0.43
14.38	-0.00626	0.205	0.00275	0.424
14.39	-0.02182	0.212	0.00287	0.429
14.4	0.00137	0.19	0.00276	0.431
14.41	0.0058	0.161	0.00261	0.44
14.42	-0.0116	0.213	0.00262	0.43
14.43	0.02197	0.204	0.00276	0.437
14.44	-0.0296	0.204	0.00273	0.432
14.45	-0.0325	0.151	0.00259	0.424
14.46	-0.00076	0.159	0.00258	0.434
14.47	-0.03891	0.174	0.00261	0.43
14.48	0.02869	0.204	0.00259	0.424
14.49	-0.00732	0.175	0.00288	0.428
14.5	0.01953	0.205	0.00247	0.42
14.51	0.03586	0.183	0.00262	0.43
14.52	0.02838	0.182	0.00287	0.428
14.53	-0.00092	0.182	0.00273	0.43
14.54	-0.01724	0.174	0.00273	0.441
14.55	-0.03555	0.174	0.00287	0.429
14.56	-0.02884	0.191	0.00275	0.435
14.57	0.04333	0.191	0.00259	0.434
14.58	0.08194	0.175	0.00259	0.43
14.59	-0.02945	0.288	0.00276	0.419
14.6	0.06058	0.213	0.00275	0.435
14.61	-0.06226	0.151	0.00275	0.423
14.62	-0.0087	0.193	0.00261	0.428
14.63	-0.01083	0.183	0.00273	0.427
14.64	-0.02502	0.181	0.00272	0.451
14.65	0.02899	0.185	0.00288	0.423
14.66	-0.03799	0.166	0.00276	0.434
14.67	-0.009	0.183	0.00262	0.429
14.68	0.00992	0.212	0.00275	0.424
14.69	-0.08102	0.181	0.00273	0.411
14.7	-0.01755	0.183	0.00275	0.428
14.71	0.00397	0.151	0.00288	0.446
14.72	0.01846	0.182	0.00273	0.429
14.73	0.00031	0.211	0.00262	0.428
14.74	0.00763	0.183	0.00261	0.498
14.75	0.01007	0.166	0.00273	0.431
14.76	0.0174	0.151	0.00276	0.431
14.77	-0.01984	0.144	0.00275	0.423
14.78	0.0206	0.191	0.00275	0.43
14.79	-0.02609	0.19	0.0029	0.434
14.8	0.04166	0.176	0.00276	0.435
14.81	-0.02045	0.198	0.00259	0.423
14.82	-0.0296	0.196	0.00288	0.483
14.83	-0.02228	0.183	0.00247	0.417
14.84	-0.01328	0.122	0.00259	0.439
14.85	0.00763	0.172	0.00261	0.408
14.86	-0.01953	0.189	0.00273	0.435
14.87	0.01129	0.197	0.00261	0.465
14.88	-0.01633	0.181	0.00259	0.439
14.89	-0.0032	0.197	0.00275	0.429
14.9	0.02518	0.213	0.00273	0.367
14.91	0.03036	0.205	0.00275	0.429
14.92	-0.009	0.182	0.00273	0.424
14.93	-0.03922	0.204	0.00273	0.429
14.94	0.04593	0.167	0.00261	0.429
14.95	0.00244	0.197	0.00285	0.429
14.96	-0.06409	0.18	0.00262	0.434
14.97	0.03128	0.167	0.00273	0.429
14.98	0.03204	0.176	0.00273	0.424
14.99	-0.00595	0.189	0.00246	0.43
15	0.00107	0.168	0.00259	0.435
15.01	-0.00137	0.198	0.00273	0.43
15.02	-0.01663	0.196	0.00259	0.425
15.03	0.0119	0.197	0.00261	0.43
15.04	0.0061	0.218	0.00259	0.434
15.05	0.05219	0.173	0.00261	0.43
15.06	-0.04715	0.183	0.00261	0.429
15.07	0.01572	0.189	0.00288	0.423
15.08	-0.0531	0.197	0.00288	0.434
15.09	-0.04028	0.181	0.00276	0.432
15.1	0.03403	0.183	0.00259	0.434
15.11	-0.00595	0.167	0.00275	0.439
15.12	-0.01984	0.167	0.00278	0.423
15.13	0.05478	0.174	0.00301	0.429
15.14	-0.03922	0.159	0.00272	0.418
15.15	-0.0032	0.16	0.00259	0.428
15.16	-0.03845	0.166	0.00261	0.439
15.17	0.00641	0.406	0.00275	0.429
15.18	0.00565	0.211	0.00262	0.43
15.19	0.00137	0.211	0.00273	0.462
15.2	0.02411	0.182	0.00288	0.417
15.21	-0.00061	0.182	0.00273	0.439
15.22	0.0325	0.204	0.00261	0.445
15.23	0.00443	0.183	0.00288	0.423
15.24	0.02625	0.197	0.00275	0.434
15.25	0.06104	0.152	0.00273	0.422
15.26	0.0235	0.175	0.00273	0.431
15.27	-0.01648	0.199	0.00275	0.446
15.28	-0.01297	0.22	0.00273	0.434
15.29	0.0264	0.212	0.00262	0.429
15.3	0.05402	0.19	0.00259	0.438
15.31	-0.01938	0.182	0.00273	0.422
15.32	0.04654	0.181	0.00275	0.431
15.33	0.02518	0.19	0.00273	0.429
15.34	-0.03723	0.176	0.00275	0.43
15.35	0.01877	0.228	0.00262	0.429
15.36	0.03922	0.137	0.00275	0.423
15.37	0.02838	0.174	0.00273	0.436
15.38	0.01663	0.205	0.00275	0.428
15.39	0.01846	0.205	0.00273	0.429
15.4	0.03098	0.146	0.00275	0.423
15.41	-0.00763	0.204	0.00261	0.43
15.42	-0.03601	0.174	0.00273	0.435
15.43	0.05524	0.19	0.00246	0.439
15.44	-0.00107	0.189	0.00288	0.435
15.45	0.04868	0.219	0.00259	0.436
15.46	-0.01465	0.183	0.00288	0.429
15.47	0.03418	0.189	0.00288	0.433
15.48	0.00443	0.204	0.00272	0.434
15.49	0.00366	0.204	0.00275	0.423
15.5	-0.00671	0.213	0.00264	0.434
15.51	0.00854	0.144	0.00275	0.423
15.52	-0.02914	0.198	0.00259	0.429
15.53	0.00534	0.197	0.00273	0.429
15.54	-0.02151	0.204	0.00275	0.424
15.55	0.01053	0.219	0.00275	0.423
15.56	-0.00977	0.123	0.00262	0.434
15.57	-0.01846	0.196	0.00261	0.428
15.58	-0.01953	0.188	0.00275	0.439
15.59	0.00809	0.182	0.00261	0.429
15.6	-0.01434	0.181	0.00276	0.43
15.61	-0.04257	0.174	0.00258	0.427
15.62	-0.04272	0.189	0.00288	0.417
15.63	0.00397	0.183	0.00258	0.436
15.64	-0.02335	0.183	0.00275	0.434
15.65	0.05951	0.182	0.00273	0.43
15.66	0.03067	0.168	0.00288	0.435
15.67	0.04288	0.205	0.0029	0.427
15.68	0.01678	0.181	0.00287	0.435
15.69	0.00275	0.19	0.00261	0.418
15.7	-0.01526	0.213	0.00273	0.435
15.71	-0.06775	0.226	0.00287	0.423
15.72	0.06042	0.166	0.00288	0.423
15.73	0.05432	0.193	0.00275	0.452
15.74	-0.01831	0.181	0.00288	0.43
15.75	0.05035	0.182	0.00275	0.414
15.76	-0.03174	0.159	0.00275	0.423
15.77	-0.02274	0.183	0.0029	0.429
15.78	0.01404	0.182	0.00275	0.435
15.79	0.00168	0.181	0.00273	0.423
15.8	0.01419	0.189	0.00259	0.431
15.81	0.02441	0.167	0.00261	0.418
15.82	0.00183	0.181	0.00275	0.439
15.83	-0.04135	0.181	0.00276	0.439
15.84	-0.0267	0.169	0.00275	0.428
15.85	0.02106	0.204	0.00273	0.43
15.86	-0.02945	0.159	0.00261	0.429
15.87	-0.00397	0.189	0.00273	0.435
15.88	-0.01495	0.341	0.00273	0.424
15.89	-0.0322	0.163	0.00273	0.439
15.9	0.06454	0.213	0.00273	0.428
15.91	0.00977	0.212	0.00259	0.43
15.92	0.01572	0.196	0.00276	0.435
15.93	-0.0238	0.189	0.00259	0.44
15.94	0.00824	0.188	0.00275	0.435
15.95	0.04562	0.166	0.00275	0.423
15.96	-0.04059	0.198	0.00273	0.435
15.97	0.01511	0.194	0.00276	0.44
15.98	-0.01053	0.182	0.00275	0.428
15.99	0.05219	0.189	0.00275	0.419
16	0.0148	0.188	0.00259	0.434
16.01	0.01694	0.197	0.00275	0.423
16.02	0.02899	0.196	0.00273	0.435
16.03	0.01923	0.189	0.00275	0.431
16.04	-0.00916	0.212	0.00278	0.446
16.05	-0.03754	0.189	0.00262	0.429
16.06	0.0116	0.205	0.00261	0.428
16.07	-0.02686	0.191	0.00261	0.429
16.08	0.03647	0.189	0.00259	0.429
16.09	-0.01419	0.159	0.00261	0.436
16.1	0.02228	0.196	0.00275	0.433
16.11	-0.01007	0.221	0.00275	0.43
16.12	0.0148	0.182	0.00275	0.43
16.13	-0.01587	0.175	0.00275	0.439
16.14	0.01526	0.203	0.00261	0.424
16.15	-0.00671	0.197	0.00275	0.433
16.16	0.01617	0.19	0.00275	0.435
16.17	0.01755	0.203	0.00288	0.424
16.18	0.00519	0.19	0.00273	0.424
16.19	-0.02014	0.189	0.00261	0.434
16.2	-0.02487	0.18	0.00261	0.431
16.21	0.03357	0.173	0.00258	0.427
16.22	0.03113	0.191	0.00273	0.423
16.23	-0.02502	0.152	0.00275	0.428
16.24	-0.01358	0.212	0.00261	0.428
16.25	0.00885	0.197	0.00273	0.428
16.26	0.00931	0.19	0.00261	0.392
16.27	0.01709	0.212	0.0027	0.429
16.28	0.00168	0.129	0.00244	0.43
16.29	0.06454	0.183	0.00259	0.436
16.3	0.05341	0.181	0.0029	0.439
16.31	0.02701	0.174	0.0029	0.443
16.32	0.0029	0.19	0.00287	0.429
16.33	0.01389	0.19	0.00259	0.423
16.34	0.00885	0.196	0.00275	0.423
16.35	0.0351	0.204	0.00275	0.436
16.36	0.02258	0.211	0.00272	0.433
16.37	0.01587	0.189	0.00262	0.423
16.38	0.03265	0.204	0.00259	0.435
16.39	-0.04364	0.174	0.00259	0.424
16.4	0.00961	0.196	0.00261	0.423
16.41	-0.05005	0.183	0.00288	0.435
16.42	0.01022	0.191	0.0029	0.434
16.43	-0.01205	0.182	0.00273	0.42
16.44	-0.03311	0.192	0.00287	0.411
16.45	0.05478	0.189	0.00273	0.423
16.46	-0.01938	0.219	0.00275	0.434
16.47	-0.00977	0.196	0.00262	0.435
16.48	0.00977	0.196	0.00275	0.429
16.49	-0.07141	0.173	0.00288	0.422
16.5	-0.0061	0.197	0.00287	0.451
16.51	0.00137	0.191	0.00259	0.424
16.52	0.00809	0.206	0.00275	0.43
16.53	0.04089	0.213	0.00276	0.441
16.54	-0.07431	0.19	0.00275	0.428
16.55	0.00259	0.218	0.00261	0.434
16.56	0.00519	0.219	0.00259	0.435
16.57	-0.0296	0.175	0.00288	0.432
16.58	0.03311	0.205	0.00261	0.433
16.59	0.05157	0.182	0.00273	0.44
16.6	-0.0238	0.203	0.00259	0.43
16.61	0.01038	0.19	0.00288	0.436
16.62	0.04303	0.182	0.00275	0.428
16.63	0.00641	0.211	0.00273	0.429
16.64	-0.05676	0.174	0.00287	0.427
16.65	-0.02808	0.187	0.00275	0.428
16.66	-0.02029	0.159	0.00261	0.419
16.67	0.01144	0.272	0.00275	0.429
16.68	0.00275	0.183	0.0029	0.398
16.69	0.00122	0.189	0.00261	0.429
16.7	-0.00336	0.204	0.00247	0.428
16.71	0.01389	0.177	0.00259	0.429
16.72	0.03052	0.205	0.00259	0.418
16.73	0.00473	0.182	0.00275	0.478
16.74	0.01831	0.272	0.00301	0.433
16.75	-0.02487	0.219	0.00275	0.423
16.76	0.01328	0.19	0.00272	0.418
16.77	0.02365	0.188	0.00259	0.425
16.78	-0.01846	0.204	0.00262	0.435
16.79	0.00992	0.197	0.00276	0.434
16.8	0.04044	0.187	0.00275	0.431
16.81	0.00183	0.19	0.00261	0.43
16.82	0.04852	0.181	0.00259	0.429
16.83	0.03159	0.183	0.00261	0.438
16.84	-0.00061	0.212	0.00275	0.429
16.85	0.06516	0.221	0.00285	0.441
16.86	-0.00809	0.176	0.00275	0.439
16.87	0.0119	0.182	0.00273	0.417
16.88	-0.01266	0.204	0.00249	0.435
16.89	0.02686	0.183	0.00273	0.428
16.9	0.01053	0.196	0.00288	0.436
16.91	-0.03281	0.202	0.00302	0.429
16.92	0.10071	0.174	0.00275	0.392
16.93	-0.01846	0.182	0.00275	0.423
16.94	-0.00015	0.211	0.00275	0.427
16.95	0.00595	0.19	0.00261	0.413
16.96	-0.01007	0.173	0.00273	0.425
16.97	-0.01968	0.189	0.00259	0.429
16.98	0.03098	0.198	0.00258	0.429
16.99	0.00061	0.223	0.00259	0.435
17	0.02777	0.197	0.00288	0.423
17.01	-0.03448	0.187	0.00273	0.436
17.02	-0.02075	0.205	0.00288	0.445
17.03	-0.00015	0.196	0.00259	0.43
17.04	-0.0174	0.166	0.00262	0.43
17.05	-0.01175	0.168	0.00259	0.419
17.06	-0.01022	0.189	0.00247	0.428
17.07	0.01923	0.167	0.00275	0.43
17.08	-0.02701	0.182	0.00261	0.43
17.09	-0.01602	0.181	0.00258	0.434
17.1	0.0032	0.176	0.00258	0.439
17.11	0.01114	0.174	0.00273	0.417
17.12	0.03891	0.182	0.00273	0.429
17.13	-0.02075	0.19	0.00258	0.428
17.14	-0.01358	0.204	0.00275	0.445
17.15	-0.02991	0.166	0.00262	0.433
17.16	-0.03601	0.174	0.00262	0.43
17.17	-0.01175	0.198	0.00275	0.42
17.18	0.00839	0.159	0.00273	0.442
17.19	0.04074	0.204	0.00275	0.428
17.2	-0.03693	0.175	0.00258	0.435
17.21	0.00626	0.188	0.00275	0.433
17.22	-0.01236	0.189	0.00288	0.43
17.23	-0.01602	0.197	0.00287	0.429
17.24	0.02563	0.166	0.00261	0.428
17.25	-0.03113	0.189	0.00259	0.465
17.26	-0.03342	0.205	0.00261	0.423
17.27	0.02777	0.213	0.00291	0.429
17.28	0.04242	0.241	0.00275	0.434
17.29	0.01755	0.211	0.00273	0.438
17.3	-0.02151	0.189	0.00261	0.434
17.31	0.01572	0.198	0.00246	0.43
17.32	0.00229	0.175	0.00273	0.429
17.33	0.01938	0.174	0.00276	0.433
17.34	-0.03113	0.181	0.00275	0.42
17.35	-0.03998	0.172	0.00276	0.423
17.36	-0.04562	0.203	0.00246	0.423
17.37	-0.0293	0.196	0.00261	0.433
17.38	-0.05249	0.204	0.00276	0.428
17.39	-0.03357	0.181	0.00276	0.429
17.4	0.04593	0.19	0.00273	0.418
17.41	-0.00259	0.191	0.00273	0.438
17.42	0.02106	0.173	0.00273	0.392
17.43	0.07706	0.189	0.00287	0.438
17.44	0.02411	0.206	0.00275	0.434
17.45	-0.0119	0.183	0.00258	0.431
17.46	-0.03265	0.189	0.00272	0.438
17.47	-0.0145	0.197	0.00273	0.434
17.48	0.06195	0.189	0.00275	0.422
17.49	-0.01312	0.204	0.00273	0.431
17.5	0.00946	0.189	0.00261	0.423
17.51	-0.0177	0.196	0.00272	0.424
17.52	-0.01709	0.189	0.00275	0.424
17.53	0.03052	0.2	0.0029	0.483
17.54	0.02441	0.205	0.00262	0.404
17.55	0.02869	0.181	0.00259	0.433
17.56	-0.03693	0.19	0.00261	0.434
17.57	0.03418	0.182	0.00261	0.423
17.58	-0.01328	0.235	0.00259	0.429
17.59	0.01114	0.211	0.00273	0.439
17.6	0.01022	0.205	0.00272	0.435
17.61	-0.0148	0.221	0.00261	0.397
17.62	0.02441	0.203	0.00272	0.418
17.63	0.02472	0.189	0.00261	0.423
17.64	-0.03494	0.369	0.00261	0.434
17.65	-0.0322	0.203	0.00273	0.423
17.66	-0.00809	0.196	0.00273	0.443
17.67	0.02502	0.198	0.00275	0.426
17.68	0.05234	0.187	0.00273	0.443
17.69	0.0325	0.191	0.00275	0.392
17.7	-0.01129	0.188	0.00259	0.429
17.71	-0.06165	0.189	0.00273	0.429
17.72	0.01678	0.204	0.00275	0.428
17.73	0.02625	0.191	0.00275	0.435
17.74	-0.10727	0.175	0.00275	0.422
17.75	-0.00504	0.167	0.00275	0.435
17.76	0.03067	0.182	0.00261	0.435
17.77	0.02762	0.188	0.00261	0.43
17.78	-0.02914	0.204	0.00261	0.435
17.79	0.02426	0.203	0.00261	0.429
17.8	0.02945	0.189	0.00259	0.436
17.81	0.00458	0.159	0.00273	0.429
17.82	-0.00427	0.22	0.00259	0.428
17.83	0.0293	0.183	0.00259	0.423
17.84	0.06577	0.181	0.00273	0.434
17.85	0.00275	0.183	0.00273	0.428
17.86	0.01358	0.174	0.00275	0.432
17.87	0.02121	0.196	0.00261	0.437
17.88	-0.00122	0.206	0.00288	0.436
17.89	-0.00961	0.189	0.00275	0.43
17.9	0.05936	0.211	0.00276	0.425
17.91	-0.01801	0.204	0.00262	0.433
17.92	0.00702	0.196	0.00275	0.431
17.93	0.04349	0.176	0.00288	0.429
17.94	-0.03464	0.191	0.00273	0.423
17.95	0.01678	0.153	0.00288	0.423
17.96	-0.02686	0.22	0.00276	0.43
17.97	0.00961	0.173	0.00273	0.424
17.98	0.0119	0.204	0.00272	0.43
17.99	0.07172	0.183	0.00272	0.429
18	0.01862	0.196	0.00273	0.435
18.01	0.01053	0.189	0.00261	0.423
18.02	0.01572	0.191	0.00276	0.435
18.03	-0.05463	0.19	0.00302	0.418
18.04	-0.04364	0.189	0.00259	0.423
18.05	0.00275	0.196	0.00261	0.434
18.06	-0.02686	0.234	0.00261	0.429
18.07	0.03494	0.189	0.00275	0.427
18.08	0.06866	0.182	0.00273	0.438
18.09	-0.00854	0.189	0.00275	0.423
18.1	-0.00549	0.189	0.00261	0.43
18.11	0.00793	0.182	0.00259	0.429
18.12	0.00626	0.175	0.00275	0.428
18.13	0.02197	0.189	0.00275	0.423
18.14	0.00351	0.189	0.00259	0.431
18.15	0.04135	0.196	0.00259	0.428
18.16	-0.0032	0.221	0.00261	0.439
18.17	-0.00732	0.173	0.00275	0.423
18.18	0.02563	0.175	0.00273	0.427
18.19	0.01999	0.204	0.00275	0.429
18.2	0.0415	0.196	0.00273	0.43
18.21	0.00153	0.181	0.00273	0.441
18.22	-0.03174	0.182	0.00262	0.436
18.23	0.03067	0.212	0.00258	0.429
18.24	0.02563	0.182	0.00273	0.429
18.25	0.0032	0.168	0.00259	0.43
18.26	0.00977	0.206	0.00275	0.43
18.27	-0.01129	0.182	0.00276	0.409
18.28	0.04028	0.196	0.00288	0.429
18.29	-0.01816	0.197	0.00275	0.434
18.3	-0.02014	0.182	0.00275	0.446
18.31	0.0209	0.175	0.00259	0.429
18.32	-0.03586	0.196	0.00261	0.424
18.33	0.03891	0.198	0.00275	0.418
18.34	-0.04425	0.198	0.00275	0.429
18.35	0.01419	0.18	0.00273	0.431
18.36	-0.00351	0.189	0.00261	0.418
18.37	-0.00839	0.181	0.00273	0.425
18.38	0.0119	0.188	0.00246	0.406
18.39	0.01114	0.167	0.00288	0.435
18.4	0.01038	0.257	0.00262	0.424
18.41	-0.02502	0.174	0.00288	0.428
18.42	0.0322	0.189	0.00276	0.429
18.43	0.01053	0.04	0.00261	0.433
18.44	-0.03708	0.175	0.00275	0.425
18.45	0.00488	0.197	0.00287	0.408
18.46	0.01892	0.211	0.00261	0.424
18.47	0.00946	0.189	0.00275	0.429
18.48	-0.02441	0.204	0.00275	0.427
18.49	-0.02563	0.196	0.00275	0.428
18.5	-0.03448	0.176	0.00287	0.416
18.51	-0.02151	0.183	0.00261	0.433
18.52	0.01328	0.212	0.00261	0.434
18.53	0.0235	0.19	0.00261	0.434
18.54	-0.00504	0.196	0.00259	0.435
18.55	0.03296	0.173	0.00261	0.435
18.56	-0.0235	0.173	0.00275	0.446
18.57	-0.03021	0.182	0.00259	0.431
18.58	0.02655	0.174	0.00259	0.418
18.59	-0.00778	0.168	0.00273	0.418
18.6	0.02884	0.215	0.00273	0.434
18.61	0.03128	0.195	0.00262	0.425
18.62	-0.04959	0.092	0.00287	0.438
18.63	0.01923	0.219	0.00275	0.424
18.64	-0.00656	0.211	0.00273	0.43
18.65	0.01114	0.198	0.00273	0.43
18.66	-0.00702	0.183	0.00276	0.434
18.67	0.00778	0.168	0.00261	0.424
18.68	-0.01938	0.199	0.00275	0.429
18.69	-0.02853	0.197	0.00259	0.481
18.7	0.04303	0.159	0.00275	0.43
18.71	0.04837	0.19	0.00276	0.429
18.72	0.02457	0.196	0.00273	0.434
18.73	0.03326	0.19	0.00249	0.435
18.74	0.0383	0.196	0.00276	0.366
18.75	0.00839	0.19	0.00259	0.439
18.76	-0.03571	0.167	0.00261	0.429
18.77	-0.00961	0.176	0.00273	0.432
18.78	0.01022	0.174	0.00287	0.424
18.79	-0.02884	0.189	0.00259	0.413
18.8	0.00732	0.158	0.00259	0.434
18.81	0.01877	0.205	0.00261	0.431
18.82	0.00473	0.198	0.00259	0.43
18.83	0.00961	0.182	0.00275	0.43
18.84	0.04257	0.191	0.00275	0.429
18.85	-0.01556	0.153	0.00259	0.444
18.86	0.00824	0.196	0.00275	0.423
18.87	0.0116	0.182	0.00273	0.436
18.88	-0.00061	0.407	0.00275	0.43
18.89	-0.00183	0.203	0.00273	0.434
18.9	0.00443	0.203	0.00288	0.429
18.91	0.05463	0.197	0.00275	0.412
18.92	-0.01907	0.236	0.00276	0.44
18.93	0.00412	0.166	0.00261	0.43
18.94	-0.02701	0.189	0.00275	0.429
18.95	-0.00671	0.18	0.00259	0.434
18.96	-0.00458	0.361	0.00273	0.434
18.97	0.0032	0.196	0.00273	0.449
18.98	0.02457	0.181	0.00275	0.432
18.99	-0.02106	0.204	0.00275	0.429
19	0.00793	0.153	0.00276	0.43
19.01	-0.01572	0.167	0.00275	0.423
19.02	0.01511	0.182	0.00261	0.434
19.03	-0.01343	0.204	0.00275	0.423
19.04	0.02411	0.176	0.00275	0.435
19.05	-0.01129	0.167	0.00273	0.435
19.06	0.01465	0.204	0.00261	0.434
19.07	-0.06775	0.189	0.00273	0.434
19.08	0.03906	0.19	0.00275	0.375
19.09	0.04852	0.205	0.00275	0.434
19.1	0.03876	0.183	0.00261	0.401
19.11	-0.0386	0.153	0.00259	0.43
19.12	0.04425	0.182	0.00273	0.438
19.13	0.0177	0.197	0.00276	0.435
19.14	-0.00381	0.16	0.00261	0.43
19.15	0.01495	0.175	0.00261	0.434
19.16	0.0174	0.207	0.00275	0.426
19.17	0.0174	0.196	0.00259	0.43
19.18	0.00458	0.188	0.00262	0.434
19.19	-0.00443	0.21	0.00261	0.415
19.2	0.03998	0.196	0.00275	0.43
19.21	0.03494	0.181	0.00259	0.423
19.22	-0.02731	0.181	0.00261	0.434
19.23	-0.00565	0.182	0.00261	0.429
19.24	0.04593	0.19	0.00259	0.44
19.25	0.02747	0.159	0.00276	0.433
19.26	-0.03189	0.198	0.00287	0.447
19.27	-0.00977	0.226	0.00259	0.428
19.28	0.02197	0.197	0.00261	0.424
19.29	0.00763	0.161	0.00259	0.429
19.3	0.03983	0.183	0.00276	0.43
19.31	-0.02396	0.183	0.00262	0.43
19.32	-0.00168	0.204	0.00261	0.429
19.33	0.01968	0.189	0.00261	0.433
19.34	-0.03555	0.203	0.00288	0.43
19.35	-0.01511	0.181	0.00259	0.431
19.36	0.00565	0.182	0.00288	0.434
19.37	0.01266	0.197	0.00288	0.415
19.38	0.02533	0.204	0.00287	0.434
19.39	-0.07492	0.197	0.00261	0.433
19.4	0.01801	0.129	0.00275	0.423
19.41	0.02182	0.211	0.00276	0.428
19.42	0.01358	0.201	0.00261	0.429
19.43	0.01541	0.173	0.00288	0.434
19.44	0.00824	0.204	0.00276	0.439
19.45	0.0293	0.198	0.00261	0.433
19.46	-0.05051	0.198	0.00262	0.424
19.47	0.0589	0.19	0.00247	0.43
19.48	0.03082	0.182	0.00276	0.429
19.49	-0.00092	0.197	0.00258	0.43
19.5	-0.01907	0.189	0.00287	0.424
19.51	0.04074	0.189	0.00259	0.43
19.52	-0.01343	0.204	0.00288	0.423
19.53	0.01144	0.159	0.00273	0.428
19.54	0.01389	0.211	0.00273	0.434
19.55	0.04639	0.175	0.00261	0.417
19.56	0.01465	0.194	0.00261	0.422
19.57	0.00427	0.182	0.00287	0.434
19.58	-0.00702	0.182	0.00259	0.428
19.59	0.0029	0.166	0.00273	0.435
19.6	0.01526	0.182	0.00259	0.431
19.61	-0.00092	0.16	0.00275	0.428
19.62	-0.0531	0.204	0.00275	0.435
19.63	0.05554	0.183	0.00273	0.435
19.64	-0.00992	0.198	0.00273	0.446
19.65	-0.01678	0.205	0.00287	0.432
19.66	-0.07248	0.181	0.00272	0.428
19.67	-0.00748	0.191	0.00275	0.439
19.68	0.00992	0.159	0.00262	0.423
19.69	0.01831	0.189	0.00259	0.429
19.7	-0.01114	0.196	0.00261	0.418
19.71	0.02045	0.196	0.00273	0.429
19.72	0.02396	0.183	0.00273	0.429
19.73	-0.0174	0.181	0.00276	0.419
19.74	-0.02777	0.18	0.00276	0.428
19.75	0.00702	0.211	0.0029	0.429
19.76	0.02884	0.168	0.00261	0.423
19.77	0.05707	0.189	0.00259	0.433
19.78	-0.01068	0.189	0.00246	0.439
19.79	0.00885	0.235	0.00261	0.435
19.8	0.02609	0.153	0.00261	0.423
19.81	-0.06104	0.189	0.00259	0.419
19.82	-0.02457	0.189	0.00272	0.434
19.83	0.02655	0.204	0.00259	0.424
19.84	0.00366	0.204	0.00275	0.43
19.85	0.04745	0.195	0.00276	0.43
19.86	0.01297	0.168	0.00261	0.43
19.87	-0.04745	0.181	0.00272	0.423
19.88	0.03799	0.196	0.00273	0.442
19.89	-0.00656	0.175	0.00275	0.421
19.9	-0.06302	0.163	0.00275	0.429
19.91	-0.01999	0.168	0.00275	0.429
19.92	-0.00336	0.182	0.00258	0.429
19.93	0.04196	0.159	0.00258	0.426
19.94	-0.00641	0.236	0.00276	0.429
19.95	-0.00183	0.177	0.00275	0.417
19.96	-0.02426	0.107	0.00273	0.434
19.97	0.02151	0.158	0.00276	0.424
19.98	0.0087	0.197	0.00259	0.429
[truncated: 2,502 more rows]

## Sheet: A.2.30
Time	1 EMG	2 Pressure VPS	3 Stimulus VPS	4 Pressure analog
0	-0.0072	0.144	0.0026	0.419
0.01	0.0174	0.183	0.0029	0.437
0.02	0.0468	0.174	0.0028	0.432
0.03	-0.002	0.213	0.0026	0.428
0.04	0.0238	0.197	0.0026	0.433
0.05	-0.0238	0.174	0.0029	0.434
0.06	0.0133	0.189	0.0027	0.43
0.07	-0.0122	0.174	0.0026	0.434
0.08	0.0261	0.198	0.0028	0.419
0.09	0.0009	0.19	0.0026	0.429
0.1	-0.0113	0.211	0.0028	0.417
0.11	-0.0006	0.176	0.0029	0.431
0.12	-0.0023	0.187	0.0029	0.435
0.13	0.0366	0.161	0.0026	0.424
0.14	0.0172	0.175	0.0028	0.423
0.15	0.0038	0.181	0.0027	0.429
0.16	-0.0697	0.189	0.0029	0.435
0.17	-0.0217	0.206	0.0027	0.419
0.18	0.0052	0.205	0.0028	0.434
0.19	-0.0284	0.198	0.0029	0.44
0.2	-0.0272	0.205	0.0027	0.428
0.21	-0.0201	0.213	0.0028	0.43
0.22	-0.0111	0.183	0.0026	0.423
0.23	0.0475	0.161	0.0026	0.43
0.24	0.0006	0.183	0.0028	0.434
0.25	-0.0047	0.197	0.0028	0.43
0.26	-0.0047	0.181	0.0027	0.428
0.27	0.0081	0.16	0.0027	0.428
0.28	0.0176	0.189	0.0027	0.439
0.29	0.0278	0.175	0.0029	0.429
0.3	0.0234	0.243	0.0028	0.414
0.31	-0.0191	0.251	0.0026	0.439
0.32	0.011	0.198	0.003	0.43
0.33	-0.0017	0.22	0.0023	0.435
0.34	0.0214	0.168	0.0029	0.429
0.35	-0.0121	0.183	0.0026	0.424
0.36	0.0243	0.204	0.0028	0.439
0.37	-0.0354	0.166	0.0029	0.436
0.38	0.0436	0.205	0.0025	0.424
0.39	-0.0201	0.189	0.0028	0.429
0.4	0.0246	0.183	0.0028	0.43
0.41	0.0482	0.167	0.0026	0.429
0.42	0.0493	0.197	0.0029	0.436
0.43	-0.0293	0.187	0.0027	0.433
0.44	-0.0223	0.182	0.0028	0.435
0.45	0.0313	0.197	0.0029	0.431
0.46	0.0324	0.233	0.0028	0.433
0.47	0.0278	0.196	0.0028	0.43
0.48	0.0232	0.189	0.0029	0.429
0.49	0.0266	0.19	0.0028	0.434
0.5	0.029	0.213	0.0028	0.428
0.51	0.0301	0.191	0.0027	0.426
0.52	0.0221	0.198	0.0028	0.445
0.53	0.0256	0.204	0.0029	0.425
0.54	0.0133	0.166	0.0027	0.434
0.55	-0.025	0.197	0.0026	0.43
0.56	-0.0345	0.189	0.0028	0.429
0.57	0.0064	0.198	0.0026	0.435
0.58	-0.004	0.181	0.0027	0.441
0.59	-0.0105	0.197	0.0026	0.427
0.6	0.0559	0.191	0.0026	0.423
0.61	0.0385	0.189	0.0026	0.428
0.62	0.0533	0.207	0.0028	0.433
0.63	-0.0098	0.197	0.0028	0.44
0.64	0.036	0.161	0.0029	0.424
0.65	0.0008	0.19	0.0028	0.43
0.66	-0.0122	0.159	0.0026	0.434
0.67	0.0011	0.197	0.0027	0.43
0.68	-0.0264	0.212	0.0029	0.429
0.69	0.0163	0.183	0.0027	0.424
0.7	0.0032	0.181	0.0029	0.434
0.71	-0.0101	0.173	0.0027	0.441
0.72	-0.0218	0.165	0.0026	0.429
0.73	-0.0142	0.19	0.0027	0.423
0.74	-0.002	0.153	0.0028	0.42
0.75	-0.015	0.197	0.0026	0.436
0.76	0.0057	0.368	0.0027	0.429
0.77	-0.0081	0.212	0.0028	0.429
0.78	0.0633	0.196	0.0028	0.428
0.79	-0.024	0.196	0.0026	0.435
0.8	0.0632	0.206	0.0026	0.432
0.81	-0.0166	0.176	0.0026	0.429
0.82	0.0028	0.166	0.0028	0.435
0.83	0.0324	0.189	0.0029	0.434
0.84	-0.0366	0.196	0.0028	0.437
0.85	-0.0002	0.15	0.0027	0.424
0.86	0.0174	0.196	0.0027	0.439
0.87	-0.0641	0.167	0.0028	0.428
0.88	0.0101	0.199	0.0027	0.423
0.89	0.0113	0.182	0.0028	0.434
0.9	0.0334	0.198	0.0028	0.461
0.91	0.0243	0.189	0.0026	0.432
0.92	-0.0168	0.182	0.0028	0.424
0.93	0.0049	0.204	0.0025	0.392
0.94	0.0319	0.175	0.0026	0.423
0.95	-0.0143	0.191	0.0028	0.43
0.96	0.0182	0.242	0.0026	0.429
0.97	0.0102	0.196	0.0027	0.429
0.98	0.018	0.181	0.0028	0.43
0.99	0.0488	0.182	0.0028	0.429
1	-0.0162	0.189	0.0026	0.438
1.01	-0.0328	0.188	0.0026	0.429
1.02	0.0137	0.176	0.0026	0.423
1.03	0.0038	0.206	0.0027	0.433
1.04	-0.0333	0.181	0.0028	0.441
1.05	0	0.221	0.0029	0.435
1.06	0.0374	0.173	0.0028	0.424
1.07	-0.0501	0.182	0.0026	0.428
1.08	-0.0021	0.191	0.0027	0.428
1.09	-0.0017	0.204	0.0027	0.423
1.1	-0.0317	0.19	0.0026	0.434
1.11	-0.024	0.181	0.0028	0.429
1.12	-0.0139	0.197	0.0026	0.427
1.13	0.0174	0.203	0.0026	0.43
1.14	0.0031	0.19	0.0026	0.423
1.15	0.0224	0.204	0.0028	0.432
1.16	0.0299	0.204	0.0028	0.439
1.17	0.0198	0.167	0.0029	0.429
1.18	0.0291	0.173	0.0026	0.427
1.19	0.014	0.19	0.0026	0.434
1.2	0.0183	0.422	0.0026	0.423
1.21	0.0333	0.191	0.0028	0.427
1.22	0.0395	0.182	0.0027	0.428
1.23	0.0568	0.206	0.0026	0.434
1.24	0.0295	0.182	0.0026	0.395
1.25	-0.0047	0.168	0.0026	0.434
1.26	-0.016	0.213	0.0027	0.434
1.27	-0.0205	0.183	0.0028	0.423
1.28	0.0046	0.189	0.0027	0.434
1.29	-0.0302	0.204	0.0027	0.423
1.3	-0.0417	0.204	0.0027	0.43
1.31	0.072	0.16	0.0027	0.417
1.32	-0.0768	0.174	0.0028	0.43
1.33	-0.0201	0.166	0.0028	0.423
1.34	0.0038	0.204	0.0027	0.435
1.35	-0.0403	0.196	0.0028	0.436
1.36	0.0523	0.182	0.0026	0.43
1.37	-0.0441	0.182	0.0028	0.449
1.38	0.0241	0.219	0.0026	0.423
1.39	-0.0208	0.199	0.0028	0.434
1.4	0.0211	0.196	0.0027	0.429
1.41	0.0363	0.183	0.0028	0.438
1.42	-0.0291	0.181	0.0026	0.423
1.43	0.043	0.251	0.0029	0.436
1.44	-0.0295	0.196	0.0028	0.429
1.45	0.0232	0.167	0.0027	0.43
1.46	-0.0238	0.159	0.0028	0.429
1.47	-0.0427	0.167	0.0028	0.434
1.48	-0.0108	0.181	0.0028	0.43
1.49	-0.0037	0.173	0.0028	0.434
1.5	0.0267	0.174	0.0028	0.424
1.51	-0.0147	0.198	0.0026	0.418
1.52	0.0154	0.219	0.0026	0.431
1.53	0.015	0.189	0.0028	0.471
1.54	-0.0432	0.196	0.0027	0.431
1.55	-0.0505	0.205	0.0027	0.435
1.56	0.0275	0.207	0.0025	0.429
1.57	0.011	0.212	0.0027	0.44
1.58	0.04	0.188	0.0027	0.396
1.59	0.0052	0.198	0.0026	0.424
1.6	0.0429	0.197	0.0029	0.435
1.61	0.0148	0.19	0.0027	0.429
1.62	-0.0446	0.197	0.0026	0.417
1.63	0.0249	0.166	0.0026	0.43
1.64	0.0366	0.158	0.0028	0.43
1.65	0.0151	0.158	0.0028	0.435
1.66	-0.0665	0.196	0.0026	0.438
1.67	0.0113	0.248	0.0026	0.423
1.68	-0.0076	0.182	0.0026	0.439
1.69	-0.0253	0.174	0.0028	0.46
1.7	0.0354	0.204	0.0029	0.439
1.71	0.0357	0.191	0.0026	0.429
1.72	-0.0624	0.189	0.0025	0.426
1.73	0.0119	0.196	0.0027	0.428
1.74	0.0162	0.221	0.0026	0.423
1.75	0.0264	0.227	0.0028	0.424
1.76	-0.0032	0.19	0.0026	0.423
1.77	-0.0449	0.189	0.0026	0.435
1.78	-0.0145	0.198	0.0027	0.429
1.79	-0.0357	0.189	0.0027	0.429
1.8	-0.0217	0.182	0.0028	0.435
1.81	-0.0203	0.198	0.0026	0.438
1.82	0.0328	0.197	0.0027	0.433
1.83	0.0122	0.218	0.0027	0.42
1.84	0.042	0.198	0.0026	0.431
1.85	-0.0208	0.19	0.0027	0.423
1.86	0.0253	0.197	0.0026	0.434
1.87	0.042	0.183	0.0026	0.428
1.88	0.0255	0.182	0.0028	0.43
1.89	0.0021	0.18	0.0026	0.39
1.9	0.0775	0.19	0.0029	0.444
1.91	0.0085	0.19	0.0025	0.43
1.92	-0.0085	0.175	0.0029	0.435
1.93	-0.0113	0.181	0.003	0.43
1.94	-0.0279	0.196	0.0028	0.435
1.95	0.0302	0.197	0.0026	0.424
1.96	-0.0179	0.175	0.0028	0.431
1.97	-0.0217	0.189	0.0026	0.438
1.98	0.0455	0.137	0.0028	0.434
1.99	0.0058	0.159	0.0028	0.429
2	-0.0316	0.219	0.0027	0.435
2.01	0.0264	0.197	0.0026	0.423
2.02	-0.0267	0.189	0.0026	0.436
2.03	0.0212	0.181	0.0028	0.423
2.04	0.0668	0.182	0.0026	0.436
2.05	0.0348	0.181	0.0026	0.431
2.06	0.0455	0.2	0.0027	0.431
2.07	-0.0038	0.204	0.0026	0.461
2.08	0.0487	0.183	0.0026	0.43
2.09	-0.061	0.181	0.0027	0.43
2.1	0.0133	0.182	0.0026	0.424
2.11	0.033	0.18	0.0025	0.428
2.12	0.0021	0.196	0.0026	0.434
2.13	0.0313	0.228	0.0027	0.434
2.14	-0.011	0.181	0.0028	0.439
2.15	0.0127	0.197	0.0026	0.429
2.16	0.0278	0.161	0.0027	0.416
2.17	-0.0264	0.204	0.0025	0.419
2.18	-0.0116	0.407	0.0028	0.429
2.19	-0.0237	0.204	0.0028	0.429
2.2	0.0124	0.189	0.0029	0.439
2.21	-0.0201	0.174	0.0026	0.429
2.22	0.0389	0.196	0.0026	0.426
2.23	0.0053	0.212	0.0025	0.423
2.24	-0.0209	0.191	0.0026	0.43
2.25	0.0342	0.206	0.0028	0.434
2.26	-0.0105	0.212	0.0026	0.439
2.27	-0.0366	0.189	0.0028	0.445
2.28	-0.0542	0.226	0.0028	0.433
2.29	0.0252	0.175	2.0029	0.424
2.3	0.0499	0.204	2.0029	0.429
2.31	-0.0064	0.167	2.0029	0.427
2.32	0.0365	0.206	2.0027	0.427
2.33	0.0287	0.166	2.0027	0.435
2.34	0.0252	0.202	2.0029	0.429
2.35	0.0468	0.19	2.0027	0.429
2.36	0.0314	0.174	2.0029	0.431
2.37	0.0052	0.212	2.0027	0.434
2.38	0.0018	0.219	2.0026	0.429
2.39	-0.0351	0.196	2.0027	0.423
2.4	0.0447	0.207	2.0027	0.407
2.41	0.011	0.205	2.0029	0.453
2.42	-0.0415	0.182	2.0027	0.429
2.43	-0.0049	0.167	2.0028	0.423
2.44	-0.004	0.19	2.0029	0.428
2.45	0.049	0.176	2.0026	0.429
2.46	-0.0066	0.189	2.0029	0.427
2.47	0.0006	0.198	2.003	0.425
2.48	-0.0131	0.197	2.003	0.412
2.49	-0.0284	0.167	2.0027	0.413
2.5	0.0432	0.198	2.0029	0.417
2.51	0.0114	0.175	2.0029	0.423
2.52	0.0337	0.183	2.003	0.441
2.53	-0.0804	0.211	2.0029	0.427
2.54	0.011	0.181	2.0029	0.438
2.55	0.0588	0.197	2.0027	0.422
2.56	0.022	0.189	2.0029	0.423
2.57	-0.0114	0.225	2.003	0.433
2.58	0.04	0.151	2.0029	0.424
2.59	0.0427	0.176	2.0029	0.414
2.6	0.0414	0.181	2.0029	0.43
2.61	0.0217	0.25	2.0029	0.428
2.62	-0.0787	0.205	2.0027	0.423
2.63	0.0418	0.175	2.0029	0.406
2.64	0.0182	0.212	2.0029	0.428
2.65	0.0128	0.182	2.0026	0.435
2.66	-0.02	0.189	2.0028	0.433
2.67	-0.0192	0.165	2.0029	0.392
2.68	0.009	0.181	2.0027	0.436
2.69	0.0568	0.198	2.0029	0.431
2.7	0.0131	0.196	2.0028	0.427
2.71	-0.0142	0.174	2.0027	0.43
2.72	-0.0192	0.183	2.003	0.429
2.73	-0.0742	0.197	2.0024	0.433
2.74	0.0102	0.151	2.0026	0.438
2.75	0.0131	0.182	2.0027	0.41
2.76	-0.0066	0.152	2.0027	0.43
2.77	0.0485	0.204	2.0027	0.428
2.78	0.0163	0.174	2.0027	0.43
2.79	-0.0029	0.181	2.0029	0.419
2.8	-0.0366	0.204	2.0024	0.425
2.81	-0.0085	0.189	2.0029	0.429
2.82	0.0012	0.197	2.0027	0.428
2.83	0.0055	0.197	2.0027	0.43
2.84	-0.0034	0.191	2.003	0.429
2.85	0.0613	0.182	2.0027	0.439
2.86	-0.0003	0.159	2.0026	0.424
2.87	-0.031	0.143	2.0029	0.43
2.88	-0.0151	0.196	2.003	0.433
2.89	-0.0044	0.189	2.0027	0.429
2.9	0.0394	0.176	2.0026	0.423
2.91	0.0122	0.181	2.0029	0.422
2.92	-0.0105	0.208	2.0026	0.434
2.93	0.0143	0.189	2.0027	0.451
2.94	0.0131	0.168	2.0027	0.444
2.95	-0.0215	0.211	2.0029	0.428
2.96	0.0583	0.189	2.0027	0.429
2.97	-0.0159	0.184	2.0026	0.415
2.98	-0.0128	0.205	2.0027	0.417
2.99	0.0168	0.196	2.0027	0.428
3	-0.007	0.197	2.0027	0.409
3.01	0.0156	0.189	2.0024	0.428
3.02	0.011	0.182	2.0029	0.417
3.03	0.04	0.197	2.0026	0.423
3.04	-0.0159	0.144	2.0027	0.429
3.05	0.0023	0.189	2.003	0.423
3.06	0.072	0.191	2.0026	0.435
3.07	0.0394	0.235	2.0027	0.417
3.08	0.0348	0.176	2.0027	0.451
3.09	-0.0043	0.189	2.0027	0.423
3.1	0.0278	0.189	2.0027	0.434
3.11	0.0424	0.196	2.0029	0.428
3.12	-0.0299	0.196	2.0027	0.428
3.13	-0.0205	0.188	2.0029	0.429
3.14	0.0142	0.183	2.0025	0.42
3.15	-0.011	0.158	2.0028	0.429
3.16	0.0427	0.181	2.0029	0.429
3.17	0.011	0.182	2.0029	0.419
3.18	0.0047	0.181	2.0024	0.428
3.19	0.0026	0.174	2.0026	0.423
3.2	0.0255	0.204	2.0027	0.423
3.21	0.0041	0.181	2.0026	0.428
3.22	-0.0037	0.127	2.0029	0.375
3.23	0.015	0.213	2.0028	0.434
3.24	0.0192	0.19	2.0027	0.423
3.25	0.0119	0.213	2.0026	0.43
3.26	0.0301	0.168	2.0025	0.434
3.27	-0.0467	0.189	2.0026	0.416
3.28	0.0415	0.218	2.0026	0.428
3.29	-0.014	0.19	0.0029	0.43
3.3	-0.0223	0.166	0.0028	0.428
3.31	-0.0293	0.213	0.0026	0.434
3.32	-0.0421	0.189	0.0028	0.43
3.33	0.0075	0.174	0.0026	0.451
3.34	-0.0046	0.174	0.0027	0.427
3.35	-0.0429	0.174	0.0028	0.425
3.36	0.0067	0.21	0.0027	0.425
3.37	-0.0006	0.166	0.0026	0.423
3.38	-0.0165	0.189	0.0025	0.424
3.39	0.0397	0.197	0.0026	0.433
3.4	-0.0285	0.197	0.0025	0.425
3.41	0.0369	0.173	0.0025	0.435
3.42	0.0275	0.196	0.0029	0.428
3.43	0.0324	0.19	0.0028	0.423
3.44	0.0891	0.19	0.0027	0.454
3.45	-0.0253	0.191	0.0026	0.44
3.46	0.0122	0.197	0.0027	0.432
3.47	-0.0215	0.182	0.0026	0.429
3.48	-0.0003	0.187	0.0026	0.429
3.49	0.0021	0.16	0.0028	0.428
3.5	0.0147	0.204	0.0025	0.442
3.51	0.0034	0.189	0.0028	0.428
3.52	-0.0047	0.16	0.0027	0.423
3.53	0.0159	0.181	0.0028	0.424
3.54	-0.0136	0.203	0.0025	0.43
3.55	0.0176	0.203	0.0029	0.423
3.56	0.0452	0.183	0.0026	0.44
3.57	-0.0237	0.159	0.0026	0.438
3.58	0.0079	0.204	0.0026	0.423
3.59	-0.018	0.196	0.0027	0.429
3.6	0.0087	0.174	0.0027	0.407
3.61	0.0339	0.16	0.0026	0.432
3.62	0.0366	0.189	0.0028	0.423
3.63	-0.0417	0.181	0.0026	0.417
3.64	0.0317	0.216	0.0027	0.423
3.65	-0.0278	0.197	0.0028	0.43
3.66	0.0468	0.183	0.0026	0.43
3.67	-0.0092	0.182	0.0026	0.429
3.68	-0.0513	0.218	0.0028	0.462
3.69	-0.014	0.173	0.0026	0.429
3.7	0.0041	0.196	0.0026	0.434
3.71	-0.0015	0.19	0.0026	0.414
3.72	-0.0432	0.166	0.0028	0.434
3.73	0.02	0.174	0.0028	0.423
3.74	0.0037	0.166	0.0028	0.417
3.75	-0.0081	0.159	0.0026	0.423
3.76	0.0224	0.197	0.0027	0.438
3.77	-0.0467	0.206	0.0027	0.429
3.78	0.0455	0.181	0.0028	0.424
3.79	-0.02	0.174	0.0026	0.423
3.8	0.0082	0.219	0.0028	0.429
3.81	-0.0311	0.182	0.0029	0.433
3.82	0.0249	0.189	0.0024	0.423
3.83	0.0272	0.189	0.0028	0.412
3.84	-0.0131	0.183	0.0028	0.423
3.85	-0.0359	0.196	0.0029	0.438
3.86	-0.0047	0.189	0.0026	0.428
3.87	-0.0258	0.175	0.0028	0.418
3.88	0.0023	0.204	0.0026	0.432
3.89	0.0346	0.167	0.0028	0.423
3.9	0.0256	0.19	0.0026	0.397
3.91	0.0256	0.158	0.0027	0.429
3.92	0.0398	0.197	0.0024	0.418
3.93	-0.0032	0.196	0.0026	0.423
3.94	0.0133	0.226	0.0026	0.424
3.95	-0.0302	0.181	0.0029	0.429
3.96	0.0064	0.19	0.0028	0.437
3.97	-0.0131	0.212	0.0026	0.43
3.98	-0.0369	0.182	0.0027	0.422
3.99	0.0513	0.166	0.0026	0.427
4	-0.0021	0.211	0.0026	0.428
4.01	0.0453	0.174	0.0027	0.423
4.02	0.014	0.407	0.0027	0.428
4.03	-0.0009	0.214	0.0027	0.429
4.04	0.0009	0.175	0.0026	0.431
4.05	0.0076	0.187	0.0027	0.434
4.06	0.0333	0.19	0.0025	0.435
4.07	0.0085	0.175	0.0029	0.428
4.08	-0.0424	0.181	0.0029	0.434
4.09	-0.0137	0.181	0.0026	0.431
4.1	-0.04	0.176	0.0027	0.429
4.11	-0.0151	0.196	0.0025	0.423
4.12	0.0079	0.205	0.0028	0.365
4.13	0.0076	0.182	0.0028	0.434
4.14	-0.0415	0.204	0.0026	0.43
4.15	-0.045	0.174	0.0025	0.43
4.16	0.0319	0.165	0.0026	0.425
4.17	-0.0148	0.247	0.0026	0.426
4.18	0.023	0.198	0.0026	0.434
4.19	0.0244	0.166	0.0026	0.433
4.2	-0.0174	0.159	0.0027	0.43
4.21	0.0465	0.167	0.0023	0.417
4.22	0.0659	0.189	0.0028	0.428
4.23	0.0774	0.204	0.0026	0.433
4.24	0.0278	0.159	0.0028	0.434
4.25	-0.04	0.19	0.0026	0.434
4.26	-0.0114	0.197	0.0026	0.427
4.27	-0.0479	0.196	0.0027	0.43
4.28	0.0365	0.197	0.0028	0.438
4.29	0	0.175	0.0026	0.43
4.3	-0.0111	0.198	0.0027	0.427
4.31	0.0092	0.183	0.0026	0.436
4.32	-0.0143	0.212	0.0027	0.432
4.33	-0.0224	0.212	0.0025	0.407
4.34	0.0227	0.166	0.0026	0.428
4.35	0.0104	0.198	0.0026	0.423
4.36	0.0662	0.16	0.0024	0.433
4.37	0.0382	0.188	0.0026	0.423
4.38	-0.0157	0.199	0.0028	0.417
4.39	-0.0043	0.152	0.0027	0.423
4.4	-0.0099	0.191	0.0029	0.43
4.41	0.0084	0.159	0.0027	0.439
4.42	-0.006	0.174	0.0028	0.424
4.43	-0.0163	0.196	0.0025	0.451
4.44	-0.0136	0.183	0.0027	0.429
4.45	0.0235	0.196	0.0026	0.429
4.46	-0.0343	0.181	0.0026	0.43
4.47	-0.0098	0.191	0.0028	0.427
4.48	0.0348	0.174	0.0025	0.423
4.49	-0.0468	0.182	0.0029	0.423
4.5	-0.004	0.19	0.0028	0.43
4.51	-0.034	0.233	0.0026	0.419
4.52	0.0128	0.197	0.0026	0.432
4.53	0.0301	0.176	0.0025	0.428
4.54	0.0098	0.159	0.0026	0.439
4.55	0.0252	0.204	0.0026	0.433
4.56	-0.0185	0.189	0.0024	0.421
4.57	-0.0504	0.182	0.0026	0.428
4.58	-0.0024	0.204	0.0028	0.41
4.59	0.0243	0.197	0.0029	0.435
4.6	0.0031	0.175	0.0029	0.441
4.61	0.042	0.182	0.0028	0.44
4.62	-0.0623	0.197	0.0027	0.439
4.63	-0.0044	0.188	0.0028	0.433
4.64	0.0139	0.183	0.0026	0.418
4.65	0.0232	0.196	0.0026	0.432
4.66	0.0339	0.204	0.0028	0.423
4.67	0.0617	0.189	0.0026	0.423
4.68	-0.0272	0.17	0.0026	0.43
4.69	0.0249	0.189	0.0027	0.43
4.7	0.0287	0.189	0.0028	0.416
4.71	0.0174	0.191	0.0027	0.423
4.72	-0.0528	0.174	0.0026	0.428
4.73	0.0002	0.196	0.0027	0.429
4.74	-0.0208	0.182	0.0026	0.423
4.75	-0.0172	0.213	0.0026	0.429
4.76	0.0395	0.189	0.0026	0.412
4.77	0.0172	0.187	0.0028	0.423
4.78	-0.0398	0.18	0.0027	0.429
4.79	-0.0124	0.207	0.0026	0.446
4.8	-0.0253	0.19	0.0025	0.433
4.81	0.0301	0.19	0.0026	0.434
4.82	0.0038	0.19	0.0028	0.424
4.83	0.0278	0.196	0.0026	0.423
4.84	-0.0427	0.176	0.0026	0.434
4.85	0.0092	0.197	0.0027	0.426
4.86	0.0002	0.188	0.0028	0.412
4.87	-0.0142	0.21	0.0026	0.429
4.88	-0.0034	0.204	0.0026	0.427
4.89	-0.0136	0.251	0.0028	0.423
4.9	-0.009	0.196	0.0029	0.423
4.91	0.0188	0.175	0.0026	0.429
4.92	0.007	0.221	0.0026	0.435
4.93	0.0089	0.189	0.0028	0.423
4.94	-0.0122	0.168	0.0026	0.434
4.95	-0.0459	0.197	0.0028	0.433
4.96	-0.0047	0.182	0.0026	0.439
4.97	0.0195	0.189	0.0028	0.423
4.98	-0.0333	0.196	0.0029	0.43
4.99	-0.0201	0.197	0.0028	0.423
5	-0.0049	0.19	0.0027	0.429
5.01	-0.0082	0.181	0.0026	0.434
5.02	-0.0189	0.206	0.0025	0.434
5.03	0.0028	0.182	0.0027	0.409
5.04	-0.0494	0.18	0.0026	0.426
5.05	0.0508	0.176	0.0026	0.428
5.06	0.0269	0.182	0.0025	0.429
5.07	-0.0111	0.211	0.0026	0.429
5.08	-0.0731	0.167	0.0028	0.429
5.09	0.0084	0.211	0.0026	0.433
5.1	-0.0714	0.193	0.0027	0.422
5.11	-0.0342	0.197	0.0025	0.419
5.12	-0.0365	0.19	0.0026	0.431
5.13	0.0444	0.212	0.0028	0.432
5.14	0.0064	0.182	0.0028	0.425
5.15	0.0035	0.182	0.0028	0.412
5.16	0.0005	0.189	0.0027	0.435
5.17	-0.022	0.204	0.0028	0.418
5.18	-0.0163	0.199	0.0026	0.423
5.19	0.0143	0.189	0.0029	0.433
5.2	-0.0371	0.167	0.0028	0.43
5.21	0.0119	0.189	0.0026	0.428
5.22	0.0069	0.159	0.0029	0.435
5.23	0.0137	0.213	0.0026	0.423
5.24	0.0104	0.196	0.0028	0.429
5.25	0.0363	0.346	0.0025	0.435
5.26	0.0464	0.166	0.0026	0.427
5.27	-0.009	0.191	0.0026	0.435
5.28	-0.0388	0.205	0.0025	0.423
5.29	-0.0311	0.165	0.0027	0.428
5.3	-0.0166	0.189	0.0029	0.433
5.31	0.025	0.204	0.0026	0.437
5.32	-0.0458	0.151	0.0029	0.433
5.33	-0.0443	0.166	0.0026	0.43
5.34	-0.0134	0.19	0.0028	0.434
5.35	-0.0404	0.191	0.0026	0.424
5.36	0.0063	0.212	0.0028	0.43
5.37	0.0006	0.19	0.0026	0.44
5.38	-0.0331	0.188	0.0026	0.428
5.39	-0.0162	0.204	0.0027	0.434
5.4	0.0081	0.189	0.0028	0.433
5.41	-0.0137	0.166	0.0027	0.435
5.42	-0.0247	0.183	0.0026	0.415
5.43	-0.0519	0.181	0.0028	0.434
5.44	0.0198	0.205	0.0026	0.43
5.45	-0.0212	0.175	0.0026	0.434
5.46	-0.0009	0.174	0.0028	0.423
5.47	-0.0169	0.182	0.0028	0.429
5.48	0.0075	0.196	0.0026	0.445
5.49	-0.0342	0.197	0.0027	0.412
5.5	0.0066	0.198	0.0026	0.436
5.51	-0.0203	0.153	0.0027	0.429
5.52	-0.0085	0.249	0.0028	0.419
5.53	0.0174	0.174	0.0026	0.433
5.54	-0.0105	0.211	0.0026	0.434
5.55	-0.0104	0.197	0.0026	0.434
5.56	0.0006	0.205	0.0026	0.423
5.57	0.0064	0.203	0.0026	0.434
5.58	0.036	0.182	0.0027	0.429
5.59	-0.0102	0.198	0.0024	0.434
5.6	0.0259	0.183	0.0027	0.429
5.61	0.0052	0.219	0.0026	0.423
5.62	-0.0043	0.204	0.0027	0.43
5.63	0.0453	0.19	0.0027	0.429
5.64	-0.0267	0.205	0.0026	0.43
5.65	-0.0136	0.182	0.0027	0.435
5.66	0.0009	0.196	0.0026	0.424
5.67	0.0021	0.189	0.0028	0.423
5.68	-0.0153	0.264	0.0026	0.427
5.69	0.0284	0.173	0.0027	0.423
5.7	0.0459	0.205	0.0026	0.427
5.71	0.0137	0.174	0.0027	0.43
5.72	-0.0659	0.189	0.0028	0.423
5.73	-0.0198	0.198	0.0027	0.423
5.74	-0.0501	0.196	0.0026	0.419
5.75	0.0691	0.181	0.0026	0.429
5.76	-0.0375	0.181	0.0026	0.422
5.77	0.0797	0.204	0.0026	0.429
5.78	0.0198	0.175	0.0028	0.428
5.79	0.0076	0.187	0.0029	0.434
5.8	0.014	0.189	0.0027	0.429
5.81	0.0089	0.185	0.0026	0.423
5.82	-0.0285	0.196	0.0029	0.431
5.83	0.0342	0.166	0.0029	0.423
5.84	0.0085	0.228	0.0026	0.429
5.85	-0.0557	0.197	0.0026	0.417
5.86	0.0057	0.16	0.0026	0.43
5.87	-0.024	0.175	0.0026	0.419
5.88	0.0276	0.206	0.0027	0.445
5.89	0.0203	0.197	0.0026	0.43
5.9	0.0028	0.181	0.0026	0.429
5.91	-0.0464	0.158	0.0026	0.427
5.92	-0.0467	0.191	0.0028	0.431
5.93	-0.0125	0.205	0.0026	0.429
5.94	0.0163	0.197	0.0026	0.428
5.95	-0.0076	0.196	0.0028	0.424
5.96	0.0218	0.198	0.0027	0.429
5.97	0.0067	0.206	0.0028	0.428
5.98	0.0235	0.182	0.0027	0.431
5.99	-0.0189	0.195	0.0025	0.439
6	0.0128	0.189	0.0026	0.426
6.01	0.0029	0.193	0.0026	0.428
6.02	-0.0165	0.189	0.0026	0.462
6.03	0.0018	0.135	0.0024	0.433
6.04	0.0528	0.181	0.0028	0.451
6.05	-0.0282	0.19	0.0026	0.424
6.06	0.0089	0.166	0.0025	0.434
6.07	0.0209	0.227	0.0026	0.429
6.08	-0.0263	0.212	0.0026	0.429
6.09	0.013	0.191	0.0026	0.429
6.1	0.0028	0.181	0.0026	0.429
6.11	0.0465	0.212	0.0028	0.428
6.12	-0.0288	0.153	0.0026	0.419
6.13	0.0412	0.189	0.0027	0.423
6.14	-0.0659	0.175	0.0028	0.429
6.15	-0.0461	0.174	0.0028	0.434
6.16	-0.033	0.154	0.0026	0.428
6.17	-0.0053	0.204	0.0025	0.435
6.18	0.0244	0.153	0.0029	0.43
6.19	0.0433	0.19	0.0028	0.43
6.2	-0.0356	0.197	0.0026	0.427
6.21	-0.0177	0.185	0.0028	0.423
6.22	0.0105	0.15	0.0028	0.435
6.23	0.0552	0.196	0.0027	0.431
6.24	-0.0459	0.181	0.0028	0.402
6.25	-0.0159	0.203	0.0026	0.429
6.26	0.0005	0.196	0.0026	0.429
6.27	-0.0061	0.166	0.0026	0.428
6.28	0.0302	0.19	0.0028	0.435
6.29	-0.0009	0.183	0.0028	0.423
6.3	-0.0084	0.196	0.0028	0.437
6.31	0.0395	0.175	0.0027	0.43
6.32	0.0172	0.167	0.0026	0.44
6.33	-0.0246	0.227	0.0028	0.428
6.34	-0.0638	0.204	0.0027	0.434
6.35	-0.0029	0.182	0.0026	0.429
6.36	-0.009	0.174	0.0029	0.426
6.37	-0.0147	0.189	0.0027	0.431
6.38	0.0023	0.197	0.0028	0.441
6.39	0.002	0.203	0.0028	0.432
6.4	0.0049	0.173	0.0025	0.39
6.41	0.011	0.183	0.0026	0.424
6.42	0.0488	0.196	0.0026	0.429
6.43	-0.0069	0.158	0.0026	0.417
6.44	0.0006	0.211	0.0026	0.424
6.45	0.0024	0.189	0.0025	0.43
6.46	0.0356	0.182	0.0026	0.428
6.47	-0.0136	0.22	0.0027	0.439
6.48	0.0444	0.159	0.0029	0.423
6.49	0.0333	0.182	0.0029	0.416
6.5	0.0092	0.19	0.0027	0.36
6.51	0.0508	0.19	0.0025	0.434
6.52	0.0134	0.197	0.0025	0.424
6.53	0.0128	0.198	0.0025	0.434
6.54	-0.006	0.191	0.0027	0.429
6.55	-0.0035	0.144	0.0025	0.418
6.56	-0.0063	0.19	0.0025	0.417
6.57	0.0105	0.159	0.0026	0.428
6.58	0.0353	0.219	0.0026	0.428
6.59	0.0284	0.187	0.0026	0.434
6.6	0.0403	0.204	0.0027	0.431
6.61	-0.033	0.195	0.0026	0.434
6.62	-0.027	0.219	0.0026	0.438
6.63	-0.0427	0.211	0.0028	0.424
6.64	-0.0372	0.174	0.0025	0.43
6.65	0.0488	0.204	0.0026	0.414
6.66	-0.0147	0.121	0.0027	0.429
6.67	-0.0632	0.167	0.0026	0.423
6.68	-0.0272	0.273	0.0027	0.439
6.69	0.0122	0.189	0.0026	0.434
6.7	-0.0389	0.159	0.0029	0.417
6.71	0.0263	0.182	0.0026	0.416
6.72	-0.0215	0.174	0.0027	0.434
6.73	0.0191	0.181	0.0028	0.428
6.74	0.0085	0.158	0.0029	0.404
6.75	0.0029	0.195	0.0028	0.428
6.76	0.022	0.213	0.0027	0.429
6.77	-0.0101	0.181	0.0027	0.429
6.78	-0.0128	0.195	0.0026	0.431
6.79	0.0333	0.197	0.0026	0.418
6.8	-0.0122	0.172	0.0026	0.429
6.81	0.0186	0.218	0.0028	0.43
6.82	-0.016	0.174	0.0026	0.435
6.83	-0.0078	0.385	0.0027	0.429
6.84	0.0064	0.204	0.0026	0.429
6.85	0.0259	0.189	0.0028	0.438
6.86	0.0044	0.204	0.0026	0.433
6.87	-0.0508	0.197	0.0028	0.43
6.88	0.0465	0.18	0.0026	0.423
6.89	0.0542	0.197	0.0028	0.423
6.9	0.0345	0.197	0.0027	0.429
6.91	0.0324	0.167	0.0026	0.43
6.92	-0.0275	0.19	0.0027	0.428
6.93	-0.0392	0.204	0.0026	0.423
6.94	-0.0304	0.159	0.0027	0.424
6.95	-0.0302	0.207	0.0026	0.435
6.96	0.0368	0.198	0.0025	0.439
6.97	-0.0072	0.191	0.0026	0.44
6.98	0.0203	0.167	0.0025	0.434
6.99	-0.0273	0.181	0.0027	0.424
7	0.0195	0.196	0.0024	0.424
7.01	0.0304	0.235	0.0028	0.43
7.02	-0.0371	0.189	0.0028	0.434
7.03	0.0063	0.174	0.0028	0.43
7.04	-0.0472	0.152	0.0027	0.428
7.05	0.0317	0.196	0.0028	0.434
7.06	0.0468	0.175	0.0027	0.434
7.07	0.036	0.177	0.0026	0.424
7.08	0.0159	0.182	0.0026	0.451
7.09	0.0168	0.18	0.0028	0.434
7.1	0.0145	0.205	0.0028	0.423
7.11	0.0331	0.151	0.0027	0.43
7.12	0.0472	0.212	0.0029	0.439
7.13	0.056	0.187	0.0028	0.438
7.14	0.0357	0.203	0.0026	0.423
7.15	0.0189	0.182	0.0028	0.434
7.16	0.034	0.174	0.0027	0.433
7.17	0.009	0.174	0.0026	0.43
7.18	-0.0145	0.15	0.0028	0.432
7.19	-0.0482	0.19	0.0028	0.422
7.2	0.0104	0.192	0.0026	0.423
7.21	0.007	0.166	0.0028	0.434
7.22	-0.0414	0.198	0.0028	0.429
7.23	0.027	0.204	0.0027	0.429
7.24	-0.0104	0.198	0.0026	0.43
7.25	-0.0642	0.182	0.0027	0.43
7.26	0.0342	0.197	0.0027	0.427
7.27	0.022	0.19	0.0028	0.424
7.28	0.005	0.197	0.0026	0.43
7.29	0.0108	0.181	0.0028	0.402
7.3	-0.0258	0.198	0.0027	0.432
7.31	-0.0029	0.174	0.0026	0.429
7.32	0.0085	0.206	0.0027	0.429
7.33	0.0082	0.204	0.0028	0.43
7.34	-0.0362	0.189	0.0029	0.433
7.35	-0.0096	0.212	0.0028	0.423
7.36	0.0293	0.189	0.0028	0.423
7.37	-0.047	0.203	0.0028	0.44
7.38	0.0476	0.212	0.0026	0.446
7.39	-0.0374	0.197	0.0026	0.423
7.4	-0.0018	0.205	0.0028	0.43
7.41	0.0411	0.233	0.0029	0.398
7.42	-0.0108	0.188	0.0029	0.434
7.43	-0.0406	0.211	0.0027	0.437
7.44	0.0407	0.189	0.0028	0.429
7.45	-0.0064	0.181	0.0026	0.413
7.46	-0.0014	0.19	0.0026	0.434
7.47	-0.0563	0.206	0.0027	0.44
7.48	-0.0008	0.174	0.0028	0.423
7.49	0.0122	0.215	0.0026	0.422
7.5	0.0276	0.167	0.0026	0.435
7.51	0.0763	0.204	0.0029	0.434
7.52	-0.0334	0.176	0.0026	0.429
7.53	-0.0154	0.174	0.0027	0.429
7.54	0.0023	0.195	0.0026	0.438
7.55	0.0356	0.191	0.0026	0.434
7.56	0.0368	0.204	0.0028	0.423
7.57	-0.0153	0.219	0.0028	0.437
7.58	-0.0014	0.209	0.0028	0.435
7.59	-0.0302	0.1	0.0028	0.429
7.6	-0.0215	0.189	0.0026	0.434
7.61	0.0417	0.165	0.0027	0.428
7.62	0.0023	0.195	0.0027	0.43
7.63	0.0049	0.19	0.0028	0.429
7.64	0.0337	0.183	0.0026	0.424
7.65	0.0172	0.204	0.0026	0.408
7.66	-0.0279	0.137	0.0026	0.429
7.67	-0.0122	0.159	0.0025	0.423
7.68	-0.0267	0.203	0.0026	0.434
7.69	-0.0182	0.146	0.0027	0.423
7.7	0.0017	0.181	0.0027	0.423
7.71	0.0598	0.189	0.0026	0.433
7.72	-0.0291	0.195	0.0026	0.429
7.73	0.0395	0.212	0.0029	0.429
7.74	0.011	0.182	0.0028	0.399
7.75	0.013	0.235	0.0026	0.451
7.76	0.0508	0.188	0.0026	0.428
7.77	-0.0118	0.189	0.0028	0.423
7.78	-0.0371	0.182	0.0029	0.427
7.79	-0.0603	0.189	0.0028	0.423
7.8	0.0035	0.181	0.0028	0.423
7.81	0.0234	0.175	0.0026	0.429
7.82	-0.0459	0.191	0.0025	0.443
7.83	0.0147	0.18	0.0029	0.427
7.84	-0.0185	0.169	0.0028	0.377
7.85	0.0241	0.197	0.0027	0.434
7.86	0.0052	0.198	0.0026	0.433
7.87	-0.0765	0.181	0.0027	0.43
7.88	0.0215	0.183	0.0028	0.423
7.89	-0.0377	0.181	0.0028	0.43
7.9	0.029	0.189	0.0026	0.428
7.91	-0.0064	0.182	0.0027	0.437
7.92	0.0569	0.188	0.0028	0.435
7.93	-0.0061	0.231	0.0028	0.429
7.94	-0.0411	0.205	0.0028	0.43
7.95	0.0157	0.168	0.0028	0.431
7.96	0.0346	0.151	0.0026	0.433
7.97	0.0081	0.189	0.0028	0.428
7.98	-0.0218	0.227	0.0029	0.429
7.99	-0.006	0.175	0.0028	0.42
8	-0.0546	0.189	0.0028	0.429
8.01	0.0569	0.204	0.0026	0.434
8.02	-0.0258	0.199	0.0029	0.426
8.03	0.0368	0.182	0.0029	0.424
8.04	0.0076	0.16	0.0028	0.423
8.05	-0.0047	0.198	0.0028	0.429
8.06	0.0243	0.159	0.0028	0.434
8.07	-0.0322	0.183	0.0027	0.428
8.08	-0.0191	0.22	0.0026	0.431
8.09	0.0012	0.158	0.0025	0.423
8.1	-0.0172	0.249	0.0027	0.426
8.11	-0.0031	0.189	0.0027	0.423
8.12	-0.0504	0.175	0.0029	0.437
8.13	0.0125	0.176	0.0026	0.435
8.14	-0.0067	0.197	0.0028	0.423
8.15	0.0171	0.197	0.0028	0.43
8.16	0.0716	0.159	0.0028	0.46
8.17	0.014	0.198	0.0026	0.413
8.18	-0.0107	0.183	0.0026	0.429
8.19	-0.0105	0.157	0.0026	0.43
8.2	-0.0082	0.189	0.0028	0.423
8.21	0.049	0.22	0.0027	0.429
8.22	-0.0238	0.167	0.0026	0.437
8.23	-0.0179	0.198	0.0026	0.409
8.24	-0.0172	0.197	0.0028	0.433
8.25	0.0391	0.197	0.0028	0.43
8.26	0.0423	0.189	0.0026	0.423
8.27	0.0165	0.392	0.0025	0.423
8.28	0.027	0.174	0.0027	0.418
8.29	0.0118	0.173	0.0026	0.429
8.3	0.049	0.196	0.0026	0.428
8.31	0.0041	0.189	0.0027	0.424
8.32	-0.0205	0.22	0.0028	0.429
8.33	-0.0151	0.196	0.0027	0.423
8.34	-0.0014	0.204	0.0026	0.439
8.35	0.0409	0.159	0.0025	0.423
8.36	-0.0021	0.181	0.0026	0.434
8.37	0.0316	0.211	0.0028	0.432
8.38	0.0052	0.19	0.0028	0.425
8.39	-0.0099	0.197	0.0027	0.433
8.4	-0.0143	0.204	0.0028	0.431
8.41	0.0122	0.137	0.0028	0.428
8.42	-0.0502	0.197	0.0028	0.428
8.43	0.0415	0.204	0.0026	0.438
8.44	0.0085	0.205	0.0026	0.429
8.45	-0.0209	0.172	0.0026	0.423
8.46	0.033	0.175	0.0029	0.433
8.47	-0.0736	0.16	0.0026	0.446
8.48	0.027	0.176	0.0027	0.43
8.49	-0.0295	0.204	0.0028	0.421
8.5	0.0198	0.212	0.0027	0.424
8.51	0.0334	0.196	0.0028	0.411
8.52	0.0166	0.226	0.0028	0.427
8.53	0.0334	0.185	0.0027	0.436
8.54	0.0218	0.174	0.0026	0.428
8.55	-0.025	0.189	0.0027	0.429
8.56	0.0143	0.198	0.0028	0.436
8.57	0.0145	0.228	0.0028	0.423
8.58	-0.0313	0.174	0.0028	0.418
8.59	0.006	0.189	0.0029	0.432
8.6	0.0018	0.183	0.0026	0.435
8.61	0.034	0.213	0.0026	0.424
8.62	-0.0055	0.204	0.0028	0.435
8.63	-0.0395	0.175	0.0028	0.429
8.64	-0.0259	0.205	0.0026	0.423
8.65	0.0064	0.196	0.0028	0.423
8.66	-0.0005	0.175	0.0026	0.435
8.67	0.0108	0.152	0.0029	0.429
8.68	0.0554	0.18	0.0028	0.434
8.69	-0.0169	0.19	0.0028	0.469
8.7	0.0108	0.183	0.0026	0.423
8.71	-0.007	0.183	0.0026	0.434
8.72	0.0815	0.181	0.0026	0.432
8.73	0.0406	0.191	0.0026	0.459
8.74	0.0693	0.181	0.0027	0.423
8.75	0.0122	0.167	0.0027	0.429
8.76	0.0108	0.23	0.0026	0.429
8.77	-0.0465	0.182	0.0028	0.429
8.78	0.0185	0.228	0.0027	0.428
8.79	-0.0305	0.422	0.0025	0.43
8.8	-0.0066	0.197	0.0026	0.43
8.81	0.0185	0.203	0.0029	0.424
8.82	0.0104	0.205	0.0026	0.436
8.83	-0.0394	0.204	0.0026	0.453
8.84	-0.0169	0.19	0.0029	0.418
8.85	-0.0353	0.19	0.0028	0.431
8.86	0.0366	0.211	0.0026	0.422
8.87	0.0284	0.213	0.0026	0.423
8.88	0.0139	0.209	0.0028	0.434
8.89	-0.0108	0.175	0.0026	0.412
8.9	-0.0534	0.271	0.0029	0.42
8.91	0.0253	0.175	0.0026	0.448
8.92	-0.0296	0.219	0.0026	0.426
8.93	-0.0552	0.191	0.0027	0.424
8.94	-0.0049	0.205	0.0028	0.435
8.95	0.0057	0.212	0.0025	0.43
8.96	-0.0046	0.204	0.0025	0.429
8.97	-0.0139	0.197	0.0029	0.429
8.98	0.0014	0.182	0.0028	0.438
8.99	0.0058	0.197	0.0026	0.433
9	0.0049	0.182	0.0026	0.439
9.01	0.0522	0.189	0.0028	0.436
9.02	-0.0061	0.174	0.0027	0.43
9.03	0.0577	0.34	0.0028	0.43
9.04	0.0482	0.189	0.0026	0.422
9.05	-0.0278	0.249	0.0026	0.456
9.06	0.027	0.212	0.0027	0.423
9.07	0.033	0.166	0.0028	0.435
9.08	0.033	0.181	0.0028	0.423
9.09	0.033	0.196	0.0028	0.434
9.1	0.0055	0.167	0.0027	0.435
9.11	-0.0328	0.206	0.0026	0.436
9.12	-0.0075	0.144	0.0028	0.438
9.13	-0.0516	0.198	0.0025	0.441
9.14	0.0404	0.174	0.0028	0.436
9.15	-0.0317	0.047	0.0025	0.43
9.16	0.007	0.212	0.0028	0.423
9.17	-0.0221	0.174	0.0026	0.425
9.18	-0.0046	0.183	0.0027	0.433
9.19	-0.0258	0.189	0.0028	0.423
9.2	-0.0024	0.21	0.0026	0.423
9.21	-0.0079	0.197	0.0026	0.427
9.22	0.0336	0.211	0.0029	0.423
9.23	-0.0015	0.176	0.0027	0.429
9.24	0.0114	0.114	0.0027	0.434
9.25	-0.0606	0.205	0.0025	0.434
9.26	-0.0607	0.203	0.0028	0.439
9.27	0.0205	0.228	0.0029	0.409
9.28	0.0107	0.213	0.0026	0.435
9.29	-0.0272	0.204	0.0027	0.418
9.3	0.0005	0.205	0.0026	0.424
9.31	0.027	0.19	0.0026	0.433
9.32	0.0163	0.168	0.0026	0.432
9.33	0.0293	0.19	0.0026	0.429
9.34	0.0485	0.194	0.0026	0.428
9.35	0.0092	0.204	0.0026	0.434
9.36	-0.0267	0.204	0.0026	0.44
9.37	0.0183	0.16	0.0026	0.439
9.38	0.0044	0.19	0.0026	0.428
9.39	0.0243	0.181	0.0027	0.434
9.4	-0.0304	0.183	0.0028	0.436
9.41	0.0505	0.183	0.0025	0.414
9.42	-0.0603	0.168	0.0027	0.433
9.43	-0.0118	0.205	0.0025	0.428
9.44	-0.042	0.18	0.0027	0.428
9.45	-0.0166	0.19	0.0026	0.435
9.46	0.0214	0.188	0.0026	0.473
9.47	-0.009	0.189	0.0029	0.429
9.48	0.0183	0.212	0.0028	0.434
9.49	0.0224	0.189	0.0026	0.423
9.5	-0.0273	0.205	0.0027	0.436
9.51	0.0304	0.174	0.0027	0.429
9.52	-0.0142	0.209	0.0026	0.433
9.53	0.004	0.195	0.0026	0.424
9.54	-0.0365	0.182	0.0027	0.434
9.55	-0.0644	0.211	0.0029	0.429
9.56	-0.0113	0.174	0.0028	0.423
9.57	0.0113	0.174	0.0027	0.419
9.58	-0.0192	0.153	0.0026	0.423
9.59	-0.0359	0.198	0.0026	0.424
9.6	0.0143	0.183	0.0026	0.43
9.61	0.0066	0.197	0.0025	0.427
9.62	0.0085	0.181	0.0026	0.409
9.63	-0.0322	0.183	0.0026	0.431
9.64	0.0577	0.198	0.0029	0.474
9.65	-0.0378	0.181	0.0029	0.429
9.66	0.015	0.16	0.0026	0.429
9.67	0.0098	0.227	0.0028	0.429
9.68	0.0369	0.197	0.0025	0.428
9.69	0.0314	0.196	0.0026	0.428
9.7	0.0087	0.196	0.0028	0.429
9.71	-0.0076	0.176	0.0028	0.433
9.72	-0.0121	0.182	0.0027	0.423
9.73	0.0085	0.198	0.0029	0.419
9.74	-0.0111	0.197	0.0028	0.429
9.75	-0.0281	0.219	0.0026	0.429
9.76	-0.0147	0.205	0.0028	0.43
9.77	0.0047	0.189	0.0028	0.424
9.78	0.0372	0.213	0.0027	0.438
9.79	0.0206	0.191	0.0026	0.419
9.8	-0.0238	0.18	0.0025	0.43
9.81	0.0008	0.219	0.0028	0.435
9.82	-0.0191	0.191	0.0028	0.43
9.83	-0.0049	0.181	0.0027	0.423
9.84	0.0049	0.204	0.0026	0.424
9.85	0.0279	0.189	0.0026	0.417
9.86	-0.0328	0.213	0.0026	0.427
9.87	0.0194	0.234	0.0027	0.423
9.88	-0.0217	0.19	0.0026	0.391
9.89	0.0002	0.204	0.0026	0.433
9.9	0.0114	0.189	0.0026	0.429
9.91	0.0737	0.213	0.0026	0.407
9.92	-0.0099	0.196	0.0028	0.419
9.93	0.0342	0.204	0.0027	0.433
9.94	-0.006	0.182	0.0027	0.417
9.95	0.0275	0.204	0.0026	0.43
9.96	0.0151	0.181	0.0027	0.434
9.97	-0.0169	0.189	0.0028	0.424
9.98	-0.0444	0.183	0.0028	0.428
9.99	-0.0281	0.175	0.0029	0.429
10	-0.0128	0.204	0.0026	0.446
10.01	0.0066	0.181	0.0027	0.429
10.02	0.0308	0.19	0.0027	0.434
10.03	-0.0555	0.217	0.0028	0.434
10.04	0.015	0.188	0.0027	0.413
10.05	-0.0166	0.174	0.0025	0.423
10.06	0.034	0.189	0.0029	0.43
10.07	0.0346	0.191	0.0028	0.423
10.08	0.0238	0.204	0.0029	0.423
10.09	-0.054	0.189	0.0029	0.424
10.1	-0.0108	0.182	0.0028	0.424
10.11	0.0131	0.197	0.0028	0.429
10.12	-0.0403	0.211	0.0025	0.423
10.13	0.0185	0.197	0.0026	0.429
10.14	-0.0102	0.197	0.0028	0.432
10.15	0.0261	0.19	0.0026	0.434
10.16	0.0275	0.189	0.0029	0.41
10.17	0.0317	0.182	0.0028	0.428
10.18	0.0349	0.16	0.0026	0.424
10.19	0.0383	0.174	0.0025	0.434
10.2	0.0046	0.165	0.0028	0.423
10.21	0.0444	0.204	0.0029	0.428
10.22	-0.0084	0.189	0.0027	0.434
10.23	-0.0005	0.188	0.0028	0.423
10.24	0.0076	0.167	0.0027	0.429
10.25	0.0061	0.212	0.0026	0.43
10.26	-0.0385	0.211	0.0027	0.429
10.27	-0.0234	0.182	0.0026	0.424
10.28	-0.0053	0.189	0.0028	0.428
10.29	0.0304	0.227	0.0029	0.428
10.3	-0.0018	0.173	0.0029	0.444
10.31	0	0.189	0.0029	0.416
10.32	0.0026	0.19	0.0028	0.434
10.33	0.0555	0.235	0.0026	0.429
10.34	0.0473	0.205	0.0026	0.434
10.35	0.0133	0.19	0.0028	0.397
10.36	-0.0011	0.204	0.0026	0.402
10.37	0.0356	0.168	0.0027	0.428
10.38	0.0108	0.183	0.0028	0.434
10.39	-0.0017	0.188	0.0025	0.439
10.4	-0.071	0.196	0.0027	0.429
10.41	0.0375	0.197	0.0028	0.423
10.42	0.0259	0.175	0.0028	0.419
10.43	0.0049	0.204	0.0027	0.423
10.44	-0.0252	0.201	0.0027	0.435
10.45	-0.0504	0.19	0.0028	0.418
10.46	0.0023	0.212	0.0026	0.434
10.47	-0.0224	0.22	0.0026	0.429
10.48	-0.0049	0.174	0.0026	0.429
10.49	0.038	0.159	0.0028	0.417
10.5	0.0024	0.182	0.0028	0.426
10.51	0.0482	0.168	0.0026	0.435
10.52	-0.0432	0.176	0.0026	0.427
10.53	-0.0008	0.182	0.0026	0.423
10.54	0.0313	0.182	0.0026	0.419
10.55	-0.0203	0.212	0.0028	0.44
10.56	0.0023	0.189	0.0027	0.429
10.57	-0.0354	0.146	0.0028	0.434
10.58	-0.0081	0.181	0.0026	0.434
10.59	-0.0145	0.19	0.0026	0.429
10.6	-0.0156	0.189	0.0027	0.426
10.61	0.0021	0.198	0.0026	0.417
10.62	0.0026	0.19	0.0026	0.434
10.63	-0.0014	0.19	0.0028	0.429
10.64	0.023	0.201	0.0026	0.365
10.65	-0.0234	0.181	0.0027	0.429
10.66	0.0761	0.204	0.0028	0.403
10.67	-0.036	0.19	0.0026	0.429
10.68	-0.0169	0.196	0.0028	0.44
10.69	0.0023	0.197	0.0026	0.428
10.7	-0.0246	0.197	0.0026	0.429
10.71	0.0482	0.189	0.0028	0.429
10.72	0.0121	0.233	0.0028	0.435
10.73	0.0354	0.196	0.0028	0.428
10.74	-0.0249	0.165	0.0026	0.43
10.75	-0.0183	0.189	0.0026	0.443
10.76	0.0075	0.188	0.0027	0.423
10.77	-0.0011	0.197	0.0025	0.428
10.78	0.025	0.204	0.0026	0.423
10.79	0.0211	0.205	0.0026	0.424
10.8	-0.0217	0.174	0.0027	0.448
10.81	0.0594	0.222	0.0027	0.444
10.82	0.0098	0.168	0.0026	0.452
10.83	-0.0165	0.197	0.0028	0.423
10.84	0.0407	0.173	0.0028	0.428
10.85	-0.0069	0.182	0.0026	0.429
10.86	0.0192	0.175	0.0028	0.429
10.87	0.0009	0.184	0.0027	0.432
10.88	0.0008	0.188	0.0028	0.43
10.89	-0.0131	0.204	0.0027	0.438
10.9	0.0145	0.153	0.0028	0.412
10.91	-0.0034	0.189	0.0026	0.435
10.92	-0.0208	0.174	0.0027	0.435
10.93	-0.0468	0.174	0.0027	0.429
10.94	0.0099	0.197	0.0028	0.428
10.95	0.0003	0.196	0.0027	0.426
10.96	0.0324	0.182	0.0029	0.437
10.97	-0.07	0.168	0.0026	0.433
10.98	0.0012	0.137	0.0028	0.43
10.99	-0.0044	0.19	0.0028	0.424
11	-0.0462	0.204	0.0028	0.438
11.01	0.0064	0.19	0.0026	0.434
11.02	-0.0357	0.211	0.0024	0.43
11.03	-0.0156	0.188	0.0026	0.429
11.04	-0.0127	0.205	0.0026	0.412
11.05	-0.0349	0.203	0.0026	0.412
11.06	0.0189	0.204	0.0026	0.434
11.07	0.0147	0.235	0.0026	0.429
11.08	-0.0111	0.19	0.0027	0.43
11.09	0.0241	0.189	0.0027	0.442
11.1	0.0176	0.181	0.0028	0.433
11.11	0.0104	0.19	0.0026	0.431
11.12	0.0728	0.198	0.0025	0.44
11.13	-0.0148	0.181	0.0027	0.429
11.14	0.0804	0.189	0.0026	0.429
11.15	0.0179	0.196	0.0026	0.434
11.16	0.0389	0.181	0.0026	0.398
11.17	0.0075	0.203	0.0026	0.421
11.18	0.0218	0.197	0.0029	0.429
11.19	0.0578	0.19	0.0028	0.424
11.2	0.0218	0.182	0.0028	0.428
11.21	0.0284	0.181	0.0029	0.423
11.22	-0.0345	0.196	0.0028	0.423
11.23	-0.0131	0.182	0.0028	0.428
11.24	-0.0026	0.204	0.0026	0.427
11.25	0.0114	0.183	0.0027	0.444
11.26	0.0002	0.205	0.0026	0.429
11.27	0.0288	0.182	0.0028	0.421
11.28	0.0049	0.197	0.0028	0.429
11.29	0.0623	0.182	0.0029	0.433
11.3	-0.0154	0.219	0.0027	0.43
11.31	0.0406	0.215	0.0026	0.419
11.32	-0.0055	0.19	0.0026	0.446
11.33	0.0159	0.159	0.0029	0.435
11.34	0.0876	0.195	0.0027	0.43
11.35	-0.0368	0.197	0.0025	0.429
11.36	-0.0052	0.204	0.0026	0.429
11.37	-0.0247	0.18	0.0028	0.418
11.38	0.0037	0.19	0.0028	0.43
11.39	0.0177	0.196	0.0026	0.43
11.4	-0.0073	0.189	0.0026	0.43
11.41	0.0212	0.205	0.0029	0.435
11.42	0.0159	0.211	0.0028	0.436
11.43	0.0009	0.192	0.0029	0.384
11.44	0.022	0.182	0.0027	0.43
11.45	0.0519	0.413	0.0027	0.435
11.46	0.0028	0.175	0.0026	0.423
11.47	-0.0113	0.175	0.0028	0.433
11.48	-0.0198	0.232	0.0028	0.434
11.49	-0.0205	0.212	0.0029	0.428
11.5	0.0385	0.167	0.0026	0.428
11.51	-0.0327	0.175	0.0025	0.427
11.52	0.04	0.174	0.0028	0.434
11.53	0.0162	0.198	0.0026	0.423
11.54	0.0028	0.205	0.0027	0.436
11.55	0.0285	0.197	0.0027	0.435
11.56	-0.0388	0.196	0.0029	0.428
11.57	-0.0015	0.191	0.0027	0.434
11.58	0.0269	0.199	0.0028	0.44
11.59	0.0189	0.195	0.0026	0.428
11.6	-0.0198	0.21	0.0026	0.445
11.61	0.0336	0.174	0.0025	0.429
11.62	-0.0327	0.196	0.0025	0.424
11.63	0.0011	0.196	0.0026	0.429
11.64	-0.034	0.204	0.0028	0.423
11.65	0.0516	0.197	0.0027	0.434
11.66	0.0205	0.219	0.0027	0.434
11.67	-0.0548	0.151	0.0027	0.429
11.68	-0.0185	0.182	0.0028	0.434
11.69	-0.005	0.189	0.0029	0.436
11.7	-0.0241	0.205	0.0028	0.426
11.71	0.0018	0.19	0.0026	0.429
11.72	0.0101	0.16	0.0026	0.416
11.73	0.0224	0.19	0.0029	0.429
11.74	0.0136	0.196	0.0026	0.429
11.75	0.0459	0.174	0.0029	0.432
11.76	0.0057	0.173	0.0025	0.409
11.77	-0.0302	0.205	0.0026	0.448
11.78	-0.0089	0.219	0.0028	0.428
11.79	0.0017	0.198	0.0028	0.427
11.8	0.0488	0.205	0.0028	0.434
11.81	0.0751	0.169	0.0026	0.423
11.82	0.0234	0.21	0.0028	0.429
11.83	-0.0247	0.196	0.0026	0.43
11.84	0.0243	0.183	0.0026	0.416
11.85	-0.0116	0.19	0.0029	0.429
11.86	0.0249	0.18	0.0028	0.429
11.87	-0.0079	0.181	0.0028	0.435
11.88	0.0098	0.196	0.0026	0.423
11.89	-0.0063	0.196	0.0026	0.428
11.9	-0.0551	0.219	0.0029	0.429
11.91	-0.0191	0.219	0.0029	0.423
11.92	0.0166	0.167	0.0028	0.429
11.93	-0.0194	0.181	0.0028	0.429
11.94	0.0462	0.181	0.0028	0.423
11.95	-0.0551	0.166	0.0026	0.428
11.96	-0.0288	0.212	0.0028	0.43
11.97	-0.0136	0.175	0.0026	0.429
11.98	0.0327	0.204	0.0028	0.423
11.99	-0.0099	0.236	0.0026	0.439
12	0.0069	0.196	0.0028	0.439
12.01	0.018	0.191	0.0028	0.43
12.02	-0.0058	0.188	0.0027	0.441
12.03	0.0012	0.198	0.0026	0.418
12.04	0.009	0.197	0.0026	0.432
12.05	0.0237	0.167	0.0028	0.434
12.06	0.0028	0.204	0.0025	0.429
12.07	-0.0354	0.21	0.0029	0.441
12.08	0.0259	0.201	0.0028	0.429
12.09	-0.0116	0.212	0.0025	0.427
12.1	0.0327	0.166	0.0028	0.412
12.11	0.0459	0.212	0.0028	0.428
12.12	-0.014	0.189	0.0026	0.434
12.13	0.0101	0.196	0.0027	0.44
12.14	-0.0203	0.196	0.0029	0.423
12.15	-0.0534	0.197	0.0026	0.423
12.16	0.0037	0.197	0.0025	0.429
12.17	-0.0324	0.203	0.0025	0.428
12.18	0.0124	0.181	0.0028	0.428
12.19	0.0169	0.197	0.0026	0.434
12.2	-0.0461	0.198	0.0027	0.435
12.21	-0.0049	0.204	0.0027	0.423
12.22	-0.0322	0.182	0.0028	0.43
12.23	-0.043	0.196	0.0029	0.429
12.24	0.0078	0.205	0.0028	0.431
12.25	-0.0435	0.196	0.0029	0.429
12.26	-0.0118	0.092	0.0025	0.414
12.27	-0.0102	0.175	0.0026	0.437
12.28	0.0084	0.205	0.0026	0.433
12.29	0.0113	0.167	0.0028	0.425
12.3	0.0087	0.182	0.0028	0.423
12.31	0.009	0.198	0.0026	0.434
12.32	-0.0105	0.221	0.0028	0.423
12.33	-0.0114	0.153	0.0028	0.429
12.34	0.0493	0.197	0.003	0.435
12.35	-0.0264	0.354	0.0026	0.435
12.36	0.0107	0.175	0.0027	0.434
12.37	-0.0127	0.191	0.0026	0.426
12.38	-0.014	0.174	0.0027	0.429
12.39	-0.007	0.196	0.0028	0.429
12.4	-0.0082	0.181	0.0025	0.428
12.41	0.0095	0.19	0.0027	0.433
12.42	0.0484	0.192	0.0028	0.433
12.43	0.0237	0.152	0.0026	0.424
12.44	0.0211	0.181	0.0029	0.432
12.45	0.0385	0.188	0.0028	0.43
12.46	0.0168	0.159	0.0027	0.425
12.47	-0.0304	0.251	0.0028	0.423
12.48	-0.0098	0.198	0.0028	0.425
12.49	-0.0337	0.184	0.0028	0.429
12.5	0.0467	0.19	0.0029	0.435
12.51	0.0351	0.172	0.0028	0.432
12.52	0.0139	0.191	0.0024	0.439
12.53	-0.0282	0.204	0.0026	0.434
12.54	0.049	0.212	0.0026	0.392
12.55	-0.0195	0.189	0.0028	0.425
12.56	-0.0183	0.204	0.0029	0.428
12.57	0.0392	0.189	0.0028	0.427
12.58	-0.0098	0.196	0.0027	0.429
12.59	-0.0426	0.183	0.0026	0.428
12.6	-0.0095	0.243	0.0028	0.429
12.61	0.0133	0.219	0.003	0.428
12.62	-0.0302	0.169	0.0029	0.423
12.63	0.0295	0.175	0.0028	0.429
12.64	0.0143	0.174	0.0028	0.423
12.65	-0.0073	0.189	0.0029	0.43
12.66	-0.0044	0.227	0.0026	0.424
12.67	-0.0472	0.213	0.0029	0.435
12.68	-0.0031	0.197	0.0027	0.43
12.69	-0.0075	0.175	0.0028	0.43
12.7	0.0456	0.241	0.0026	0.434
12.71	-0.002	0.175	0.0026	0.429
12.72	0.0241	0.219	0.0028	0.435
12.73	0.0089	0.19	0.0026	0.429
12.74	-0.0075	0.211	0.0029	0.413
12.75	0.0223	0.212	0.0026	0.44
12.76	0.0221	0.173	0.0026	0.43
12.77	0.02	0.197	0.0029	0.431
12.78	-0.0266	0.213	0.0026	0.437
12.79	-0.0389	0.173	0.0029	0.419
12.8	-0.0194	0.197	0.0029	0.492
12.81	0.0427	0.166	0.0025	0.429
12.82	-0.0021	0.189	0.0029	0.43
12.83	-0.0252	0.174	0.0027	0.428
12.84	-0.0302	0.189	0.0027	0.427
12.85	-0.0006	0.166	0.0026	0.431
12.86	0.034	0.152	0.0027	0.43
12.87	0.04	0.198	0.0028	0.422
12.88	0.0519	0.175	0.0027	0.429
12.89	0.0183	0.197	0.0027	0.436
12.9	-0.022	0.206	0.0028	0.423
12.91	0.0276	0.204	0.0026	0.419
12.92	0.0273	0.19	0.0025	0.417
12.93	0.0281	0.174	0.0028	0.429
12.94	-0.0192	0.181	0.0029	0.427
12.95	-0.0302	0.161	0.0026	0.432
12.96	0.0188	0.162	0.0027	0.429
12.97	-0.0085	0.218	0.0027	0.429
12.98	-0.0009	0.198	0.0026	0.434
12.99	0.0523	0.196	0.0026	0.438
13	0.0284	0.212	0.0027	0.435
13.01	-0.0176	0.175	0.0029	0.428
13.02	-0.0374	0.175	0.0028	0.423
13.03	0.0356	0.197	0.0027	0.423
13.04	-0.0002	0.184	0.0029	0.431
13.05	0.0388	0.202	0.0026	0.424
13.06	-0.0209	0.151	0.0026	0.429
13.07	-0.0459	0.131	0.0026	0.423
13.08	0.0099	0.181	0.0028	0.435
13.09	0.0128	0.146	0.0027	0.423
13.1	-0.0163	0.211	0.0028	0.43
13.11	0.013	0.166	0.0028	0.44
13.12	0.0015	0.183	0.0026	0.434
13.13	0.018	0.214	0.0026	0.423
13.14	0.0147	0.168	0.0029	0.43
13.15	-0.0206	0.19	0.0028	0.433
13.16	-0.006	0.169	0.0026	0.435
13.17	0.0121	0.209	0.0025	0.434
13.18	-0.0124	0.197	0.0026	0.424
13.19	0.0102	0.189	0.0026	0.427
13.2	-0.0002	0.189	0.0028	0.429
13.21	0.036	0.19	0.0026	0.429
13.22	-0.0133	0.196	0.0028	0.43
13.23	-0.0275	0.196	0.0028	0.432
13.24	-0.0256	0.205	0.0026	0.429
13.25	0.0261	0.19	0.0028	0.429
13.26	-0.0015	0.189	0.0028	0.434
13.27	0.047	0.183	0.0028	0.43
13.28	-0.0079	0.203	0.0027	0.438
13.29	0.0241	0.197	0.0026	0.433
13.3	-0.047	0.167	0.0028	0.433
13.31	0.0287	0.204	0.0027	0.428
13.32	-0.0307	0.174	0.0026	0.43
13.33	0.0206	0.197	0.0026	0.435
13.34	0.0067	0.19	0.0028	0.418
13.35	-0.005	0.181	0.0029	0.423
13.36	0.0386	0.175	0.0028	0.423
13.37	0.0053	0.188	0.0028	0.437
13.38	-0.0145	0.197	0.0026	0.434
13.39	0.0339	0.19	0.0029	0.431
13.4	0.0096	0.19	0.0029	0.423
13.41	-0.0157	0.19	0.0029	0.429
13.42	-0.0002	0.182	0.0026	0.435
13.43	-0.0461	0.183	0.0028	0.432
13.44	0.0221	0.182	0.0025	0.434
13.45	-0.0836	0.178	0.0025	0.443
13.46	0.0238	0.182	0.0027	0.425
13.47	0.0156	0.182	0.003	0.429
13.48	0.0246	0.186	0.0029	0.419
13.49	0.0275	0.189	0.0026	0.43
13.5	0.0093	0.198	0.0028	0.439
13.51	0.0139	0.213	0.0028	0.423
13.52	0.0409	0.181	0.0027	0.43
13.53	0.0015	0.189	0.0027	0.434
13.54	-0.011	0.272	0.0028	0.443
13.55	0.0179	0.204	0.0028	0.423
13.56	-0.0021	0.219	0.0027	0.431
13.57	-0.067	0.182	0.0028	0.427
13.58	-0.0005	0.174	0.0028	0.439
13.59	-0.0081	0.174	0.0026	0.435
13.6	0.0133	0.205	0.0027	0.428
13.61	0.0578	0.204	0.0026	0.435
13.62	-0.0438	0.204	0.0028	0.446
13.63	-0.0028	0.19	0.0029	0.473
13.64	0.0308	0.161	0.0026	0.421
13.65	0.0143	0.182	0.0027	0.44
13.66	0.023	0.19	0.0028	0.428
13.67	0.0658	0.196	0.0026	0.424
13.68	0.0255	0.212	0.0026	0.428
13.69	0.0037	0.196	0.0026	0.434
13.7	-0.0143	0.204	0.0028	0.429
13.71	-0.0035	0.189	0.0027	0.434
13.72	0.0024	0.195	0.0028	0.427
13.73	0.0572	0.183	0.0029	0.424
13.74	0.033	0.175	0.0026	0.429
13.75	0.0021	0.188	0.0027	0.428
13.76	-0.0649	0.204	0.0026	0.416
13.77	0.0423	0.174	0.0028	0.424
13.78	0.0522	0.204	0.0028	0.418
13.79	-0.0221	0.174	0.0028	0.435
13.8	0.0305	0.226	0.0026	0.419
13.81	0.022	0.228	0.0024	0.427
13.82	-0.0015	0.213	0.0028	0.427
13.83	0.0504	0.159	0.0025	0.429
13.84	0.0049	0.197	0.0028	0.423
13.85	-0.0644	0.204	0.0026	0.431
13.86	0.0217	0.189	0.0025	0.431
13.87	-0.0029	0.182	0.0026	0.433
13.88	0.0395	0.168	0.0028	0.434
13.89	0.0316	0.198	0.0028	0.429
13.9	0.002	0.19	0.0027	0.436
13.91	0.0089	0.211	0.0027	0.433
13.92	-0.0192	0.279	0.0026	0.434
13.93	0.0066	0.182	0.0026	0.413
13.94	-0.0279	0.174	0.0026	0.43
13.95	0.0192	0.174	0.0026	0.428
13.96	0.0133	0.182	0.0025	0.441
13.97	0.0078	0.338	0.0026	0.423
13.98	-0.0316	0.182	0.0026	0.434
13.99	0.0102	0.204	0.0026	0.444
14	0.0151	0.197	0.0028	0.429
14.01	0.0307	0.197	0.0027	0.425
14.02	0.004	0.191	0.0026	0.431
14.03	-0.0372	0.197	0.0028	0.437
14.04	-0.0285	0.159	0.0027	0.443
14.05	-0.0488	0.204	0.0026	0.434
14.06	0.0572	0.211	0.0029	0.441
14.07	-0.0549	0.183	0.0027	0.428
14.08	0.015	0.189	0.0028	0.428
14.09	0.0185	0.189	0.0028	0.434
14.1	0.0278	0.189	0.0027	0.428
14.11	-0.0385	0.183	0.0027	0.428
14.12	-0.0049	0.174	0.0028	0.419
14.13	0.034	0.195	0.0026	0.43
14.14	0.0128	0.204	0.0028	0.43
14.15	0.0346	0.161	0.0027	0.436
14.16	0.033	0.182	0.0026	0.434
14.17	0.0215	0.12	0.0028	0.428
14.18	-0.0195	0.176	0.0029	0.434
14.19	0.0208	0.183	0.0028	0.434
14.2	0.0226	0.166	0.0026	0.429
14.21	0.0253	0.197	0.0026	0.429
14.22	-0.0081	0.195	0.0027	0.432
14.23	-0.0102	0.196	0.0025	0.434
14.24	0.0337	0.198	0.0026	0.439
14.25	0.0111	0.181	0.0026	0.419
14.26	0.0346	0.191	0.0028	0.428
14.27	-0.0128	0.174	0.0029	0.424
14.28	0.0386	0.197	0.0026	0.431
14.29	0.0031	0.182	0.0028	0.429
14.3	0.0539	0.198	0.0026	0.428
14.31	0.0424	0.185	0.0028	0.429
14.32	0.0073	0.189	0.0027	0.423
14.33	-0.0435	0.197	0.0027	0.422
14.34	0.0058	0.197	0.0028	0.423
14.35	-0.0085	0.212	0.0028	0.429
14.36	0.0589	0.189	0.0029	0.428
14.37	-0.0067	0.197	0.0026	0.402
14.38	-0.0095	0.309	0.0029	0.429
14.39	0.0485	0.174	0.0026	0.427
14.4	-0.0121	0.151	0.0026	0.423
14.41	-0.009	0.196	0.0027	0.429
14.42	-0.0092	0.166	0.0027	0.423
14.43	0.0179	0.182	0.0026	0.44
14.44	0.0043	0.16	0.0028	0.434
14.45	-0.0214	0.181	0.0026	0.429
14.46	0.0061	0.182	0.0026	0.428
14.47	0.0372	0.205	0.0026	0.425
14.48	0.0072	0.22	0.0027	0.433
14.49	0.0218	0.159	0.0026	0.428
14.5	0.0143	0.19	0.0026	0.435
14.51	0.0114	0.146	0.0026	0.428
14.52	0.0121	0.205	0.0025	0.435
14.53	0.027	0.182	0.0028	0.44
14.54	-0.0081	0.206	0.003	0.414
14.55	-0.0398	0.228	0.0026	0.429
14.56	-0.0371	0.145	0.0027	0.423
14.57	0.0075	0.205	0.0026	0.428
14.58	0.0926	0.167	0.0026	0.427
14.59	-0.0203	0.204	0.0028	0.434
14.6	-0.0588	0.183	0.0026	0.446
14.61	-0.018	0.182	0.0028	0.439
14.62	-0.0114	0.175	0.0026	0.434
14.63	-0.0052	0.182	0.0026	0.408
14.64	0.0307	0.198	0.0026	0.414
14.65	-0.0504	0.187	0.0026	0.424
14.66	0.0134	0.218	0.0028	0.428
14.67	0.0067	0.204	0.0029	0.435
14.68	0.036	0.182	0.0029	0.435
14.69	0.0275	0.182	0.0026	0.433
14.7	-0.0594	0.182	0.0026	0.431
14.71	-0.0209	0.188	0.0029	0.424
14.72	0.0044	0.219	0.0026	0.433
14.73	0.0153	0.211	0.0028	0.43
14.74	-0.0247	0.181	0.0026	0.43
14.75	0.0098	0.196	0.0029	0.431
14.76	0.0259	0.19	0.0027	0.422
14.77	-0.0122	0.197	0.0029	0.423
14.78	-0.006	0.181	0.0025	0.409
14.79	-0.0046	0.196	0.0029	0.432
14.8	-0.0592	0.166	0.003	0.43
14.81	0.0191	0.182	0.0027	0.429
14.82	-0.0214	0.189	0.0029	0.426
14.83	0.0224	0.19	0.0027	0.423
14.84	0.0404	0.197	0.0028	0.451
14.85	-0.0282	0.205	0.0026	0.434
14.86	0.0082	0.175	0.0027	0.43
14.87	-0.0032	0.173	0.0027	0.429
14.88	-0.0215	0.198	0.0025	0.433
14.89	-0.0354	0.204	0.0026	0.429
14.9	-0.0301	0.182	0.0027	0.431
14.91	-0.0266	0.13	0.0026	0.434
14.92	0.0011	0.22	0.0026	0.43
14.93	0.0028	0.19	0.0026	0.434
14.94	0.079	0.167	0.0026	0.43
14.95	-0.0269	0.19	0.0026	0.43
14.96	-0.0018	0.196	0.0026	0.435
14.97	-0.0084	0.181	0.0028	0.423
14.98	0.0809	0.182	0.0026	0.423
14.99	0.0523	0.279	0.0027	0.429
15	0.0046	0.191	0.0028	0.43
15.01	0.0107	0.191	0.0026	0.428
15.02	-0.0147	0.228	0.0026	0.429
15.03	0.0238	0.183	0.0027	0.432
15.04	0.0359	0.191	0.0029	0.419
15.05	-0.0423	0.116	0.0029	0.423
15.06	0.0415	0.182	0.0026	0.428
15.07	0.0014	0.192	0.0027	0.401
15.08	0.0267	0.181	0.0029	0.433
15.09	0.0119	0.159	0.0028	0.449
15.1	-0.0273	0.228	0.0024	0.423
15.11	0.0302	0.181	0.0028	0.439
15.12	-0.0446	0.175	0.0028	0.434
15.13	-0.0433	0.189	0.0028	0.44
15.14	0.0014	0.181	0.0027	0.417
15.15	0.0165	0.204	0.0028	0.434
15.16	0.0276	0.173	0.0027	0.421
15.17	0.0372	0.174	0.0026	0.419
15.18	0.0057	0.191	0.0026	0.435
15.19	0.0131	0.172	0.0027	0.424
15.2	-0.0343	0.187	0.0029	0.43
15.21	-0.0267	0.206	0.0026	0.434
15.22	0.0365	0.159	0.0026	0.429
15.23	0.0008	0.211	0.0029	0.423
15.24	0.0241	0.177	0.0028	0.435
15.25	-0.0238	0.197	0.0025	0.423
15.26	-0.0279	0.205	0.0027	0.435
15.27	-0.0012	0.189	0.0029	0.429
15.28	-0.0114	0.211	0.0029	0.43
15.29	0.0208	0.25	0.0026	0.436
15.3	-0.0392	0.189	0.0026	0.434
15.31	0.0436	0.168	0.0026	0.442
15.32	0.0113	0.226	0.0026	0.434
15.33	0.0349	0.168	0.0028	0.43
15.34	-0.0227	0.212	0.0026	0.413
15.35	-0.0372	0.204	0.0027	0.45
15.36	0.0047	0.181	0.0027	0.423
15.37	-0.0151	0.174	0.0026	0.434
15.38	-0.0282	0.176	0.0025	0.419
15.39	0.0137	0.189	0.0029	0.435
15.4	-0.0259	0.15	0.0027	0.438
15.41	0.0589	0.212	0.0029	0.431
15.42	-0.0317	0.182	0.0026	0.424
15.43	0.0035	0.182	0.0026	0.429
15.44	0.0101	0.183	0.0026	0.423
15.45	0.0336	0.167	0.0026	0.391
15.46	-0.0044	0.122	0.0028	0.424
15.47	0.0342	0.249	0.0027	0.429
15.48	0.0165	0.197	0.0026	0.429
15.49	0.0096	0.234	0.0027	0.429
15.5	-0.0501	0.167	0.0029	0.429
15.51	-0.0162	0.167	0.0028	0.428
15.52	-0.0522	0.212	0.0027	0.439
15.53	-0.0078	0.19	0.0026	0.429
15.54	-0.0031	0.167	0.0028	0.423
15.55	0.0713	0.197	0.0028	0.43
15.56	-0.0046	0.187	0.0028	0.439
15.57	0.0157	0.191	0.0026	0.424
15.58	-0.0281	0.196	0.0026	0.434
15.59	-0.0032	0.189	0.0027	0.435
15.6	0.015	0.197	0.0026	0.43
15.61	0.0491	0.198	0.0026	0.429
15.62	-0.0232	0.175	0.0028	0.428
15.63	0.034	0.166	0.0026	0.434
15.64	0.0305	0.219	0.0027	0.426
15.65	-0.02	0.175	0.0028	0.435
15.66	0.0298	0.227	0.0029	0.433
15.67	0.0003	0.205	0.0026	0.476
15.68	0.0366	0.206	0.0028	0.429
15.69	0.0382	0.189	0.0029	0.436
15.7	0.0053	0.166	0.0026	0.429
15.71	-0.0079	0.182	0.0026	0.435
15.72	0.0166	0.204	0.0026	0.43
15.73	-0.0008	0.196	0.0028	0.435
15.74	-0.0031	0.181	0.0026	0.423
15.75	-0.022	0.175	0.0027	0.429
15.76	-0.0139	0.168	0.0028	0.439
15.77	-0.0133	0.182	0.0026	0.429
15.78	0.016	0.196	0.0027	0.434
15.79	0.0732	0.182	0.0028	0.437
15.8	-0.0172	0.197	0.0027	0.443
15.81	0.0423	0.196	0.0029	0.429
15.82	0.0201	0.206	0.0028	0.423
15.83	-0.0435	0.183	0.0028	0.424
15.84	0.0041	0.198	0.0027	0.435
15.85	-0.0478	0.191	0.0028	0.429
15.86	0.0224	0.19	0.0028	0.423
15.87	-0.0389	0.197	0.0025	0.427
15.88	0.0023	0.383	0.0026	0.438
15.89	-0.0125	0.189	0.0026	0.431
15.9	-0.0357	0.189	0.003	0.435
15.91	-0.0028	0.181	0.0026	0.433
15.92	-0.0368	0.196	0.0026	0.423
15.93	-0.0627	0.197	0.0028	0.428
15.94	0.0458	0.197	0.0029	0.439
15.95	-0.0018	0.189	0.0029	0.424
15.96	-0.0114	0.204	0.0026	0.423
15.97	-0.023	0.16	0.0027	0.431
15.98	-0.0031	0.174	0.0028	0.423
15.99	0.0281	0.189	0.0028	0.435
16	0.0458	0.196	0.0028	0.434
16.01	0.0388	0.191	0.0026	0.423
16.02	-0.052	0.167	0.0027	0.43
16.03	0.0214	0.181	0.0026	0.429
16.04	0.0514	0.211	0.0027	0.467
16.05	0.0143	0.197	0.0026	0.44
16.06	0.0595	0.204	0.0026	0.437
16.07	-0.0443	0.205	0.0027	0.429
16.08	0.0282	0.15	0.0029	0.436
16.09	0.043	0.166	0.0029	0.434
16.1	-0.0218	0.185	0.0026	0.429
16.11	0.0214	0.175	0.0028	0.438
16.12	-0.0081	0.196	0.0029	0.439
16.13	0.0295	0.159	0.0028	0.435
16.14	0.0328	0.181	0.0029	0.433
16.15	-0.0296	0.19	0.0028	0.429
16.16	-0.0095	0.192	0.0027	0.429
16.17	-0.036	0.18	0.0026	0.434
16.18	-0.0366	0.152	0.0026	0.427
16.19	0.0055	0.205	0.0028	0.428
16.2	-0.0165	0.166	0.0028	0.423
16.21	0.004	0.204	0.0025	0.404
16.22	0.0104	0.183	0.0026	0.429
16.23	0.0009	0.196	0.0025	0.439
16.24	-0.0154	0.174	0.0026	0.436
16.25	0.0504	0.175	0.0026	0.434
16.26	0.0212	0.166	0.0028	0.434
16.27	-0.0183	0.182	0.0028	0.429
16.28	-0.0029	0.196	0.0028	0.429
16.29	0.0055	0.174	0.0025	0.426
16.3	-0.0403	0.175	0.0026	0.445
16.31	-0.0121	0.181	0.0028	0.435
16.32	-0.0002	0.196	0.0028	0.429
16.33	0.0151	0.197	0.0028	0.429
16.34	0.0291	0.175	0.0028	0.434
16.35	-0.0032	0.197	0.0029	0.43
16.36	-0.0122	0.205	0.0027	0.429
16.37	-0.0389	0.19	0.0029	0.428
16.38	-0.0253	0.19	0.0026	0.373
16.39	-0.0011	0.167	0.0026	0.422
16.4	-0.0111	0.196	0.0026	0.446
16.41	-0.0137	0.201	0.0028	0.429
16.42	0.014	0.232	0.0026	0.442
16.43	0.0093	0.204	0.0027	0.436
16.44	0.0295	0.183	0.0026	0.446
16.45	-0.0171	0.197	0.0027	0.433
16.46	0.0452	0.168	0.0026	0.424
16.47	-0.023	0.198	0.0026	0.381
16.48	0.0343	0.183	0.0029	0.434
16.49	0.0209	0.205	0.0028	0.429
16.5	0.0429	0.191	0.0028	0.435
16.51	0.0171	0.219	0.0026	0.429
16.52	-0.0314	0.196	0.0026	0.43
16.53	0.0174	0.175	0.0027	0.426
16.54	0.0465	0.181	0.0026	0.423
16.55	-0.0095	0.175	0.0026	0.423
16.56	-0.0263	0.18	0.0028	0.424
16.57	0.0002	0.204	0.0026	0.429
16.58	-0.0317	0.167	0.0027	0.437
16.59	-0.0087	0.19	0.0028	0.429
16.6	0.0069	0.189	0.0026	0.403
16.61	0.0137	0.15	0.0026	0.441
16.62	-0.0224	0.219	0.0025	0.429
16.63	0.0226	0.212	0.0028	0.44
16.64	0.0436	0.189	0.0028	0.43
16.65	-0.0108	0.19	0.0028	0.425
16.66	0.0063	0.152	0.0027	0.435
16.67	0.0052	0.197	0.0026	0.456
16.68	-0.0302	0.182	0.0028	0.43
16.69	-0.0287	0.203	0.0025	0.435
16.7	-0.0333	0.176	0.0026	0.423
16.71	0.0021	0.182	0.0026	0.428
16.72	0.0075	0.204	0.0026	0.426
16.73	0.0328	0.168	0.0028	0.418
16.74	0.0172	0.19	0.0028	0.423
16.75	-0.0092	0.19	0.0027	0.424
16.76	-0.027	0.204	0.0025	0.43
16.77	0.0447	0.19	0.0026	0.424
16.78	0.0143	0.197	0.0027	0.473
16.79	-0.0339	0.176	0.0029	0.435
16.8	0.0154	0.189	0.0028	0.421
16.81	0.0578	0.219	0.0026	0.435
16.82	-0.0308	0.196	0.0028	0.429
16.83	-0.0288	0.181	0.0029	0.429
16.84	0.0476	0.196	0.0029	0.429
16.85	0.0044	0.182	0.0026	0.43
16.86	0.0125	0.333	0.0026	0.434
16.87	0.0307	0.241	0.0028	0.433
16.88	-0.0247	0.189	0.0026	0.417
16.89	0.0208	0.168	0.0029	0.433
16.9	-0.0269	0.211	0.0028	0.43
16.91	0.0566	0.182	0.0029	0.423
16.92	-0.0398	0.175	0.0025	0.424
16.93	0.0104	0.137	0.0027	0.43
16.94	0.0504	0.196	0.0028	0.426
16.95	-0.0369	0.189	0.0026	0.426
16.96	-0.032	0.22	0.0026	0.43
16.97	-0.0296	0.209	0.0028	0.423
16.98	-0.0156	0.159	0.0027	0.439
16.99	0.0322	0.19	0.0027	0.43
17	-0.0731	0.204	0.0026	0.424
17.01	-0.0008	0.183	0.0025	0.423
17.02	-0.0018	0.176	0.0026	0.423
17.03	-0.0143	0.189	0.0027	0.429
17.04	0.0122	0.174	0.0028	0.439
17.05	-0.0264	0.182	0.0027	0.431
17.06	0.0082	0.22	0.0026	0.424
17.07	-0.0034	0.182	0.0029	0.436
17.08	-0.0261	0.203	0.0028	0.424
17.09	-0.0073	0.18	0.0028	0.44
17.1	-0.0031	0.234	0.0026	0.429
17.11	-0.0435	0.181	0.0026	0.429
17.12	-0.0066	0.189	0.0028	0.436
17.13	-0.0238	0.206	0.0029	0.423
17.14	-0.0241	0.211	0.0028	0.428
17.15	-0.0208	0.205	0.0028	0.423
17.16	-0.0436	0.202	0.0026	0.429
17.17	-0.0125	0.176	0.0027	0.429
17.18	-0.0003	0.197	0.0026	0.438
17.19	-0.0043	0.181	0.0028	0.428
17.2	-0.0337	0.196	0.0028	0.429
17.21	0.0534	0.198	0.0027	0.428
17.22	0.0153	0.204	0.0027	0.425
17.23	-0.0304	0.189	0.0028	0.428
17.24	-0.0223	0.189	0.0029	0.431
17.25	-0.0049	0.191	0.0028	0.418
17.26	0.0066	0.159	0.0026	0.451
17.27	0.0552	0.227	0.0029	0.428
17.28	0.0124	0.196	0.0029	0.429
17.29	-0.0247	0.182	0.0028	0.444
17.3	-0.0136	0.197	0.0028	0.439
17.31	-0.0203	0.205	0.0026	0.438
17.32	-0.0269	0.199	0.0026	0.43
17.33	-0.0031	0.189	0.0028	0.43
17.34	0.0362	0.181	0.0029	0.431
17.35	0.0125	0.168	0.0028	0.433
17.36	0.0618	0.175	0.0028	0.419
17.37	0.0154	0.219	0.0028	0.435
17.38	-0.0624	0.196	0.0028	0.424
17.39	-0.0165	0.211	0.0026	0.433
17.4	-0.0139	0.174	0.0027	0.428
17.41	0.0418	0.151	0.0026	0.429
17.42	-0.0024	0.181	0.0028	0.43
17.43	0.0278	0.197	0.0028	0.43
17.44	-0.0388	0.167	0.0026	0.429
17.45	0.0339	0.181	0.0027	0.444
17.46	0.0069	0.151	0.0027	0.423
17.47	0.0343	0.203	0.0026	0.423
17.48	0.0507	0.191	0.0026	0.435
17.49	0.0189	0.227	0.0028	0.429
17.5	-0.0476	0.197	0.0029	0.466
17.51	0.0183	0.183	0.0028	0.44
17.52	-0.0487	0.174	0.0026	0.434
17.53	0.0159	0.19	0.0028	0.432
17.54	0.0414	0.198	0.0028	0.428
17.55	0.009	0.183	0.0026	0.434
17.56	0.0029	0.176	0.0026	0.439
17.57	-0.043	0.182	0.0028	0.424
17.58	0.0317	0.187	0.0029	0.429
17.59	-0.0497	0.219	0.0026	0.414
17.6	-0.0433	0.191	0.0028	0.428
17.61	0.053	0.197	0.0028	0.427
17.62	-0.0073	0.16	0.0027	0.423
17.63	0.0043	0.196	0.0026	0.425
17.64	-0.0015	0.174	0.0026	0.424
17.65	0.002	0.19	0.0028	0.434
17.66	-0.0092	0.183	0.0027	0.423
17.67	0.0032	0.19	0.0028	0.434
17.68	0.0356	0.198	0.0027	0.428
17.69	0.0687	0.166	0.0026	0.423
17.7	-0.0545	0.167	0.0029	0.433
17.71	0.0063	0.213	0.0028	0.434
17.72	-0.036	0.191	0.0025	0.431
17.73	-0.0467	0.197	0.0026	0.44
17.74	0.0411	0.191	0.0026	0.423
17.75	0.0226	0.191	0.0028	0.442
17.76	0.0485	0.175	0.0028	0.42
17.77	0.0172	0.198	0.0028	0.434
17.78	0.0206	0.174	0.0028	0.437
17.79	0.0501	0.197	0.0028	0.43
17.8	-0.0131	0.182	0.0026	0.429
17.81	-0.0201	0.175	0.0028	0.429
17.82	-0.0073	0.198	0.0028	0.429
17.83	0.0465	0.15	0.0028	0.418
17.84	0.0185	0.189	0.0027	0.492
17.85	0.0247	0.181	0.0027	0.433
17.86	-0.0105	0.241	0.0027	0.417
17.87	-0.0375	0.182	0.0028	0.439
17.88	-0.0748	0.159	0.0028	0.431
17.89	0.0423	0.166	0.0027	0.445
17.9	-0.0067	0.174	0.0026	0.423
17.91	-0.022	0.182	0.0026	0.43
17.92	0.0085	0.196	0.0027	0.436
17.93	0.0414	0.189	0.0026	0.423
17.94	0.0604	0.189	0.0026	0.43
17.95	0.0348	0.181	0.0026	0.432
17.96	0.0183	0.199	0.0027	0.418
17.97	0.0116	0.197	0.0026	0.43
17.98	0.0176	0.16	0.0027	0.429
17.99	0.0194	0.204	0.0026	0.429
18	0.0343	0.191	0.0026	0.403
18.01	0.0098	0.376	0.0027	0.43
18.02	0.0114	0.189	0.0027	0.435
18.03	-0.0249	0.174	0.0028	0.429
18.04	0.0105	0.168	0.0028	0.401
18.05	-0.0542	0.19	0.0029	0.423
18.06	0.0819	0.158	0.0027	0.429
18.07	-0.0098	0.219	0.0026	0.435
18.08	-0.052	0.226	0.0027	0.427
18.09	0.0015	0.228	0.0027	0.429
18.1	0.0105	0.189	0.0028	0.379
18.11	0.0018	0.197	0.0027	0.429
18.12	-0.023	0.196	0.0028	0.429
18.13	0.0223	0.21	0.0027	0.429
18.14	0.0172	0.167	0.0025	0.429
18.15	-0.0847	0.189	0.0028	0.428
18.16	0.0127	0.183	0.0026	0.43
18.17	-0.0118	0.243	0.0026	0.429
18.18	-0.0134	0.197	0.0027	0.428
18.19	0.0011	0.196	0.0029	0.444
18.2	-0.0031	0.19	0.0026	0.439
18.21	-0.0565	0.159	0.0026	0.428
18.22	0.0076	0.182	0.0026	0.433
[truncated: 2,678 more rows]

## Sheet: A.2.60
Time	1 EMG	2 Pressure VPS	3 Stimulus VPS	4 Pressure analog
[truncated: 4,501 more rows]

[truncated: 56 more sheets: A.3.30, A.3.60, A.4.30, A.4.60, A.5.30, A.5.60, A.6.30, A.6.60, A.7.30, A.7.60, A.8.30, A.8.60, A.9.30, A.9.60, A.10.30, A.10.60, B.1.30, B.1.60, B.2.30, B.2.60 …]
